# Supplementary material for: Therapeutic stress triggers tumor STAT1 acetylation to disarm immunotherapy
Source: Cell Rep Med. 2025 Nov 7;6(11):102448. doi: 10.1016/j.xcrm.2025.102448 (PMC12711663; doi:10.1016/j.xcrm.2025.102448)
Supplement: Table S3. RNA sequencing of HNSCC cells with cetuximab treatment, related to Figure 2 [file mmc2.xlsx]

## Sheet: GA1072_FPKM
Table S3. RNA sequencing of HNSCC cells with cetuxiamb treatment. Related to Figure 2.
Gene expression in HNSCC cells treated with cetuximab for indicated passages. Related to Figure 2
		Passage 0			Passage 8			Passage 12			Passage 15			Passage 18			Passage 20			Passage 23
gene_id	gene name	repeat1	repeat2	repeat3	repeat1	repeat2	repeat3	repeat1	repeat2	repeat3	repeat1	repeat2	repeat3	repeat1	repeat2	repeat3	repeat1	repeat2	repeat3	repeat1	repeat2	repeat3
ENSG00000273720		0	0	0	0	0	0	0	0	0	0	0	0	0	0	0	0	0	0	0	0	0
ENSG00000253203	GUSBP3	0.5	0.25	0.63	0.38	0.59	0.36	0.79	0.46	0.41	0.2	0.45	0.27	0.11	0.64	0.21	0.44	0.06	0.56	0.25	0.51	0.53
ENSG00000270127		0.72	0.67	0.48	0.62	0.4	0.58	0.5	0.43	0.59	0.34	0.51	0.38	0.28	0.41	0.29	0.23	0.26	0.34	0.19	0.17	0.28
ENSG00000283291	5_8S_rRNA	0	0	0	0	0	0	0	0	0	0	0	0	0	0	0	0	0	0	0	0	0
ENSG00000237990	CNTN4-AS1	0	0	0	0	0	0	0	0	0	0	0	0	0	0	0	0	0	0	0	0	0
ENSG00000117152	RGS4	0.36	0.1	0.03	0.02	0.06	0	0.03	0	0.29	0.11	0.02	0	0.1	0.1	0	0	0.19	0.06	0.11	0.07	0.11
ENSG00000236306	LINC01241	0	0	0	0	0	0	0	0	0	0	0	0	0	0	0	0	0	0	0	0	0
ENSG00000253207		0	0	0	0	0	0	0	0	0	0	0	0	0	0	0	0	0	0	0	0	0
ENSG00000257488	LINC02354	0.19	0.19	0.17	0.2	0	0	0	0	0	0.19	0	0	0	0	0	0	0	0	0	0	0
ENSG00000179632	MAF1	50.8	55.82	51.53	53.74	58.75	50.68	47.81	47.77	49.48	49.79	51.46	47.16	45.92	44.32	43.45	44.85	44.63	42.25	43.36	46.31	42.64
ENSG00000283692		0	0	0	0	0	0	0	0	0	0	0	0	0	0	0	0	0	0	0	0	0
ENSG00000280099		2.25	2.39	1.78	2.26	1.97	2.44	1.34	2.17	1.74	2.18	2.12	2.61	1.21	1.74	1.46	1.5	1.7	1.33	1.8	2.23	1.64
ENSG00000127314	RAP1B	71.14	63.07	74.38	67.95	75.55	67.98	84.48	92.66	84.65	77.17	71.47	77.16	79.74	82.8	73.47	73.41	86.92	82.37	88.79	80.04	75.69
ENSG00000254404		0	0	0	0	0	0	0	0	0	0	0	0	0	0	0	0	0	0	0	0	0
ENSG00000170390	DCLK2	2.35	2.87	2.78	2.74	2.85	3.37	2.08	2.25	2.74	2.49	2.98	2.97	2.23	1.75	3.11	1.98	2.2	2.01	2.65	2.38	2.52
ENSG00000202431	RNU6-438P	0	0	0	0	0	0	0	0	0	0	0	0	0	0	0	0	0	0	0	0	0
ENSG00000104872	PIH1D1	27.33	28.59	30.62	34.86	30.56	33.67	40.3	41.57	42.66	39.89	40.14	37.85	36.55	44.33	40.44	35.22	36.13	32.47	32.75	36.43	33.25
ENSG00000249852		0	0	0	0	0	0	0	0	0	0	0	0	0	0	0	0	0	0	0	0	0
ENSG00000253206		0	0	0	0	0	0	0	0	0	0	0	0	0	0	0	0	0	0	0	0	0
ENSG00000237274	GTF3AP1	0	0	0	0	0	0	0	0	0	0	0	0	0	0	0	0	0	0	0	0	0
ENSG00000200701	RNU6-674P	0	0	0	0	0	0	0	0	0	0	0	0	0	0	0	0	0	0	0	0	0
ENSG00000229339		0	0.11	0	0	0	0	0	0	0.21	0	0	0	0	0	0	0	0	0	0	0	0
ENSG00000182199	SHMT2	108.5	112.97	105.82	75.49	73.48	74.68	84	84.92	85.94	74.4	72.73	78	86.3	92.26	82.52	75.75	68.65	68.73	59.7	70.9	59.35
ENSG00000235818	VN1R17P	0	0	0	0	0	0	0	0	0	0	0	0	0	0	0	0	0	0	0	0	0
ENSG00000143452	HORMAD1	0	0.05	0	0	0	0	0	0	0.07	0	0	0	0	0	0	0	0	0	0	0	0
ENSG00000115590	IL1R2	0.13	0.07	0.07	0	0	0	0	0.08	0.09	0	0.18	0	0.09	0.06	0.09	0.07	0.19	0.05	0.07	0.09	0.5
ENSG00000280098		0	0	0	0	0	0	0	0	0	0	0	0	0	0	0	0	0	0	0	0	0
ENSG00000206854	RNY3P5	0	0	0	0	0	0	0	0	0	0	0	0	0	0	0	0	0	0	0	0	0
ENSG00000266771		0	0	0	0	0	0	0	0	0	0	0	0	0	0	0	0	0	0	0	0	0
ENSG00000265366	GLUD1P2	0.39	0	0.34	0.52	0	1.21	0.84	0.44	0.09	1.55	0.54	0	0.42	0.26	0.13	0.19	0.98	0	0.1	0.56	0
ENSG00000242779	ZNF702P	0	0.01	0.02	0.35	0.1	0.18	0	0.37	0	0.13	0.11	0.03	0.1	0	0.1	0.01	0.13	0	0.06	0.11	0.03
ENSG00000253205		0	0	0	0	0	0	0	0	0	0	0	0	0	0	0	0	0	0	0	0	0
ENSG00000281295		0	0	0	0	0	0	0	0	0	0	0	0	0	0	0	0	0	0	0	0	0
ENSG00000122136	OBP2A	0	0	0	0	0	0	0	0	0	0	0	0	0	0	0	0	0	0	0	0	0
ENSG00000183579	ZNRF3	1.48	1.69	1.86	2.15	2.04	1.93	2.12	2.51	2.19	1.84	2.11	1.82	2.56	3.01	1.78	2.89	2.2	2	2.16	2.47	2.02
ENSG00000136810	TXN	267.75	272.17	280.04	305.57	313.05	297.97	385.23	387.2	389.24	360.96	359.78	354.72	407.62	443.09	400.39	436.27	436.15	436.64	384.94	399.6	413.94
ENSG00000271322		0	0	0	0	0	0	0	0	0	0	0	0	0	0	0	0	0	0	0	0	0
ENSG00000168676	KCTD19	0.01	0.02	0	0.11	0	0.13	0	0.01	0	0	0	0	0	0	0.02	0	0	0	0.01	0.02	0
ENSG00000259953	LINC02977	2.55	2.4	2.55	1.5	1.95	2.06	1.41	1.43	1.38	1.54	1.59	1.94	1.26	1.35	1.72	1.45	1.17	1.09	1.63	1.37	1.44
ENSG00000154639	CXADR	6.55	7.88	6.89	3.2	3.85	3.09	3.07	3.77	3.41	3.54	3.45	3.38	2.45	2.26	3.21	2.49	2.88	3.04	2.09	1.93	2.3
ENSG00000280097		0	0	0	0	0	0	0	0	0	0	0	0	0	0	0	0	0	0	0	0	0
ENSG00000160446	ZDHHC12	25.31	28.81	29.59	46.86	42.88	36.47	62.23	59.16	59.41	48.97	55.83	51.08	66.13	72.27	63.35	69.27	62.97	55.03	50.57	61.17	54.1
ENSG00000237700	PRAMEF33	0	0	0	0	0	0	0	0	0	0	0	0	0	0	0	0	0	0	0	0	0
ENSG00000214051	ARF4P3	0	0	0	0	0	0	0	0	0	0	0	0	0	0	0	0	0	0	0	0	0
ENSG00000013810	TACC3	25.05	24.57	27.55	41.49	38.95	33.37	61.73	66.5	61.09	51.59	50.41	50.14	66.97	69.35	65.15	59.75	56.11	54.03	51.79	61.44	51.56
ENSG00000261748		0	0	0	0	0	0	0	0	0	0	0	0	0	0	0	0	0	0	0	0	0
ENSG00000110628	SLC22A18	6.98	5.52	5.68	9.14	8.46	8.47	7.43	6.98	6.6	9.35	9.19	8.51	7.53	7.53	7.57	9.05	9.31	5.6	8.43	10.26	10.94
ENSG00000270124		0	0	0	0	0	0	0	0	0	0.09	0	0	0	0	0	0	0	0	0	0.1	0
ENSG00000253204		0	0	0.47	0	0	0.28	0.47	0.25	0	0.27	0.84	0	0	0.25	0.28	0	0	1.03	0	0	0.28
ENSG00000226059	HMGB3P20	0	0	0	0	0	0	0	0	0	0	0.1	0	0	0	0	0	0	0	0	0	0
ENSG00000227372	TP73-AS1	0	0	0	0	0	0	0	0	0	0	0	0	0	0	0	0	0	0	0	0	0
ENSG00000172292	CERS6	0	0	0	0	0	0	0	0	0	0	0	0.01	0	0	0	0	0	0	0	0	0
ENSG00000226837	HMGB1P32	0	0	0	0	0	0	0	0	0	0	0	0	0	0	0	0	0	0	0	0	0
ENSG00000252423	RNU6-229P	0	0	0	0	0	0	0	0	0	0	0	0	0	0	0	0	0	0	0	0	0
ENSG00000272634	OR51F5P	0	0	0	0	0	0	0	0	0	0	0	0	0	0	0	0	0	0	0	0	0
ENSG00000229337		0.59	0.74	0.48	0.17	0.91	0.34	0.34	0.66	0.46	0.79	0.52	0.26	0.59	0.56	0.32	0.49	0.36	0.48	0.64	0.49	0.72
ENSG00000248652		0	0	0	0	0	0	0	0	0	0	0	0	0	0	0	0	0	0	0	0	0
ENSG00000077238	IL4R	8.97	7.94	9.11	10.6	10.86	10.71	9.92	8.73	8.43	9.49	8.54	8.43	14.62	12.06	12.6	16.16	15.88	15.38	13.93	15.42	15.59
ENSG00000245059		0.09	0.14	0.25	0.15	0.04	0	0.08	0.04	0.04	0	0.05	0.1	0.09	0.04	0.1	0	0	0.14	0.1	0.2	0
ENSG00000253786	IGLV3-15	0	0	0	0	0	0	0	0	0	0	0	0	0	0	0	0	0	0	0	0	0
ENSG00000249751	ECSCR	0	0	0	0	0	0	0	0.05	0	0	0	0	0	0	0	0	0	0	0	0	0
ENSG00000280096		0	0	0	0	0	0	0	0	0	0	0	0	0	0	0	0	0	0	0	0	0
ENSG00000261747		0	0	0	0	0	0	0	0	0	0	0	0	0	0	0	0	0	0	0	0	0
ENSG00000153107	ANAPC1	15.63	18.82	15.96	16.77	15.81	18.93	18.81	21.17	18.67	17.16	17.47	17.98	21.41	17.36	18.48	20.15	18.3	22.91	19.66	20.03	19.93
ENSG00000263176		0	0	0	0	0	0	0	0	0	0	0	0	0	0	0	0	0	0	0	0	0
ENSG00000163995	ABLIM2	0.08	0.02	0.04	0.04	0	0	0	0.04	0.48	0.15	0	0	0.12	0.14	0	0	0.02	0.02	0.05	0.03	0.05
ENSG00000070610	GBA2	13.72	14.32	13.42	14.27	16.76	14.28	12.28	13.95	15.08	14.5	13.74	15.08	15.67	12.02	13.92	12.51	12.78	11.76	13.41	13.31	11.05
ENSG00000162267	ITIH3	0.04	0	0	0	0	0	0.02	0.1	0	0	0	0	0	0	0.11	0	0	0	0	0.02	0
ENSG00000236473	KRT43P	0	0	0	0	0	0	0	0	0	0	0	0	0	0	0	0	0	0	0	0	0
ENSG00000283646	LINC02009	0.23	0.24	0.2	0.09	0.03	0.04	0.13	0.18	0.08	0.16	0.1	0.17	0.09	0.06	0.23	0.26	0.23	0.26	0.27	0.17	0.16
ENSG00000180530	NRIP1	14.03	11.68	13.43	17.87	17.13	18.52	16.77	17.21	16.88	17.73	16.35	17.58	11.5	10.43	12.7	9.39	12.95	13.88	13.53	11.7	8.93
ENSG00000124593		1.38	1.16	0.56	1.83	1.36	1.13	1.39	0.53	1.04	1.01	0.85	1.18	0.74	0.73	0.8	1.16	0.9	0.67	1.08	0.89	1.22
ENSG00000227907		0	0	0	0	0	0	0	0	0	0	0	0	0	0	0	0	0	0	0	0	0
ENSG00000184515	BEX5	0	0.13	0.12	0	0.13	0.07	0.06	0	0	0.07	0	0.15	0	0	0	0	0.2	0.14	0.07	0.07	0.22
ENSG00000201363	Y_RNA	0	0	0	0	0	0	0	0	0	0	0	0	0	0	0	0	0	0	0	0	0
ENSG00000271320		0	0	0	0	0	0.09	0	0	0	0.08	0	0	0	0	0	0	0	0	0	0	0
ENSG00000264373		0	0	0	0	0	0	0	0	0	0	0	0	0	0	0	0	0	0	0	0	0
ENSG00000232114	NPLP1	0	0	0	0	0	0	0	0	0	0	0	0	0	0	0	0	0	0	0	0	0
ENSG00000244720	NT5C3AP2	0	0	0	0	0	0	0	0	0	0	0	0	0	0	0	0	0	0	0	0	0
ENSG00000280095		0.87	0.24	0.99	0.26	1.29	1.16	0.89	0.57	0.82	0.62	0.53	1.05	0.35	0.35	0.53	0.62	0.59	0.12	0.38	0.66	0.26
ENSG00000188573	FBLL1	0	0	0.1	0	0.04	0	0.03	0	0	0	0.04	0.04	0.04	0	0	0	0.11	0.11	0	0	0.04
ENSG00000223501	VPS52	32.8	35.18	33.07	36.12	37.25	38.67	33.47	37.02	36.75	40.16	38.42	36.28	33.9	34.27	39.05	32.79	34.62	33.83	36.85	31.18	33.84
ENSG00000254400		0.57	0.49	1.01	0.62	0	0.32	0.36	0.57	0.74	0	1.14	0.47	0	0.47	1.04	0	0.9	0.13	0.97	0.55	1.06
ENSG00000207105	Y_RNA	0	0	0	0	0	0	0	0	0	0	0	0	0	0	0	0	0	0	0	0	0
ENSG00000139218	SCAF11	43.07	44.62	44.14	55.7	53.75	57.33	48.18	58.04	50.46	57.17	52.33	57.65	36.1	31.04	43.68	30.58	37.24	38.07	43.12	45.84	33.09
ENSG00000215454	KRTAP10-4	0	0	0	0	0	0	0	0	0	0	0	0	0	0	0	0	0	0	0	0	0
ENSG00000224403	DPPA2P3	0	0	0	0	0	0	0	0	0	0	0	0	0	0	0	0	0	0	0	0	0
ENSG00000179562	GCC1	5.84	5.67	6	8.32	8.22	8.13	7.27	6.93	7.47	6.89	6.78	6.37	7.02	7.6	7.22	7.56	7.19	6.78	6.86	7.4	7.34
ENSG00000136636	KCTD3	46.36	45.68	49.9	46.38	43.25	43.25	41.63	45.99	47.71	46.12	40.86	42.86	41.4	38.5	43.03	37.48	47.38	52.58	50.43	45.7	41.12
ENSG00000270339	PPIAL4H	0	0	0	0	0	0	0	0	0	0	0	0	0	0	0.15	0	0	0	0	0	0
ENSG00000289529		0	0	0	0	0	0	0	0	0	0	0	0	0	0	0	0	0	0	0	0	0
ENSG00000166411	IDH3A	19.13	19.92	23.43	21.17	24.49	25.14	28.79	32.22	34.24	29.22	25.19	23.42	27.32	29.85	26.3	31.19	35.95	35.01	30.88	32.28	24.23
ENSG00000005893	LAMP2	108.39	106.5	108.95	102.7	110.25	111.23	101.84	96.86	104.09	104.18	103.94	100.21	100.75	93.15	99.64	94.73	104.26	111.67	100.61	99.81	103.34
ENSG00000255996		0	0	0	0	0	0	0	0	0	0	0	0	0	0	0	0	0	0	0	0	0
ENSG00000155906	RMND1	10.69	9.95	10.87	10.59	9.88	9.55	10.38	12.57	11.43	9.84	8.95	12.19	8.48	11.26	10.96	10.04	11.64	9.92	13.52	11.62	11.17
ENSG00000166387	PPFIBP2	5.53	5.21	4.29	2.42	1.9	4.07	2	3.08	2.77	1.68	2.38	2.18	1.42	1.98	1.31	1.96	1.17	0.86	1.69	0.69	0.59
ENSG00000226708		0	0	0	0	0	0	0	0	0	0	0	0	0	0	0	0	0	0	0	0	0
ENSG00000266180	MIR4282	0	0	0	0	0	0	0	0	0	0	0	0	0	0	0	0	0	0	0	0	0
ENSG00000261122	LINC02167	17.97	18.1	19.95	5.95	5.32	4.46	7	8.55	7.78	5.92	4.88	3.88	4.91	4.74	4.6	4.03	4.35	3.79	3.64	4.45	3.59
ENSG00000228137		1.93	0.47	0.86	0.5	0.91	0.67	1.72	1.34	2.42	0.48	2.22	1.19	1.83	1.96	0.35	0.64	1.37	0.47	1.31	1.7	1.69
ENSG00000149575	SCN2B	0.04	0.02	0.03	0.03	0.04	0	0.11	0.12	0.09	0.06	0.04	0.1	0.16	0.1	0.09	0.13	0.05	0.08	0.14	0.2	0.15
ENSG00000261745		0	0	0	0	0	0	0	0	0	0	0	0	0	0	0	0	0	0	0	0	0
ENSG00000125454	SLC25A19	2.63	2.67	2.75	3.78	3.64	3.35	5.5	6.22	8.71	5.28	4.96	5.39	6.84	6.57	9.12	6.9	7.64	5.57	6.14	5.92	5.11
ENSG00000172236	TPSAB1	0	0	0	0	0	0	0	0	0	0	0	0	0	0	0	0	0	0	0	0	0
ENSG00000167798	C3P1	0	0	0	0	0	0	0	0	0	0	0	0	0	0	0	0	0	0	0	0	0
ENSG00000236316	OR7E109P	0	0	0	0	0	0	0	0	0	0	0	0	0	0	0	0	0	0	0	0	0
ENSG00000235120	BSN-AS1	0	0	0	0	0	0	0	0	0	0	0	0	0	0	0	0	0	0	0	0	0
ENSG00000187474	FPR3	0.09	0	0.13	0.05	0.04	0.02	0.03	0.09	0.03	0.15	0.09	0.06	0.13	0	0.12	0	0.05	0.11	0.09	0.12	0.06
ENSG00000236675	MTX1P1	0.13	0	0.12	0.13	0	0.27	0.11	0.24	0	0.25	0	0.13	0.12	0.12	0.14	0	0.24	0	0	0.14	0.13
ENSG00000225712	ATP5MC2P1	0	0	0	0	0	0	0	0	0	0	0	0	0	0	0	0	0	0	0	0	0
ENSG00000289528		0.04	0.04	0.12	0	0	0	0	0.04	0.04	0.04	0	0	0	0	0.05	0	0.08	0	0.04	0.05	0.05
ENSG00000283575	U6	0	0	0	0	0	0	0	0	0	0	0	0	0	0	0	0	0	0	0	0	0
ENSG00000277452	RN7SL473P	0.7	0.23	0	0.24	0.22	0.49	0	0	0.66	0	0	0	0	0.22	0	0	0	0	0	0	0
ENSG00000255995		0	0	0	0	0	0	0	0	0	0	0	0	0	0	0	0	0	0	0	0	0
ENSG00000179997	RPA3P1	0	0	0	0	0	0	0	0	0	0	0	0	0	0	0	0	0	0	0	0	0
ENSG00000237662	SOCS2P1	0	0	0	0	0	0	0	0	0	0	0	0	0	0	0	0	0	0	0	0	0
ENSG00000280093		0	0	0	0	0	0	0	0	0	0	0	0	0	0	0	0	0	0	0	0	0
ENSG00000226707		0	0	0	0	0	0	0	0	0	0	0	0	0	0	0	0	0	0	0	0	0
ENSG00000113749	HRH2	0	0	0	0	0	0	0	0	0	0	0	0	0	0	0	0	0	0	0	0	0
ENSG00000132763	MMACHC	2.49	2.97	2.8	2.72	3.25	4.1	4.18	4.27	4.86	3.72	4.16	3.65	4.54	4.65	3.54	5.12	4.2	4.94	3.5	3.3	2.81
ENSG00000228136		0	0	0	0	0	0	0	0	0	0	0	0	0	0	0	0	0	0	0	0	0
ENSG00000198585	NUDT16	7.9	7.69	7.37	6.79	7.1	6.81	8.44	8.13	8.18	7.57	7.57	6.62	8.64	8.52	8.75	7.82	8.26	8.85	9.42	8.18	8.05
ENSG00000101405	OXT	0	0	0	0	0	0	0	0	0	0	0	0	0	0	0	0	0	0	0	0	0
ENSG00000270120		0	0	0	0	0	0	0	0	0	0	0	0	0	0	0	0	0	0	0	0	0
ENSG00000079277	MKNK1	15.8	13.66	17.19	12.59	14.6	14.27	21.24	19.47	17.71	15.44	17.84	15.4	14.01	17.3	13.99	15.24	15.95	14.13	17.48	16.53	13.55
ENSG00000223403	MEG9	0	0	0	0	0	0	0	0	0	0	0	0	0	0	0	0	0	0	0	0	0
ENSG00000242285	RPL6P8	0	0	0	0	0	0	0	0	0	0	0	0	0	0	0	0	0	0	0	0	0
ENSG00000170293	CMTM8	0	0	0	0	0	0	0	0	0	0	0	0	0	0	0	0	0	0	0	0	0
ENSG00000256385	UBE2NP1	0	0	0	0	0	0	0.12	0	0	0	0	0.28	0	0	0	0	0	0	0	0	0
ENSG00000249634	USP9YP5	0	0	0	0	0	0	0	0	0	0	0	0	0	0	0	0	0	0	0	0	0
ENSG00000253200		1.4	1.97	1.89	1.62	1.62	1.05	1.9	2.01	2.07	1.27	1.61	1.41	1.02	1.75	1.89	1.62	1.56	1.21	1.51	1.9	1.61
ENSG00000289527		0.16	0	0.12	0	0	0.23	0	0	0	0	0	0	0	0.08	0	0	0.08	0.08	0	0	0
ENSG00000153339	TRAPPC8	6.15	6.06	6.65	5.62	6.41	6.32	7.02	6.21	5.71	7.28	6.68	8	6.49	4.75	5.85	4.89	6.67	6.24	7.28	6.72	6.29
ENSG00000137842	TMEM62	3.71	3.23	3.55	7.41	9.46	6.38	7.94	7.59	9.54	7.4	6.81	5.76	7	6.62	6.57	7.4	10.73	8.85	7.15	6.84	6.29
ENSG00000231068	KRTAP21-3	0	0	0	0	0	0	0	0	0	0	0	0	0	0	0	0	0	0	0	0	0
ENSG00000176165	FOXG1	0	0	0	0	0	0	0	0	0	0.01	0	0	0	0	0	0	0	0	0.01	0	0
ENSG00000170502	NUDT9	14.62	13.22	15.03	14.7	13.36	13.65	16.33	14.18	18.41	15.42	15.93	15.99	16.05	18.33	13.79	13.91	16.59	17.3	15.95	16.02	16.06
ENSG00000273516	U1	0.5	0.72	0.44	0.51	0.23	0.52	0	0.46	0.23	1.5	0.53	0.79	1.41	0.23	1.07	0.49	0.71	0.73	0.25	0.52	0.78
ENSG00000241278	ENPP7P4	0.75	0.18	0.72	0.39	0.18	0.29	0.13	0.05	0.06	0.43	0.25	0.45	0.14	0.09	0.31	0.17	0.09	0.19	0.39	0	0.2
ENSG00000143543	JTB	55.52	55.21	56.22	47.77	53.11	54.58	46.9	42.62	49.09	44.34	49.63	48.86	48.52	57.17	53.39	47.86	51.81	48.84	45.98	47.73	47.39
ENSG00000228445	UGT1A2P	0.88	1.21	0.63	0.7	0.86	0.73	0.79	0.66	0.86	0.93	0.87	0.65	0.84	0.66	1.05	0.43	0.89	0.63	0.78	0.33	0.99
ENSG00000280092		0.21	0.21	0	0	0	0.55	0	0	0	0	0	0	0	0	0.34	0.21	0	0	0	0.11	0
ENSG00000200601	RNA5SP50	0	0	0	0	0	0	0	0	0	0	0	0	0	0	0	0	0	0	0	0	0
ENSG00000207046	RNU6-886P	0	0	0	0	0	0	0	0	0	0	0	0	0	0	0	7.52	0	0	0	0	0
ENSG00000226706		0.62	0.69	0.23	0.63	0.34	0.27	0.59	0.38	0.68	0.47	0.66	0.38	0.29	0.68	0.5	0.26	0.34	0.15	0.31	0.39	0.45
ENSG00000233435	AGGF1P2	0.3	0.18	0.14	0.1	0.09	0.12	0.18	0.33	0.13	0.3	0.13	0.13	0.17	0	0	0	0	0.11	0	0.1	0.05
ENSG00000261743		0	0	0	0	0	0	0	0	0	0	0	0	0	0	0	0	0	0	0	0	0
ENSG00000254796		0	0	0	0	0	0	0	0	0	0	0	0	0	0	0	0	0	0	0	0	0
ENSG00000227466	PDE4B-AS1	0	0	0	0	0	0	0	0	0	0	0	0	0	0	0	0	0	0	0	0	0
ENSG00000163947	ARHGEF3	12.52	11.46	12.04	11.24	12.62	10.27	13.89	15.17	16.07	15.69	17.33	14.48	20.15	17.27	17.59	18.48	17.75	17.64	20.6	20.3	19.58
ENSG00000163520	FBLN2	1.13	1.53	0.28	0.33	0.2	0.32	0.09	0.1	0.18	0.36	0.51	0.17	0.48	0.27	0.37	0.28	0.59	0.26	0.12	0.28	0.21
ENSG00000235239	ACTRT1P1	0	0	0	0	0	0	0	0	0	0	0	0	0	0	0	0	0	0	0	0	0
ENSG00000260545		0	0.14	0.13	0	0	0	0	0.14	0.56	0	0.16	0	0	0.14	0.16	0.15	0	0.14	0.15	0	0.16
ENSG00000289526		0.18	0.3	0.46	0.19	0.06	0.19	0.16	0.17	0.57	0.52	0	0.65	0.17	0.14	0.12	0.29	0.38	0.21	0.19	0.39	0.06
ENSG00000236056	GAPDHP14	0	0	0.05	0	0	0	0.05	0	0	0	0	0	0.05	0	0	0	0	0	0	0	0
ENSG00000239641	PLS1-AS1	0	0	0	0	0	0	0	0	0	0	0	0	0	0	0	0	0	0	0	0	0
ENSG00000177954	RPS27	2905.95	2878.89	2821.98	2318.05	2415.54	2395.19	2122.28	2014.06	2015.79	2216.27	2205.85	2208.08	2145.39	2240.83	2204.83	2216.66	2107.52	2201.28	2043.48	2005.42	2292.71
ENSG00000147457	CHMP7	14.01	14.62	13.88	17.61	16.33	16.53	19.14	19.18	17.25	15.99	18.49	15.73	19.97	17.92	17.24	21.58	19.92	18.31	15.87	17.7	16.98
ENSG00000110801	PSMD9	34.54	37.42	32.76	39.74	40.5	34.84	52.59	44.67	45.15	48.03	47.61	43.36	50.14	58.24	55.59	51.96	51.56	48.53	49.76	51.04	50.56
ENSG00000126246	IGFLR1	0.35	0.38	1.57	2.01	0.95	0.85	2.23	2.17	0.87	1.82	1.45	2.37	1.58	3.81	2.67	3.75	2.75	2.92	2.09	1.81	2.62
ENSG00000254589	EIF4A2P3	0.05	0.05	0.17	0.05	0.14	0	0.04	0.09	0.14	0.1	0.16	0	0.14	0	0	0	0	0	0	0.1	0
ENSG00000213862	RPL7AP62	0.79	0.47	0.49	0.4	0.82	0.15	0.3	0.57	0.19	1.11	0.65	0.3	0.85	0.32	0.58	0.79	0.06	0.67	0.5	0.36	0.59
ENSG00000280091		0	0	0	0	0	0	0	0	0	0	0	0	0	0	0	0	0	0	0	0	0
ENSG00000125870	SNRPB2	26.88	32.42	29.15	35.57	31.6	30.58	33.46	38.71	36.25	36.52	34.25	33.9	35.27	36.93	35.57	39.96	34.86	41.6	33.18	34.38	36.12
ENSG00000130349	MTRES1	6.88	6.41	6.53	7.88	7.37	8.59	8.8	7.79	7.46	10.44	8.43	9.35	9.47	8.1	7.12	9.3	8.38	9.04	7.72	7.82	7.27
ENSG00000219758		0	0	0	0	0	0	0	0	0	0	0	0	0	0	0	0	0	0	0	0	0
ENSG00000155660	PDIA4	22.91	23.44	22.33	43.37	42.06	42.7	42.82	41.92	44.04	38.56	43.05	43.19	46.53	48.92	49.05	45.5	41.47	40.9	38.94	37.99	45.48
ENSG00000263171		0	0	0	0	0	0	0	0	0	0	0	0	0	0	0	0	0	0	0	0	0
ENSG00000267658	RAB5C-AS1	0	0	0	0	0	0	0	0	0	0	0	0	0	0	0	0	0	0	0	0	0
ENSG00000103326	CAPN15	23.21	23.88	21.64	22.34	25.06	22.85	21.96	21.38	24.47	18.61	19.25	16.86	19.05	20.47	18.16	19.7	17.5	16.15	18.8	23.14	16.97
ENSG00000232832	LMLN-AS1	0	0	0	0.11	0.11	0.12	0.1	0.2	0.1	0	0	0.12	0	0.1	0	0.11	0.1	0	0	0	0.23
ENSG00000225507		4.59	3.84	3.12	2.14	2.59	2.06	3.23	3.04	3.4	2.53	4.19	2.56	2.08	1.96	3.77	2.73	2.38	2.79	2.9	2.2	3.46
ENSG00000113597	TRAPPC13	9.6	8.73	9.65	11.13	9.74	11.03	11.99	12.51	12.28	12.36	11.89	13.09	12	11.07	14.12	11.78	14.46	14.73	12.38	13.89	9.89
ENSG00000237875		0	0	0	0	0	0	0	0	0	0	0	0	0	0	0	0	0	0	0	0	0
ENSG00000284378	MIR1244-1	0	0	0	0	0	0	0	0	0	0	0	0	0	0	0	0	0	0	0	0	0
ENSG00000114867	EIF4G1	184.06	182.71	172.2	221.92	200.21	204.31	230.43	233.67	229.58	225.56	223.19	212.99	234.9	227.28	230.44	247.45	234.24	234.11	230.05	226.2	226.99
ENSG00000289525		0	0	0	0	0	0	0	0	0	0	0	0	0	0	0	0	0	0	0	0	0
ENSG00000129197	RPAIN	24.04	22.62	23.66	23.38	23	23.43	22.43	27.51	27.94	24.01	28.09	28.3	27.34	27.69	29.49	26.41	24.42	24.02	24.98	27.6	23.36
ENSG00000184083	FAM120C	5.25	3.35	4.44	5.34	3.53	3.9	3.69	3.45	3.2	3.91	4.68	4.18	3.52	4.09	4.42	3.79	2.7	2.59	2.77	3.51	2.73
ENSG00000229924	FAM90A26	0	0	0	0	0	0	0	0	0	0	0	0	0	0	0	0	0	0	0	0	0
ENSG00000255992		0.14	0.28	0.38	0.29	0.41	0	0	0.4	0	0.43	0	0.61	0.14	0	0.31	0.71	0	0.28	0	0	0
ENSG00000186234	FAM86MP	0	0	0	0	0	0	0	0	0	0	0	0	0	0	0	0	0	0	0	0	0
ENSG00000184985	SORCS2	0.03	0.11	0.1	0	0.17	0	0.1	0.02	0.01	0.07	0.12	0	0.02	0.03	0.03	0	0.02	0.14	0	0.03	0.02
ENSG00000219757		0	0	0	0	0	0	0	0	0	0	0	0	0	0	0	0	0	0	0	0	0
ENSG00000228133		0	0.03	0	0	0	0	0.03	0.12	0.04	0	0	0	0	0.08	0.06	0.03	0	0	0	0	0
ENSG00000197646	PDCD1LG2	0.46	0.53	0.57	2.1	2.27	2.32	1.7	1.78	1.62	2.46	1.71	2.53	2.08	1.92	2.22	2.6	2.75	2.97	2.49	2.21	2.21
ENSG00000202440	SNORD42	0	0	0	0	0	0	0	0	0	0	0	0	0	0	0	0	0	0	0	0	0
ENSG00000206663	Y_RNA	0	0	0	0	0	0	0	0	0	0	0	0	0	0	0	0	0	0	0	0	0
ENSG00000254794		0	0	0	0	0	0	0	0	0	0	0	0	0	0	0	0	0	0	0	0	0
ENSG00000287129		0	0	0	0	0	0	0.14	0.07	0.07	0	0	0	0.07	0	0	0.15	0	0	0.16	0	0
ENSG00000207735	MIR520D	0	0	0	0	0	0	0	0	0	0	0	0	0	0	0	0	0	0	0	0	0
ENSG00000244568	RN7SL654P	0	0	0	0	0	0	0	0	0	0	0	0	0	0	0	0	0	0	0	0	0
ENSG00000237874		0	0	0	0	0	0	0	0	0	0	0	0	0	0	0	0	0	0	0	0	0
ENSG00000246250		1.09	1.11	0.59	0.42	0.72	1.03	0.39	0.29	0.69	0.43	0.36	0.37	0.61	0.5	0.34	0.84	0.52	0.42	0.9	0.71	1.11
ENSG00000289524		0	0.75	0.14	0	0	0	0.14	0	0.15	0	0	0.33	0.15	0.15	0	0	0	0	0	0	0
ENSG00000253596		0	0	0	0	0	0	0	0	0	0	0	0	0	0	0	0	0	0	0	0	0
ENSG00000072571	HMMR	25.65	23.56	24.54	37.78	32.2	28.6	54.19	57.17	56.5	53.67	39.56	44.85	45.93	41.68	40.79	39.49	54.39	56.62	46.3	46.48	34.48
ENSG00000200388	RNU6-618P	0	0	0	0	0	0	0	0	0	0	0	0	0	0	0	0	0	0	0	0	0
ENSG00000196468	FGF16	0	0	0	0	0	0	0	0	0	0	0	0	0	0	0	0	0	0	0	0	0
ENSG00000229330		0	0	0	0	0	0	0	0	0	0	0	0	0	0	0	0	0	0	0	0	0
ENSG00000250969		0.09	0	0.08	0	0	0	0	0	0	0.09	0	0	0	0	0	0	0	0	0	0	0
ENSG00000236676		0	0	0	0	0	0	0	0	0	0	0	0	0	0	0	0	0	0	0	0	0
ENSG00000183077	AFMID	17.3	24.88	21.78	18.9	25.19	19.28	25.86	28.73	21.51	25.26	22.47	20.75	23.75	24.92	27.37	24.62	24.35	23.27	23.8	24.45	27.31
ENSG00000121871	SLITRK3	0.02	0	0.01	0	0	0	0	0	0	0.01	0	0	0	0	0	0	0	0	0	0	0
ENSG00000240721	RPS4XP15	0	0	0	0	0	0	0	0	0	0	0	0	0	0	0	0	0	0	0	0	0
ENSG00000228132		0	0	0	0	0	0	0	0	0	0	0	0	0	0	0	0	0	0	0	0	0
ENSG00000287128		0	0	0	0	0	0	0	0	0	0	0	0	0	0	0	0	0	0	0	0	0
ENSG00000236735	RPL31P63	3.5	3.67	5.65	3.67	3.68	3.05	5.28	3.43	3.89	2.58	3.23	3.24	3.12	4.25	4.77	2.83	3.19	2.14	2.67	3.31	2.69
ENSG00000271286	CYTH1P1	0.08	0	0	0	0	0	0	0	0	0	0	0	0	0	0	0	0	0	0	0	0
ENSG00000225573	RPL35P5	0.92	1.26	2.32	1.14	2.23	2.2	2.18	2.33	2.03	1.12	2.84	1.35	0.71	1.4	1.34	1.11	2.05	2.41	0.8	2.54	1.06
ENSG00000108684	ASIC2	0	0	0	0	0	0	0	0.13	0.01	0	0	0	0	0	0	0	0	0	0	0	0.32
ENSG00000225505		0.07	0	0.06	0	0	0.07	0.06	0	0	0	0	0	0	0	0	0	0	0	0	0	0
ENSG00000230224	PHB1P9	0.64	0.88	0.97	0.93	1.16	1.14	0.63	0.89	0.91	0.97	1.58	1.09	0.8	0.73	1.46	0.83	0.79	0.63	1.12	1.29	1.29
ENSG00000204147	ASAH2B	0.31	0.15	0.2	0.15	0.85	0.17	0.9	0.31	0.29	0.25	0.17	0.3	0.27	0.2	0.15	0.21	0.2	0.25	0.18	0.16	0.11
ENSG00000260542		0	0	0	0	0	0	0	0	0	0	0	0	0	0	0	0	0	0	0	0	0
ENSG00000289523		1.26	0.94	0.86	0.3	0.92	0.81	1.13	1.26	1.19	0.29	1.24	1.03	0.83	1.1	0.63	0.58	0.55	0.86	0.69	1.33	1.22
ENSG00000235998	TAAR7P	0	0	0	0	0	0	0	0	0	0	0	0	0	0	0	0	0	0	0	0	0
ENSG00000184795	UNC93B5	0	0	0	0	0	0	0	0	0	0	0	0	0	0	0.09	0	0	0	0	0	0
ENSG00000211594	IGKJ4	0	0	0	0	0	0	0	0	0	0	0	0	0	0	0	0	0	0	0	0	0
ENSG00000131023	LATS1	5.5	5.77	5.83	7.06	6.33	6.18	6.12	6.64	6.35	5.97	6.34	6.09	5.76	5.11	5.73	5.8	6.17	6.32	6.74	6.25	4.8
ENSG00000279949		0.1	0.1	0	0.31	0.1	0	0.09	0.56	0.1	0	0	0	0.19	0.29	0	0	0.19	0	0	0	0
ENSG00000254576	OR4C1P	0	0	0	0	0	0	0	0	0	0	0	0	0	0	0	0	0	0	0	0	0
ENSG00000163421	PROK2	0	0	0	0	0	0	0	0	0	0	0	0	0	0	0	0	0	0	0	0	0
ENSG00000219755		0.71	0.7	0.1	0.04	0.17	0.11	0.26	0.25	0.07	0	0.42	0.05	0.32	0.45	0.26	0.21	0.5	0.49	0.24	0.57	0.28
ENSG00000111790	FGFR1OP2	32.77	28.45	30.65	26.63	27.61	24.88	21.54	21.32	23.7	24.71	25.97	26.36	19.21	17.76	19.48	16.58	18.89	20.68	21.11	23.46	19.35
ENSG00000254792		0	0	0	0	0	0	0	0	0	0	0	0	0	0	0	0	0	0	0	0	0
ENSG00000038210	PI4K2B	9.13	7.87	8.46	15.72	12.63	13.44	16.86	18.65	20.09	18.74	17.57	18.73	19.18	19.69	17.46	14.68	16.89	19.24	16.09	15.58	13.05
ENSG00000287127		0	0	0	0	0	0	0.05	0	0	0	0	0	0	0	0	0	0	0	0	0	0
ENSG00000251199		0	0	0	0	0	0	0	0	0	0	0	0	0	0	0	0	0	0	0	0	0
ENSG00000180910	TTTY11	0	0	0	0	0	0	0	0	0	0	0	0	0	0	0	0	0	0	0	0	0
ENSG00000100852	ARHGAP5	40.83	39.39	39.94	37.4	37.74	41.15	29.3	32.47	31.88	35.63	36.26	36.82	27.19	22.85	28.02	23.05	29.1	31.97	31.68	32.24	31.02
ENSG00000179817	MRGPRX4	0	0	0	0	0	0	0	0	0	0	0	0	0	0	0	0	0	0	0	0	0
ENSG00000110583	NAA40	8.84	8.09	11.32	12.42	11.3	13.15	12.48	13.4	12.39	14.37	12.72	13.44	12.85	12.51	12.11	10.92	13.53	12.11	10.75	10.7	9.94
ENSG00000115556	PLCD4	0.31	0.1	0.34	0.31	0.04	0.19	0.32	0.11	0.39	0.1	0.18	0.03	0.19	0.44	0.36	0.3	0.79	0.55	0.2	0.48	0.22
ENSG00000260541		0	0	0	0.4	0	0	0	0	0	0	0	0	0	0	0	0	0	0	0	0	0
ENSG00000289522		0	0.04	0	0	0	0	0	0	0	0	0	0	0	0	0	0	0	0	0	0	0
ENSG00000224063	CALCRL-AS1	5.18	5.82	10.08	4.47	4.9	9.47	6.55	6.44	9.12	6.88	6.45	10.16	5.62	5.27	3.91	8.34	6.49	5.84	6.03	6.93	5.27
ENSG00000243621		0.67	0	0	0	0	0	0	0	0	0	0	0	0.63	0	0	0	0	0	0	0	0
ENSG00000236674		0	0	0	0	0	0	0	0	0	0.04	0	0	0	0	0	0	0	0	0.04	0	0
ENSG00000230798	FOXD3-AS1	1.01	0.31	0.76	1.11	1.2	0.9	0.68	0.46	1.31	0.4	0.76	0.9	0.97	0.67	0.87	1.64	0.76	0.99	0.62	0.33	0.93
ENSG00000273962	IGKV2-40	0	0	0	0	0	0	0	0	0	0	0	0	0	0	0	0	0	0	0	0	0
ENSG00000287126		1.04	1.42	1.42	1.63	1.25	1.25	2.38	2.35	2.13	1.43	1.58	2.28	1.61	2.1	2.13	2.09	2.13	1.75	1.51	1.65	2.16
ENSG00000270445	COPS5P2	0	0	0	0	0	0	0	0	0.19	0	0	0	0	0	0	0	0	0	0	0	0
ENSG00000225914	TSBP1-AS1	0.14	0.07	0.26	0.17	0.06	0.02	0.01	0	0.03	0.02	0.09	0.05	0.03	0	0	0	0	0.04	0.1	0.16	0.1
ENSG00000289521		0	0	0	0	0.06	0	0	0	0	0	0	0	0	0	0.06	0.06	0.06	0.12	0	0.06	0
ENSG00000253593		0	0	0	0	0	0	0	0	0	0	0	0	0	0	0	0	0	0	0	0	0
ENSG00000070193	FGF10	0	0	0	0	0	0	0	0	0	0	0	0	0	0	0	0	0	0	0	0	0
ENSG00000211579	MIR759	0	0	0	0	0	0	0	0	0	0	0	0	0	0	0	0	0	0	0	0	0
ENSG00000143167	GPA33	0	0.02	0	0	0.02	0	0	0	0	0	0	0	0	0	0	0	0.02	0	0.02	0	0
ENSG00000243620		0	0	0	0	0	0	0	0	0	0	0	0	0	0	0	0	0.04	0	0	0	0
ENSG00000236673		0	0	0.17	0	0	0	0	0	0	0	0.1	0	0	0	0.1	0	0.18	0	0.09	0	0.1
ENSG00000240027		0	0	0	0	0	0	0	0	0	0	0	0	0	0	0	0	0	0	0	0	0
ENSG00000212309	SNORD70B	0	0	0	0	0	0	0	0	0	0	0	0	0	0	0	0	0	0	0	0	0
ENSG00000254790		0	0	0	0	0	0	0	0	0	0	0	0	0	0	0	0	0	0	0	0	0
ENSG00000287125		0.07	0.07	0.09	0.04	0.05	0.1	0	0	0.23	0.1	0	0.15	0.07	0	0.05	0.18	0.1	0.03	0.04	0.11	0
ENSG00000162885	B3GALNT2	17.45	16.47	16.93	18.24	17.97	19.18	19.47	19.19	18.21	16.97	15.84	16.35	16.42	16.6	17.34	14.9	16.02	15.99	16.88	15.14	14.32
ENSG00000278057	TEX28	0	0	0	0	0	0	0	0	0	0	0	0	0	0	0	0	0	0	0	0	0
ENSG00000237870		1.02	0.29	0.18	0.82	0.57	0.45	1.12	0.47	0.8	0.69	0.31	0.46	0.48	1.5	0.35	0.44	0.45	0.35	0.23	0.57	0.41
ENSG00000105246	EBI3	0.31	0.3	0.24	1.07	0.54	1.08	0.51	0.64	0.98	0.87	0.55	0.55	0.29	0.65	0.56	0.53	0.46	0.35	0.71	0.23	0.73
ENSG00000289520		0.56	0.46	0.84	0.48	0.81	0.31	0.54	0.44	0.32	0.39	0.64	1.04	0.41	0.56	0.51	0.55	0.36	0.75	0.48	0.63	0.63
ENSG00000275356	C7orf77	0	0	0	0	0	0	0	0	0	0	0	0	0	0	0	0	0	0	0	0	0
ENSG00000228878	SEPTIN7-DT	0.7	0.43	0.59	0.82	0.36	0.37	0.97	0.7	0.71	0.99	0.51	0.4	0.63	0.81	0.7	0.65	0.76	0.88	0.86	0.66	0.69
ENSG00000242474	LINC03015	0.14	0.09	0.11	0.34	0	0.1	0.3	0.45	0.18	0.1	0.1	0.32	0.36	0.12	0.04	0.16	0.27	0.09	0.17	0	0.05
ENSG00000279946		0.02	0.04	0	0.03	0.01	0.02	0.01	0	0.01	0	0.05	0.05	0.04	0.01	0	0	0	0	0	0	0.02
ENSG00000256762	STH	0	0	0	0	0	0	0	0	0	0	0	0	0	0	0	0	0	0	0	0	0
ENSG00000271686	TNPO3P1	0	0	0	0	0	0	0	0	0	0	0	0	0	0	0	0	0	0	0	0	0
ENSG00000250033	SLC7A11-AS1	0.93	0.87	1.33	0.67	0.92	0.7	0.42	0.77	0.99	0.81	1.71	1.34	0.82	0.64	0.44	0.48	1.2	0.73	1.21	0.52	0.66
ENSG00000204962	PCDHA8	0	0	0	0	0	0	0	0	0	0	0	0	0	0	0	0	0	0	0	0	0
ENSG00000273696	CT45A7	0	0	0	0	0	0	0	0	0	0	0	0	0	0	0	0	0	0	0	0	0
ENSG00000287124		0.04	0.16	0.2	0.23	0.32	0.04	0.11	0.22	0.23	0.23	0.28	0.04	0.11	0.14	0.25	0.04	0.15	0.08	0.46	0.24	0.13
ENSG00000251196		0	0	0	0	0	0	0	0	0	0	0	0	0	0	0	0	0	0	0	0	0
ENSG00000269086	LINC02965	0	0	0	0	0	0	0	0	0	0	0.01	0	0.02	0	0	0	0	0	0	0	0
ENSG00000153563	CD8A	0	0	0	0	0	0	0	0	0	0	0	0	0	0	0	0	0	0	0	0	0
ENSG00000255226	LINC02690	0	0	0	0	0	0	0	0	0	0	0	0	0	0	0	0	0	0	0	0	0
ENSG00000221545	MIR1255B2	0	0	0	0	0	0	0	0	0	0	0	0	0	0	0	0	0	0	0	0	0
ENSG00000174106	LEMD3	9.06	9.45	8.24	13.76	11.01	10.63	10.86	10.37	10.82	13.25	10.08	9.29	10.23	10.16	11.49	8.8	9.7	9.87	10.46	8.48	8.65
ENSG00000279945		0	0	0.02	2.03	0	0	0.27	0	2.56	1.13	0.77	2.08	0.31	0	0.79	1.16	0.76	0	1.49	0	0.33
ENSG00000259411	HNRNPA1P45	0	0	0.21	0	0	0	0	0.09	0.09	0.1	0	0.05	0	0.04	0	0	0	0	0	0.05	0
ENSG00000233078		0	0	0	0	0	0	0	0	0	0	0	0	0	0	0	0	0	0	0	0	0
ENSG00000288321		0	0	0	0	0	0	0	0	0	0	0	0	0	0	0	0	0	0	0	0	0
ENSG00000181995	LINC00301	0	0	0	0	0	0	0	0	0	0	0	0	0	0	0	0	0	0	0	0	0
ENSG00000159182	PRAC1	0	0	0	0	0	0	0	0	0	0	0	0	0	0	0	0	0	0	0	0	0
ENSG00000261437	LINC02894	0.29	0.24	0.38	0.32	0.49	0.3	0.66	0.37	0.57	0.65	0.45	0.55	0.55	0.91	0.56	0.85	0.47	0.77	0.73	0.71	0.31
ENSG00000225765	LINC01831	0	0	0	0	0	0	0	0	0	0	0	0	0	0	0	0	0	0	0	0	0
ENSG00000251450	RASGRF2-AS1	0	0	0	0	0	0.02	0	0	0	0	0	0	0	0	0	0	0	0	0	0	0
ENSG00000287123		0	0	0	0	0	0	0	0	0	0	0	0	0.03	0	0.09	0	0	0	0	0	0
ENSG00000251195		0	0	0	0	0	0	0	0	0	0	0	0	0	0	0	0	0	0	0	0	0
ENSG00000225742	LINC02036	0.23	0.31	0.03	0	0	0	0.08	0	0	0	0	0.07	0.12	0.12	0.07	0.09	0.12	0.19	0	0.03	0.13
ENSG00000248184	LINC02283	0	0	0	0	0	0	0	0	0	0	0	0	0	0	0	0	0	0	0	0	0
ENSG00000234275		0	0	0	0	0	0	0	0	0	0	0	0	0	0	0	0	0	0	0	0	0
ENSG00000277549		0	0	0	0	0	0	0	0	0	0	0	0	0	0	0	0	0	0	0	0	0
ENSG00000186792	HYAL3	2.37	2.41	2.09	1.53	2.2	1.27	2.08	1.85	1.64	1.47	1.34	0.84	1.82	2.3	1.14	1.65	1.57	1.13	1.24	1.75	1.66
ENSG00000243801	RN7SL461P	0	0	0	0	0	0	0	0	0	0	0	0	0	0	0	0	0	0	0	0	0
ENSG00000005469	CROT	5.5	5.33	4.87	7.61	4.57	4.47	5.73	5.22	5.51	5.78	6.44	5.72	5	3.77	5.06	5.53	5.78	6.03	4.93	5.24	4.01
ENSG00000224302		0	0	0	0	0	0	0.27	0	0	0	0	0	0	0	0	0	0	0	0	0	0
ENSG00000180096	SEPTIN1	0.86	0.54	0.88	1.03	0.75	0.74	0.82	0.98	0.67	0.65	1.31	0.71	0.71	0.86	0.81	1.01	1.32	0.66	0.57	0.95	1.11
ENSG00000185507	IRF7	4.39	4.58	3.45	14.21	14.2	12.36	8.16	6.72	7.24	5.46	4.28	4.66	3.71	5.26	5.59	2.51	2.49	2.5	3.07	4.11	5.65
ENSG00000241680	RPL31P49	0	0	0.17	0	0.16	0	0	0	0.32	0.34	0.01	0	0	0.16	0	0	0	0.17	0.17	0.19	0
ENSG00000287122		0	0	0	0	0	0	0	0.09	0	0	0	0	0	0	0	0	0	0	0	0.04	0.03
ENSG00000251194		5.64	4.74	4.54	3.02	3.21	4.19	3.11	4.22	1.96	3.96	3.29	3.61	2.94	2.84	2.5	2.62	2.41	4.09	5.04	4.25	5.77
ENSG00000143001	TMEM61	0.73	0.83	1.12	0.67	1.03	1.12	1.01	0.71	0.53	0.34	0.77	0.9	1	0.76	0.7	1.13	1.15	0.51	0.98	0.86	1.07
ENSG00000083622		0	0	0	0	0	0	0	0	0	0	0	0	0	0	0	0	0	0	0	0	0
ENSG00000078967	UBE2D4	1.84	2.29	2.18	2.47	3.25	2.76	4.82	4.57	5.83	4.24	4.44	3.67	4.17	6.6	5.1	6.96	5.62	5.95	5.48	6.58	5.52
ENSG00000230268	SSU72P8	0	0	0	0	0	0	0	0	0	0	0	0	0	0	0	0	0	0	0	0	0
ENSG00000207599	MIR520E	0	0	0	0	0	0	0	0	0	0	0	0	0	0	0	0	0	0	0	0	0
ENSG00000225898		0	0	0	0	0	0	0	0	0	0	0	0.09	0	0	0	0	0	0	0	0	0
ENSG00000222870	RNU6-1328P	0	0	0	0	0	0	0	0	0	0	0	0	0	0	0	0	0	0	0	0	0
ENSG00000277548		0.3	0	0.14	0.63	0.29	0	0.54	0	0.14	0.15	0.16	0.16	0.29	0.43	0	0.61	0.29	0.6	0.31	0	0.32
ENSG00000198502	HLA-DRB5	0	0	0	0	0	0	0	0	0	0	0	0	0	0	0	0	0	0	0	0	0
ENSG00000213614	HEXA	55.73	51.83	55.3	55.16	51.99	63.14	47.35	44.24	41.02	48.32	54.59	48.69	47.01	48.2	50.19	48.86	43.73	46.44	46.42	47.8	47.97
ENSG00000224301		0	0	0	0	0	0	0	0	0	0	0	0	0	0	0	0	0	0	0	0	0
ENSG00000250962		0	0	0	0	0	0	0	0	0	0	0	0	0	0	0	0	0	0	0	0	0
ENSG00000160961	ZNF333	1.6	2.46	3.07	3.14	3.51	2.32	3.33	3.35	3.76	4.13	3.43	3.87	3.23	3.77	4.58	3.24	2.89	3.05	4.2	4.3	3.58
ENSG00000168619	ADAM18	0.03	0	0	0	0.07	0	0.19	0	0	0	0	0	0	0.03	0	0	0	0	0	0	0
ENSG00000143882	ATP6V1C2	0.73	0.94	0.73	0.42	0.45	0.76	0.5	0.31	0.37	1.14	0.52	0.63	0.43	0.35	0.6	0.78	0.97	1.35	0.96	1.04	1.28
ENSG00000239202	RN7SL499P	0	0	0	0	0	0	0	0	0	0	0	0	0	0	0	0	0	0	0	0	0
ENSG00000278745		0	0	0	0	0	0	0	0	0	0	0	0	0	0	0	0	0	0	0	0	0
ENSG00000227188	MGAT3-AS1	0	0	0	0	0	0	0	0	0.11	0	0.25	0	0	0.11	0	0	0.11	0	0	0	0.25
ENSG00000287121		0.09	0.18	0	0	0.09	0	0.08	0	0	0	0	0	0	0	0	0.19	0	0	0	0	0
ENSG00000251193		0	0	0	0	0	0	0	0	0	0	0	0	0	0	0	0	0	0	0	0	0
ENSG00000251747	RNU7-60P	0	0	0	0	0	0	0	0	0	0	0	0	0	0	0	0	0	0	0	0	0
ENSG00000077264	PAK3	0	0	0	0	0	0.01	0	0	0	0	0	0	0	0	0	0	0	0	0	0	0
ENSG00000241220		0	0	0	0	0	0	0	0.08	0	0	0	0.09	0	0	0	0	0	0	0	0	0
ENSG00000282894	DUX4L33	0	0	0	0	0	0	0	0	0	0	0	0	0	0	0	0	0	0	0	0	0
ENSG00000234273		0	0	0	0	0	0	0	0	0	0	0	0	0	0	0	0	0	0	0	0	0
ENSG00000163220	S100A9	0	0	0	0	0.09	0	0	0	0.19	0	0	0	0	0.19	0	0.2	0.28	0	0	0	0.42
ENSG00000234830	FAM197Y9	0	0	0	0.02	0	0	0	0	0	0	0	0	0	0	0	0	0	0	0	0	0
ENSG00000152977	ZIC1	0	0	0	0	0	0	0	0	0	0	0	0	0	0	0	0	0	0	0	0	0
ENSG00000205659	LIN52	3.62	3.96	4.17	7.46	6.64	6.6	8.33	8.44	8.44	7.76	8.04	7.45	9.05	10.28	9.2	9.45	8.98	9.92	10.15	9.8	8.81
ENSG00000201096	RNA5SP387	0	0	0	0	0	0	0	0	0	0	0	0	0	0	0	0	0	0	0	0	0
ENSG00000279942		0	0	0.01	0	0	0	0	0	0	0	0	0	0	0	0	0	0	0	0	0	0
ENSG00000179832	MROH1	14.65	17.18	14.82	14.04	15.08	13.3	14.36	12.03	13.41	13.4	13.6	13.53	10.56	12.82	12.99	10.42	9.14	8.57	10.06	13.19	11.07
ENSG00000270343	UNGP3	0.32	0	0	0	0.08	0	0	0	0	0.16	0	0	0	0.08	0.09	0	0	0	0.08	0.09	0
ENSG00000169550	MUC15	3.81	5.46	5.39	14.23	13.71	12.86	4.12	3.07	3.12	2.22	3.33	3.26	1.02	0.49	0.94	0.37	0.52	0.7	0.58	0.15	0.22
ENSG00000236430	KRT8P29	0	0	0	0.04	0	0.04	0	0	0	0	0.04	0	0.07	0.07	0	0	0	0.04	0.04	0	0
ENSG00000112996	MRPS30	54.85	55.51	56.98	53.67	56.49	61.06	58.35	54.73	57.9	62.47	54.55	54.48	63.86	59.91	55.01	62.74	61.4	62.75	60.96	59.6	59.97
ENSG00000177627	C12orf54	0	0	0	0	0	0	0	0	0	0	0	0	0	0	0.13	0	0	0	0	0	0
ENSG00000278744		0	0	0	0	0	0	0	0	0	0	0	0	0	0	0	0	0	0	0	0	0
ENSG00000017483	SLC38A5	0.07	0.02	0	0	0.21	0	0.06	0.21	0	0	0	0.47	0.27	0.06	0	0	0.38	0.07	0	0.38	0
ENSG00000287120		0	0	0	0	0	0	0	0	0	0	0	0	0	0	0	0	0	0	0	0	0
ENSG00000181444	ZNF467	0.07	0.07	0.14	0.04	0.02	0.04	0.05	0.05	0.02	0.03	0	0.06	0.05	0.1	0	0.05	0.02	0	0.06	0.02	0.02
ENSG00000224666	ETV7-AS1	0	0	0	0	0	0	0	0	0	0	0	0	0	0	0	0	0	0	0	0	0.45
ENSG00000235919	ASH1L-AS1	4.16	4.46	5.54	5.83	5.39	5.21	6.14	6.91	7.45	9.05	6.92	7.18	6.76	7.52	8.07	9.22	8.55	7.58	7.74	8.63	10.33
ENSG00000199088	MIR379	0	0	0	0	0	0	0	0	0	0	0	0	0	0	0	0	0	0	0	0	0
ENSG00000104324	CPQ	0	0.02	0	0.08	0.1	0	0.11	0.5	0.02	0.23	0.35	0.14	0.12	0.09	0.18	0.1	0.36	0.08	0.1	0.03	0.22
ENSG00000170178	HOXD12	0	0	0	0	0	0	0	0	0	0	0	0.02	0	0	0	0	0	0	0	0	0.02
ENSG00000232118	BACH1-AS1	0	0	0.07	0	0.07	0.08	0	0.14	0	0.16	0.08	0.08	0.07	0.15	0.08	0.16	0.37	0	0	0.08	0.08
ENSG00000099622	CIRBP	171.06	179.31	166.12	187.75	178.58	167.34	174.89	175.91	180.58	197.48	182.98	191.34	187.92	197.89	195.08	165.4	141.02	155.86	166.54	164.32	168.76
ENSG00000233562	RPS3AP8	0	0	0	0	0	0	0	0	0	0	0	0	0	0	0	0	0	0	0.08	0	0
ENSG00000274919		0	0	0	0	0	0	0	0	0	0	0	0	0	0	0	0	0	0	0	0	0
ENSG00000224698		0	0	0	0	0	0	0	0	0	0	0	0	0	0	0	0	0	0	0	0	0
ENSG00000237172	B3GNT9	2.59	2.98	3.02	3.42	3.18	3.32	3.16	2.93	3.16	3.7	3.22	3.74	3.57	3.78	3.5	4.21	4.33	3.52	3.61	3.52	3.93
ENSG00000250594	RNF14P2	0	0	0	0	0	0	0	0	0	0	0	0	0	0	0	0	0	0	0	0	0
ENSG00000137547	MRPL15	32	33.62	36.99	48.49	42	43.17	59.51	52.06	52.11	51.39	52.6	47.77	56.24	61.47	52.23	57.87	62.84	62.35	51.43	50.95	49.59
ENSG00000226153	CHP1P3	0	0	0	0.19	0	0.19	0.16	0.17	0.35	0.37	0	0	0	0	0	0	0	0	0	0.19	0
ENSG00000276348		0	0	0	0	0	0	0	0	0	0	0	0	0	0	0	0	0	0	0	0	0
ENSG00000246763	RGMB-AS1	0.18	0	0.09	1.44	0.7	0.5	0.35	1.29	0.77	0.76	0.68	1.66	1.54	1.13	0.99	1.21	1.06	1.05	0.88	0.8	0.81
ENSG00000230358	SPDYE21	0.03	0.12	0	0.07	0	0	0.06	0.03	0.07	0	0	0.06	0.03	0.1	0.06	0	0.17	0	0.04	0	0
ENSG00000236330	RPL5P9	0.08	0.13	0	0	0.09	0	0.23	0	0	0.1	0.31	0.08	0.15	0	0.17	0.08	0.16	0.09	0.28	0.08	0
ENSG00000278743		0.44	0.36	0.33	0.53	0.35	0.77	0.72	0.14	0.69	0.59	0.71	0.78	1.26	0.35	0.95	1.1	0.77	0.36	0.98	0.7	1.39
ENSG00000196767	POU3F4	0	0	0	0	0	0	0	0	0	0	0	0	0	0	0	0	0	0	0	0	0
ENSG00000237438	CECR7	2.51	1.73	2.13	3.05	3.33	2.77	2.89	2.39	2.81	1.53	3.25	3.56	3.35	1.61	1.69	2.71	2.64	2.29	2.61	2.07	2.89
ENSG00000137216	TMEM63B	23	23.53	21.46	21.99	21.34	21.26	20.79	17.76	19.06	18.84	21.07	19.75	18.17	18.24	20.06	20.46	19.74	17.11	18.16	21.77	17.98
ENSG00000150636	CCDC102B	0.22	0.03	0.23	0.34	0.21	0.13	0.18	0.35	0.41	0.38	0.24	0.5	0.12	0.2	0.22	0.47	0.22	0.09	0.13	0.13	0.4
ENSG00000213527		0	0	0	0	0	0	0	0	0	0	0	0	0	0	0	0	0	0	0	0	0
ENSG00000149716	LTO1	96.11	98.56	97.08	98.49	99.4	100.65	97.66	95.36	94.49	98.78	96.74	108.11	91.72	97.01	98.28	88.47	81.62	86.87	100.89	97.93	101.38
ENSG00000234271		0	0	0	0	0	0	0	0	0	0	0	0	0	0	0	0	0	0	0	0	0
ENSG00000115468	EFHD1	17.39	17.9	15.18	16.76	19.91	17.76	7.4	6.77	7.2	6.73	7.44	7.33	3.43	3.82	4.6	3.56	3.71	3.07	2.89	3.19	3.8
ENSG00000277545		0	0	0	0	0	0	0	0	0	0.1	0	0	0	0	0	0	0.27	0	0	0	0.2
ENSG00000274918		0.13	0.39	0.12	0.27	0.12	0	0	0.24	0.12	0.4	0.56	0.14	0	0	0.14	0	0.12	0.39	0.13	0.14	0
ENSG00000279940		0	0	0	0	0	0	0	0	0	0	0	0	0	0	0	0	0	0	0	0	0
ENSG00000244187	TMEM141	68.28	65.51	68.26	68.3	71.79	70.51	78.87	76.77	80.09	78.02	78.99	74.94	82.13	88.2	89.09	92.23	77.89	70.25	72.41	80.01	76.05
ENSG00000215018	COL28A1	1.36	1.5	1.35	2.42	2.09	2.26	1.93	2.37	1.17	1.48	1.38	1.71	1.09	1.33	1.14	1.13	1.44	1.46	2.07	1.7	1.67
ENSG00000270751	FBXW7-AS1	0	0	0	0.19	0	0	0	0	0	0	0	0	0	0.35	0.22	0.51	0.42	0	0	0.29	0
ENSG00000107201	DDX58	3.67	3.49	4.06	31.64	30.2	26.37	20.35	21.75	22.18	12.53	14.51	14.47	13.06	10.67	12.08	17.02	21.32	22.76	20.42	19.88	13.98
ENSG00000252319	Y_RNA	0	0	0	0	0	0	0	0	0	0	0	0	0	0	0	0	0	0	0	0	0
ENSG00000120800	UTP20	4.44	4.26	4.36	5.46	4.62	5.15	7.03	7.36	6.49	6.35	5.45	5.59	6.31	5.44	5.69	5.16	7.02	6.73	6.41	5.48	4.25
ENSG00000127928	GNGT1	0.96	2	1.02	1.03	1.09	0.85	0.61	0.38	0.52	0.23	0.73	0.89	0.65	0.21	0.34	0.13	0.79	0.65	0.47	0.14	0.49
ENSG00000139684	ESD	44.11	42.29	41.92	37.44	34.56	35.56	46.9	50.48	47.76	48.43	43.42	48.92	51.12	54.17	54.09	52.23	55.45	56.6	54.37	49.38	51.25
ENSG00000198393	ZNF26	3.01	3.41	3.97	4.73	4.32	2.76	5.37	5.73	4.97	4.02	3.86	3.95	4.65	3.73	4.42	5.16	4.48	3.52	4.81	4.34	3.07
ENSG00000277544		0	0	0	0	0	0	0	0	0	0	0	0	0	0	0	0	0	0	0	0	0
ENSG00000129214	SHBG	2.29	0.21	0	0.07	0	0.14	0.12	0.13	0.57	0.05	1.52	0.27	0.1	2.8	0.06	0.11	0.07	0.38	0.34	0.19	0.14
ENSG00000254387	MYL12AP1	0	0.22	0.1	0.23	0.25	0.28	0.1	0	0	0.11	0.12	0.12	0.37	0	0.24	0.11	0	0	0	0.12	0
ENSG00000136100	VPS36	17.46	12.98	14.51	14.4	18.4	18.82	16.29	18.3	13.97	17.04	14.29	15.92	13.19	13	11.75	11.85	13.19	15.52	17.05	14.18	12.56
ENSG00000206679	Y_RNA	0	0	0	0	0	0	0	0	0	0	0	0	0	0	0	0	0	0	0	0	0
ENSG00000243374	RN7SL72P	0	0	0	0	0	0	0	0	0	0	0	0	0	0	0	0	0	0	0	0	0
ENSG00000269399		0.85	0.88	0.72	0.86	0.72	0.57	1.19	0.97	1.05	1	1.09	1.44	1.22	1.52	1.02	1.3	1.12	0.7	1.04	0.98	1.05
ENSG00000069122	ADGRF5	0	0	0	0	0	0.01	0.01	0	0	0	0	0	0	0	0	0	0	0	0	0	0
ENSG00000180483	DEFB119	0	0	0	0	0	0	0	0	0	0	0	0	0	0	0	0	0	0	0	0	0
ENSG00000273640	WBP1LP8	0	0	0	0	0	0	0	0	0	0	0	0	0	0	0	0	0	0	0	0	0
ENSG00000273719		0	0	0	0	0	0	0	0	0	0	0	0	0	0	0	0	0	0	0	0	0
ENSG00000186407	CD300E	0	0	0	0	0	0	0	0	0	0	0	0	0	0	0	0	0	0	0	0	0
ENSG00000225774	SIRPAP1	0	0.03	0	0	0	0	0.03	0	0	0	0	0	0	0	0	0	0	0	0.03	0	0
ENSG00000221910	OR2F2	0	0	0	0	0	0	0	0	0	0	0	0	0	0	0	0	0	0	0	0	0
ENSG00000117525	F3	368.89	348.93	345.33	265.62	243.17	238.88	255.19	276.11	259.14	246.16	197.14	229.83	184.18	188.15	168.75	138.88	143.36	133.1	132.41	126.26	101.93
ENSG00000230614	DYNLL1P7	0	0	0	0	0	0	0	0	0	0	0	0	0	0	0	0	0	0	0	0	0
ENSG00000164556	FAM183BP	0	0	0	0	0	0	0	0	0	0	0	0	0	0	0	0	0	0	0	0	0
ENSG00000197990	ZNF734P	0	0	0	0	0	0	0	0	0	0	0	0	0	0	0	0	0	0	0	0	0
ENSG00000280208	GGT4P	0	0	0	0	0	0	0	0	0	0	0	0	0	0	0	0	0	0	0	0	0
ENSG00000252908	RNU6-1003P	0	0	0	0	0	0	0	0	0	0	0	0	0	0	0	0	0	0	0	0	0
ENSG00000225893		0	0	0	0	0	0	0	0	0	0	0.16	0.08	0	0	0	0	0	0	0	0.08	0
ENSG00000219074	SOD1P1	0	0	0	0	0	0	0	0	0	0	0	0	0	0	0	0	0	0	0	0	0
ENSG00000202016	RNU6-619P	0	0	0	0	0	0	0	0	0	0	0	0	0	0	0	0	0	0	0	0	0
ENSG00000197849	OR8G1	0	0	0	0	0	0	0	0	0	0	0	0	0	0	0	0	0	0	0	0	0
ENSG00000277543		0	0	0	0	0	0	0	0	0	0	0	0	0	0	0	0	0	0	0	0	0
ENSG00000208002	MIR643	0	0	0	0	0	0	0	0	0	0	0	0	0	0	0	0	0	0	0	0	0
ENSG00000221880	KRTAP1-3	0	0	0	0	0	0	0	0	0	0	0	0	0	0	0	0	0	0	0	0	0
ENSG00000283992	SLURP2	0	0	0	0	0	0	0	0	0	0	0	0	0.16	0	0	0	0	0	0	0	0
ENSG00000129455	KLK8	0.13	0.51	0.54	0	0	0	0	0	0	0	0	0	0	0	0	0	0	0	0	0	0
ENSG00000251935	RN7SKP179	0	0	0	0	0	0	0	0	0	0	0	0	0	0	0	0	0	0	0	0	0
ENSG00000276345		20.04	22.65	21.45	25.28	25.05	25.4	30.6	27.89	31.98	24.22	26.24	27.35	29.86	29.05	32.29	33.48	25.86	24.58	21.44	27.86	28.45
ENSG00000270467	IGHV3OR16-12	0	0	0	0	0	0	0	0	0	0	0	0	0	0	0	0	0	0	0	0	0
ENSG00000278783	MIR6071	0	0	0	0	0	0	0	0	0	0	0	0	0	0	0	0	0	0	0	0	0
ENSG00000178115	GOLGA8Q	0	0	0	0.21	0.24	0.05	0.3	0.46	0	1.12	0.41	0.13	0.36	0.79	0	0.37	0.2	0.36	0.39	0	0
ENSG00000259425		0.04	0.09	0	0	0.08	0.05	0	0.1	0.04	0.22	0.09	0	0	0	0	0	0.04	0	0.09	0	0.05
ENSG00000278740		0.54	0.61	0.88	1.2	0.51	0.94	0.48	0.58	1.18	0.63	0.86	0.67	1.11	0.25	0.77	1.34	0.77	0.44	0.73	0.86	1.7
ENSG00000251954	RNU6-496P	0	0	0	0	0	0	0	0	0	0	0	0	0	0	0	0	0	0	0	0	0
ENSG00000113810	SMC4	37.53	36.54	39.75	52.06	47.94	37.1	76.08	77.55	74.27	67.42	59.12	60.74	61.61	46.82	67.1	40.55	54.83	64.97	69.3	69.37	49.18
ENSG00000198468	FLVCR1-DT	0.46	0.45	1	1.41	0.92	0.73	2.12	1.6	1.56	2.34	1.8	2.21	1.73	2.8	1.71	2.61	2.93	2.21	1.28	3.01	2.54
ENSG00000189343	RPS2P46	8.64	7.3	7.76	3.64	5.35	4.64	3.8	5.77	5.24	5.29	5.59	6.88	5.23	7.27	5.78	7.18	5.83	7.14	4.27	6.21	6.58
ENSG00000169894	MUC3A	0.33	0.64	0.5	0.48	0.8	0.98	0.76	0.52	0.27	0.52	0.45	0.9	0.72	0.44	0.51	0.42	0.22	0.41	0.19	0.45	0.3
ENSG00000277542		0	0	0	0	0	0	0	0	0	0	0	0	0	0	0	0	0	0	0	0	0
ENSG00000152056	AP1S3	12.55	10.47	13.64	17.83	13.75	15.47	18.64	18.35	17.86	18.79	23.47	18.52	21.98	17.43	21.05	19.62	20.66	17.41	19.44	19.6	21.44
ENSG00000117362	APH1A	94.51	91.43	93.44	84.01	92.92	83.84	85.72	84.08	86.56	86.01	86.59	87.58	89.81	94.07	87.82	92.21	87.8	89.3	80.48	86.52	92.27
ENSG00000240486	RPL23AP54	0	0	0	0	0	0	0	0	0	0	0	0	0	0	0	0	0	0	0	0	0
ENSG00000222744	RN7SKP166	0	0	0	0	0	0	0	0	0	0	0	0	0	0	0	0	0	0	0	0	0
ENSG00000201026	Y_RNA	0	0	0	0	0	0	0	0	0	0	0	0	0	0	0	0	0	0	0	0	0
ENSG00000274915		0	0	0	0	0	0	0	0	0	0	0	0	0	0	0	0	0	0	0	0	0
ENSG00000267968		0	0	0	0	0	0	0	0	0	0	0	0	0	0	0	0	0	0	0	0	0
ENSG00000249661	TNRC18P1	0.05	0.05	0.01	0.01	0.07	0.07	0	0.07	0.02	0.04	0.04	0.03	0.03	0.04	0.01	0.01	0.09	0.04	0.03	0.03	0.01
ENSG00000242365	NDUFA5P5	0	0	0	0	0	0	0	0	0	0	0	0	0	0	0	0	0	0	0	0	0
ENSG00000270276	H4C15	4.72	3.79	6.76	16.07	12.56	12.67	14.63	10.05	9.67	20.75	11.94	18.09	17.84	18.43	11.16	14.93	19.01	18.92	11.6	10.71	13.26
ENSG00000269397		1	1.17	1.31	1.92	1.55	1.18	1.7	2.23	2.17	2.82	2.52	1.7	2.09	2.89	2.77	2.23	3	2.49	2.55	1.8	2.81
ENSG00000144406	UNC80	0	0	0.11	0	0.04	0.11	0	0	0.02	0.02	0	0	0.31	0.01	0.01	0.02	0.01	0	0.01	0	0
ENSG00000200922	Y_RNA	0	0	0	0	0	0	0	0	0	0	0	0	0	0	0	0	0	0	0	0	0
ENSG00000188677	PARVB	4.55	5.97	5.44	6.49	5.25	6.76	6.99	6.41	6.41	6.03	7.38	5.99	7.05	7.12	7.89	8.04	5.71	6.64	6.12	6.76	5.85
ENSG00000263125	ARL2BPP8	0	0	0	0	0	0	0	0	0	0	0	0	0	0	0	0	0	0	0	0	0
ENSG00000275146		0	0	0	0	0	0	0	0	0	0	0	0	0	0	0	0	0	0	0	0	0
ENSG00000268199		0	0	0	0	0	0	0	0	0	0	0	0.22	0	0	0.3	0	0	0	0	0	0
ENSG00000101333	PLCB4	3.26	3.11	3.89	3.48	3.63	3.1	3.66	4.6	4.39	4.02	3.62	4.55	3.61	3.29	3.74	2.42	3.55	3.74	4.95	3.74	3.25
ENSG00000204583	LRCOL1	0.07	0.09	0.13	0.12	0	0	0	0.2	0	0	0	0	0.07	0	0.08	0	0	0	0	0.07	0.08
ENSG00000227817	ARHGAP42P1	0	0	0	0	0	0	0	0	0	0	0	0	0	0	0	0	0	0	0	0	0
ENSG00000249910	TRIM51CP	0	0	0	0	0	0	0	0	0	0	0	0	0	0	0	0	0	0	0	0	0
ENSG00000151883	PARP8	6.03	5.23	5.66	6.27	7.84	4.18	3.95	4.37	4.02	3.69	4.35	3.83	3.09	2.85	4.28	3.09	3.08	5.06	2.98	3	3.47
ENSG00000272519		0	0	0	0	0	0	0	0	0	0	0	0	0	0	0	0	0	0	0	0	0
ENSG00000109610	SOD3	0	0	0	0.11	0.1	0.26	0.24	0.16	0.1	0.36	0.19	0.26	0.44	0.25	0.19	0.32	0.34	0.35	0.25	0.56	0.19
ENSG00000184624	ZNF72P	0	0	0	0	0	0	0	0	0	0	0	0	0	0	0	0	0	0	0	0	0
ENSG00000225329	LHFPL3-AS2	0.06	0	0.02	0	0	0	0	0	0	0	0.06	0	0	0	0	0	0.05	0	0	0	0
ENSG00000237510	GPAT2P1	0	0	0	0	0	0	0	0	0	0	0	0	0	0	0.03	0	0	0	0	0	0
ENSG00000119547	ONECUT2	0.14	0.01	0.04	0.06	0.26	0.07	0.09	0.08	0.08	0.42	0.15	0.15	0.04	0.04	0.02	0.05	0.13	0.08	0.14	0.15	0.01
ENSG00000276545	PCDHGB9P	0	0	0	0	0	0	0.02	0	0.02	0	0	0	0	0	0	0.04	0	0	0	0	0
ENSG00000164073	MFSD8	8.82	9.45	7.31	8.11	8.8	9.45	6.55	7.51	7.48	6.72	7.79	9.19	5.92	5.17	6.82	5.11	4.88	7.44	8	6.69	6.3
ENSG00000232148	FMO11P	0	0	0	0	0	0	0	0	0	0	0	0	0	0	0	0	0	0	0	0	0
ENSG00000277900	Metazoa_SRP	0	0	0	0	0	0	0	0	0	0	0	0	0	0	0	0	0	0	0	0	0
ENSG00000283689		0.34	0.14	0.47	1	1.37	0.91	1.17	0.99	1.32	1.17	0.72	0.72	0.88	0.68	0.63	0.87	0.96	0.95	0.64	0.41	0.2
ENSG00000171942	OR10H2	0	0	0	0	0	0	0	0	0	0	0	0	0	0	0	0	0	0	0	0	0
ENSG00000273716		0	0	0	0	0	0	0	0	0	0	0	0	0	0	0	0	0	0	0	0	0
ENSG00000259423		0	0.15	0	0	0	0.16	0	0	0	0	0.16	0	0	0	0.08	0	0	0	0	0.13	0
ENSG00000223495		0	0	0	0	0	0	0	0	0	0	0	0	0	0	0	0	0	0	0	0	0
ENSG00000284372	MIR6808	0	0	0	0	0	0	0	0	0	0	0	0	0	0	0	0	0	0	0	0	0
ENSG00000249849		0	0	0	0	0	0	0	0	0	0	0	0	0	0	0	0	0.27	0	0	0.15	0
ENSG00000272518		1.14	0.89	0.51	0.77	0.76	0.6	0.61	0.69	1.24	0.98	0.67	0.79	0.43	0.81	1.11	1.14	0.59	1.18	0.7	1.51	0.9
ENSG00000258225		0	0	0.11	0	0	0	0	0	0	0	0	0	0	0	0	0	0	0	0	0	0
ENSG00000226807	MROH5	0	0	0	0	0	0	0	0	0	0	0	0	0	0	0	0	0	0	0	0	0
ENSG00000168306	ACOX2	0	0.08	0.09	0.08	0.06	0	0.11	0.09	0.1	0	0.05	0	0.1	0.19	0.09	0.96	0.34	0.14	0.46	0.54	0.15
ENSG00000141522	ARHGDIA	113.57	119.59	125.52	180.51	175.96	170.19	213.3	223.31	221.65	193.54	190.67	194.54	223.49	234.59	214.39	226.65	209.18	206.34	199.35	217.27	185.94
ENSG00000186834	HEXIM1	27.14	26.01	26.59	21.6	21.28	22.11	26.82	24.91	25.58	19.93	22.87	22.52	25.24	26.23	24.55	24.52	22.39	20.9	21.78	23.04	23.85
ENSG00000227016	LINC02796	0	0	0	0	0	0	0	0	0	0	0	0	0	0	0	0	0	0	0	0	0
ENSG00000224692		0	0	0	0	0	0	0	0	0	0	0	0	0	0	0	0	0	0	0	0	0
ENSG00000150276	PPIAP26	0	0	0	0	0	0	0	0	0	0	0	0	0	0	0	0	0	0	0	0	0
ENSG00000257027		3.74	3.12	3.39	2.34	2.79	2.69	2.17	1.62	2.52	1.97	1.74	2.22	2.07	1.79	1.44	1.53	1.52	1.6	2.02	1.77	1.57
ENSG00000276462	LINC03025	0	0.05	0.01	0.07	0	0	0.01	0	0	0.03	0	0	0	0	0	0.05	0	0.06	0	0	0.07
ENSG00000278090	LUNAR1	0	0	0	0	0	0	0.02	0.07	0	0.06	0.02	0.04	0	0	0	0	0	0	0	0	0
ENSG00000130653	PNPLA7	1.01	1.09	1.31	1.04	0.72	0.59	0.29	0.17	0.36	0.5	0.39	0.54	0.06	0.12	0.26	0.24	0.16	0.11	0.39	0.14	0.33
ENSG00000178257	PRM3	0	0	0	0	0	0	0	0	0	0	0	0	0	0	0	0	0	0	0	0	0
ENSG00000283904	MIR155	0	0	0	0	0	0	0	0	0	0	0	0	0	0	0	0	0	0	0	0	0
ENSG00000251087	ALG1L3P	0	0	0	0	0	0	0	0	0	0	0	0	0	0	0	0	0	0	0	0	0
ENSG00000259422		0	0	0	0	0	0	0	0	0.02	0	0	0	0	0	0	0	0	0	0	0	0
ENSG00000248905	FMN1	2.55	1.93	2.87	2.95	2.81	2.47	2.33	3.16	3.17	2.13	3.41	2.71	1.94	1.71	2.21	1.85	2.39	2.21	1.87	1.75	1.66
ENSG00000204642	HLA-F	32.04	35.47	29.47	90.49	101.59	96.31	53.45	49.47	55.03	50.08	54.65	55.98	38.07	38.97	42.24	44.33	31.99	39.59	36.7	36.18	38.33
ENSG00000249848		0	0	0	0	0	0	0	0	0	0	0	0	0	0	0	0	0	0	0	0	0
ENSG00000258224		0	0	0	0	0	0	0	0	0	0	0	0	0	0	0	0	0	0	0	0	0
ENSG00000008018	PSMB1	93.52	93.78	99.29	99.67	98.35	98.04	123.29	124.73	125.43	114.78	111.22	115.9	129.74	144.99	134.86	141.73	137.77	142.11	128.35	128.05	143.19
ENSG00000182013	PNMA8A	0	0	0	0	0	0	0	0	0	0	0	0	0	0	0	0	0	0	0	0	0
ENSG00000105880	DLX5	0	0	0	0.05	0	0	0.04	0.31	0.05	0	0	0.1	0.07	0.03	0	0.07	0.07	0	0.07	0	0.1
ENSG00000142484	TM4SF5	0	0	0	0	0	0	0	0	0	0	0	0	0	0	0	0	0	0	0	0	0
ENSG00000234373	SNX18P7	1.31	1.53	1.09	1.08	0.58	1.37	1.95	1.54	2.54	1.49	1.58	1.02	1.49	1.48	0.85	1.3	1.07	1.03	1.51	1.75	0.55
ENSG00000139163	ETNK1	15.88	16.67	15.67	14.54	13.15	12.27	10.38	11.33	9.2	11.98	10.41	10.28	7.79	7.02	9.26	7.72	8.06	10.46	9.18	9.91	10.65
ENSG00000156671	SAMD8	56.06	54	50.3	41.09	40.47	44.25	26.29	23.3	22.86	28.09	29.94	31.46	21.91	16.74	22.72	17.92	21.47	21.24	21.99	22.99	22.98
ENSG00000224691		0	0	0	0	0	0	0	0	0	0	0	0	0	0	0	0	0	0	0	0	0
ENSG00000162777	DENND2D	0.57	0.43	0.52	0.28	0.3	0.57	0.54	0.68	0.35	0.55	0.45	0.48	0.57	0.61	0.97	0.92	1.89	0.93	1.06	1.43	1.16
ENSG00000202339	RNU4-45P	0	0	0	0	0	0	0	0	0	0	0	0	0	0	0	0	0	0	0	0	0
ENSG00000169249	ZRSR2	7.96	8.19	8.94	9.55	9.58	8.93	7.54	7.8	8.44	7.83	7.82	7.5	8.26	6.53	7.61	8.72	7.01	8.1	7.09	8.13	8.68
ENSG00000260456	C16orf95	1.04	1.18	0.86	1.58	1.38	0.83	1.59	1.8	1.94	1.97	2.37	1.56	2.87	2.51	3.03	2.3	1.99	2.26	2.44	2.18	2.21
ENSG00000278719	MCM8-AS1	0	0	0	0.07	0	0	0	0	0.06	0	0	0	0	0	0	0	0	0	0	0	0.06
ENSG00000253748	CYP4F44P	0	0	0	0	0	0	0	0	0	0	0	0	0	0	0	0	0.14	0	0	0	0
ENSG00000101464	PIGU	25.39	26.46	25.54	26.78	31.89	27.33	35.9	36.04	31.91	34.74	35.99	35.3	38.01	36.71	30.83	33.53	42.9	39.86	36.56	32.09	34.03
ENSG00000230440		0	0	0	0	0	0	0	0	0	0	0	0	0	0	0	0	0	0	0	0	0
ENSG00000259421		0	0	0	0	0	0	0	0	0	0	0	0	0	0	0	0	0	0	0	0	0
ENSG00000266767		0	0	0	0	0	0	0	0	0	0	0	0	0	0	0	0	0	0	0	0	0
ENSG00000284623	LINC02786	0	0	0	0	0	0	0	0	0	0	0	0	0.03	0	0	0	0	0.03	0	0	0
ENSG00000221836	OR2A5	0.01	0	0	0	0	0	0	0	0	0	0	0.01	0	0	0	0	0	0	0	0	0
ENSG00000252595	RN7SKP82	0	0	0	0	0	0	0	0	0	0	0	0	0	0	0	0	0	0	0	0	0
ENSG00000241749	RPSAP52	0.25	0.35	0.28	0	0.05	0.37	0.18	0.17	0.05	0.25	0.05	0	0.05	0	0.16	0.05	0	0.2	0	0.05	0.05
ENSG00000249847		0	0	0	0	0	0	0	0	0	0	0	0	0	0	0	0	0	0	0	0	0
ENSG00000211834	TRAJ57	0	0	0	0	0	0	0	0	0	0	0	0	0	0	0	0	0	0	0	0	0
ENSG00000272516		0	0	0	0.1	0	0	0	0	0.09	0	0	0	0	0	0	0	0.09	0	0	0	0
ENSG00000170185	USP38	6.64	6.49	6.72	6.91	7.59	8.27	8.03	7.21	7.3	8.07	7.82	8.72	7.15	7.35	8	8.39	9.3	9.05	8.2	8.92	7.49
ENSG00000115816	CEBPZ	20.38	20.57	19.92	20.3	20.57	22.91	22	26.17	22.43	23.15	21.39	23.87	19.03	17.81	20.8	19.67	25.64	28.52	27.37	23.18	18.53
ENSG00000258979	LINC02299	0	0	0	0	0	0	0	0	0	0	0	0	0	0	0	0	0	0	0	0	0
ENSG00000271236	SUMO2P15	0.26	0.25	0	0	0	0	0	0	0	0	0	0	0.25	0	0.56	0.26	0	0.51	0	0	0
ENSG00000257025		0	0	0	0	0	0	0	0	0	0	0	0	0	0	0	0	0	0	0	0	0
ENSG00000283686		0	0	0	0	0	0	0	0	0.17	0	0	0	0	0	0	0	0	0	0	0	0
ENSG00000148143	ZNF462	13.35	10.77	11.01	12.86	11.71	11.71	11.99	12.97	10.52	10.31	12.18	10.88	10.7	10.49	10.26	12.17	11.97	11.67	11.17	14.01	9.77
ENSG00000202229	RNU6-1138P	0	0	0	0	0	0	0	0	0	0	0	0	0	0	0	0	0	0	0	0	0
ENSG00000227271	RPL39P25	0	0	0	0	0	0	0	0	0	0	0	0	0	0	0	0	0	0	0	0	0
ENSG00000198104	OR2T6	0	0	0	0	0	0	0	0	0	0	0	0	0	0	0	0	0	0	0	0	0
ENSG00000259420		0	0	0	0	0	0	0	0	0	0	0	0	0	0	0	0	0	0	0	0	0
ENSG00000223492		0	0	0	0	0	0	0	0	0	0	0	0	0	0	0	0	0	0	0	0	0
ENSG00000124568	SLC17A1	0	0	0	0	0	0	0	0	0	0	0	0	0	0	0	0	0	0	0	0	0
ENSG00000225542	ZNF385D-AS1	0	0	0	0	0	0	0	0	0	0	0	0	0	0	0	0	0	0	0	0	0
ENSG00000253097	RNU2-19P	0	0	0	0	0	0	0	0	0	0	0	0	0	0	0	0	0	0	0	0	0
ENSG00000272515		0.27	0.33	0.14	0.08	0.43	0.24	0.2	0.14	0.21	0.15	0.16	0.2	0.29	0.21	0.2	0.08	0.5	0.19	0.19	0.2	0
ENSG00000124459	ZNF45	4.54	3.41	5.08	5.36	4.88	4.54	5.69	5.23	5.53	5.82	4.47	3.45	5.35	4.49	3.91	5.89	5.01	6.19	4.92	5.19	3.17
ENSG00000284883		0.49	0.96	0.69	0.72	1.2	0.59	0.94	0.65	0.73	0.71	0.82	0.67	0.33	0.46	0.45	0	0.47	0.21	0.07	0.45	0.3
ENSG00000129292	PHF20L1	10.1	11.56	10.76	14.43	13.57	14.86	13.3	12.34	14.07	15.06	15.64	12.34	10.76	10.76	9.9	10.41	9.82	11.33	11.17	9.89	8.2
ENSG00000277899	MLECP1	0	0	0	0	0	0	0	0	0	0	0	0	0	0	0	0	0	0	0	0	0
ENSG00000248648		0.63	0.31	0.84	0.32	0	0	0.28	0	0	0	0	0.67	0	0.3	0.34	0	0	0	0	0.33	0.33
ENSG00000204001	LCN8	0	0	0	0	0	0	0	0	0	0	0	0	0	0	0	0	0	0	0	0	0
ENSG00000269392		0	0	0	0.23	0	0	0.41	0	0	0	0	0.24	0	0.21	0.25	0	0	0	0	0	0
ENSG00000151704	KCNJ1	0.03	0.09	0.1	0	0	0	0	0	0	0.04	0	0.03	0	0.02	0.03	0	0	0.02	0.11	0	0.06
ENSG00000273712		0	0	0	0	0	0	0	0	0	0	0	0	0	0	0	0	0	0	0	0	0
ENSG00000266765		0	0	0	0	0	0	0	0	0	0	0	0	0	0	0	0	0	0	0	0	0
ENSG00000264902	MIR5701-3	0	0	0	0	0	0	0	0	0	0	0	0	0	0	0	0	0	0	0	0	0
ENSG00000223843	EFCAB6-AS1	0	0	0	0	0	0	0	0	0	0	0	0.06	0	0	0	0	0	0	0	0	0
ENSG00000235169	SMIM1	1.03	2.56	2.25	0.71	0.43	0.84	0.62	0.43	0.76	0.23	0.61	0.24	0.57	0.54	0.62	0.92	0.54	0.23	0.23	0.85	0.97
ENSG00000252867	RNU6-909P	0	0	0	0	0	0	0	0	0	0	0	0	0	0	0	0	0	0	0	0	0
ENSG00000284882		0	0.12	0	0	0	0	0.11	0.28	0.06	0.18	0	0.06	0.06	0.06	0	0.06	0	0.12	0	0	0.06
ENSG00000137038	DMAC1	41.5	39.91	36.99	40.11	39.62	39.26	49.55	47.88	48.15	45.28	52.93	49.46	57.36	61.86	55.93	54.13	54.1	59.09	47.92	41.74	47.95
ENSG00000278848	TP53TG3F	0	0	0	0	0	0	0	0	0	0	0	0	0	0	0	0	0	0	0	0	0
ENSG00000275669	MIR6744	0	0	0	0	0	0	0	0	0	0	0	0	0	0	0	0	0	0	0	0	0
ENSG00000248647		0	0	0	0	0	0	0	0	0	0	0	0	0	0	0	0	0	0.16	0	0	0
ENSG00000186439	TRDN	0	0	0	0	0	0	0	0	0.04	0	0	0	0	0	0	0	0	0	0	0	0
ENSG00000123739	PLA2G12A	23.13	24.7	26.98	21.65	23.42	24.73	26.43	26.58	21.93	26.99	27.12	19.74	31.62	35.03	26.11	30.88	25.52	31.15	24.1	28.49	25.99
ENSG00000283684		0	0	0	0	0	0	0	0	0	0.02	0	0	0	0	0	0	0	0	0	0	0
ENSG00000269391		0	0	0	0	0	0	0	0	0	0	0	0	0	0	0	0	0	0	0	0	0
ENSG00000264802	MIR5191	0	0	0	0	0	0	0	0	0	0	0	0	0	0	0	0	0	0	0	0	0
ENSG00000225066	MDM4P1	0	0	0	0	0	0	0	0	0	0	0	0	0	0	0	0	0	0	0	0	0
ENSG00000273711		0.24	0.57	0.53	0.81	0.22	0.45	0.37	0.77	0.54	0.77	0.48	0.3	0.65	0.56	0.59	0.28	0.38	0.23	0.66	0.49	0.75
ENSG00000125538	IL1B	0.17	0.1	0.07	0.14	0.09	0	0.08	0.09	0	0.13	0	0.58	0.09	0.35	0.1	0.1	0.03	0.19	0.1	0.27	0.03
ENSG00000270118		0	0.17	0	0	0	0.18	0	0	0.16	0	0	0	0.33	0	0	0	0	0	0	0	0
ENSG00000268193		0.22	0.22	0.2	0	0.18	0	0.17	0	0	0.2	0	0.21	0.19	0	0	0	0	0.35	0.19	0	0.22
ENSG00000283534	MIR374C	0	0	0	0	0	0	0	0	0	0	0	0	0	0	0	0	0	0	0	0	0
ENSG00000249239	RACK1P3	0	0	0	0	0	0	0	0	0	0	0	0	0	0	0	0	0	0	0	0	0
ENSG00000274713	MIR7974	0	0	0	0	0	0	0	0	0	0	0	0	0	0	0	0	0	0	0	0	0
ENSG00000242049	DNAJB8-AS1	0	0	0	0	0	0	0	0	0	0	0	0	0	0	0	0	0	0	0	0	0.03
ENSG00000207511	RNU6-771P	0	0	0	0	0	0	0	0	0	0	0	0	0	0	0	0	0	0	0	0	0
ENSG00000108509	CAMTA2	8.12	8.77	9.35	11.71	12.08	10.65	10.21	10.74	10.99	10.67	11.58	11.48	10.77	8.68	8.54	11.08	10.35	8.68	16.19	10.53	11.23
ENSG00000226046	AP1S2P1	0	0	0	0	0	0	0	0	0	0	0	0	0	0	0	0	0	0	0	0	0
ENSG00000059573	ALDH18A1	27.57	28.39	28	25.04	24.09	25.73	25.14	27.01	26.77	26.91	29.18	25.78	28.14	23.84	25.68	28.51	28.5	28.93	26.59	23.45	27.94
ENSG00000199705	Y_RNA	0	0	0	0	0	0	0	0	0	0	0	0	0	0	0	0	0	0	0	0	0
ENSG00000239304	DNM1P48	0	0	0	0	0	0	0	0	0	0	0	0	0	0	0	0	0	0	0	0	0
ENSG00000248646		0	0	0	0	0	0	0	0	0	0	0	0	0	0	0	0	0	0	0	0	0
ENSG00000271315		0	0	0	0	0	0	0	0	0	0	0	0	0	0	0	0	0	0	0	0	0
ENSG00000257022		0	0	0	0	0	0.12	0	0	0	0	0	0	0	0	0	0	0	0	0	0	0
ENSG00000092470	WDR76	3.34	2.36	4.04	7.78	7.84	7.24	12.39	12.3	13.22	11.2	11.66	12.81	13.45	13.38	12.46	13.8	16.14	16.01	14.71	10.73	9.73
ENSG00000137343	ATAT1	8.98	9.44	10.47	11.46	11.08	9.77	11.52	9.84	8.35	9.37	12.48	10.08	8.84	9.62	9.34	9.95	9.68	7.69	10.59	9.62	8.33
ENSG00000270117		0	0	0	0	0	0	0	0	0	0	0	0	0	0	0	0	0	0	0	0	0
ENSG00000200379	RN7SKP45	0	0	0	0	0	0	0	0	0	0	0	0	0	0	0	0	0	0	0	0	0
ENSG00000215583	ASS1P6	0	0.04	0	0	0	0	0	0	0.04	0	0	0	0	0	0	0.04	0	0	0	0	0
ENSG00000147509	RGS20	8.23	5.6	6.25	6.15	6.31	7.22	6	6.02	6.1	6.51	5.46	5.64	6.65	6.56	7.24	6.02	6.93	6.56	7.93	6.02	6.29
ENSG00000249843		0	0	0	0	0	0	0	0	0	0	0	0	0	0	0	0	0	0	0	0	0
ENSG00000272512		0.96	0.89	1.03	3.61	3.31	3.09	2.11	2.29	2.39	1.87	2.38	1.7	1.28	1.7	1.9	1.9	1.4	1.43	1.66	1.54	2.06
ENSG00000233973	LINC01360	0	0	0.02	0.03	0	0.01	0	0	0	0	0	0	0	0	0	0	0	0	0	0	0
ENSG00000271360	USP6NL-AS1	0	0	0	0.12	0.06	0	0	0.11	0	0.24	0	0.06	0	0.06	0.13	0	0	0.23	0	0	0.18
ENSG00000163288	GABRB1	0	0	0	0	0	0	0	0	0	0	0	0	0	0	0	0	0	0	0	0	0
ENSG00000236466	RCAN2-DT	0	0	0	0	0	0	0	0	0	0	0	0	0	0	0	0	0	0	0	0	0
ENSG00000248645		0	0	0	0	0	0	0	0	0	0	0	0	0	0	0	0	0	0	0	0	0
ENSG00000271314		0.13	0	0.47	0.13	0	0	0	0	0.25	0	0	0	0.12	0	0	0	0	0	0.27	0	0
ENSG00000221093		0	0	0	0	0	0	0	0	0	0	0	0	0	0	0	0	0	0	0	0	0
ENSG00000225670	CADM3-AS1	0	0	0	0	0	0	0	0	0	0	0	0	0	0	0	0	0	0	0	0	0
ENSG00000223959	AFG3L1P	7.61	7.74	9.26	11.01	9.41	8.2	13.66	13.38	14.99	11.85	13.23	9.71	9.22	14.16	11.25	8.88	8.3	9.23	11.81	11.57	7.59
ENSG00000280089		0	0	0	0	0	0	0	0	0	0	0	0	0	0	0	0	0	0	0	0	0
ENSG00000212516	RNU6-1268P	0	0	0	0	0	0	0	0	0	0	0	0	0	0	0	0	0	0	0	0	0
ENSG00000215533	LINC00189	0	0	0	0	0	0	0	0	0	0.07	0	0	0.21	0	0	0	0.06	0	0	0.14	0
ENSG00000152253	SPC25	5.25	4.31	4.15	11.2	9.96	9.85	16.17	20.02	19.97	14.62	17.56	15.07	19.46	18.09	19.45	17.03	19.94	21.17	14.99	15.72	13.45
ENSG00000229909	TRIM60P16	0	0	0	0	0	0	0	0	0	0	0	0	0	0	0	0	0	0	0	0	0
ENSG00000226366	CCDC12P1	0	0	0	0	0	0	0	0	0	0	0	0	0	0	0	0	0	0	0	0	0
ENSG00000270116		2.38	1.37	1.35	0.78	0.82	0.91	0.29	1	1.94	1.64	1.62	0.46	0.31	0.2	0.12	0.43	0.31	0.74	0.55	1.03	0.68
ENSG00000137413	TAF8	15.73	14.83	13.97	16.09	15.28	14.66	14.57	16.55	16.9	16.09	14.24	14.43	16.57	16.64	18.2	18.47	18.49	18.44	17.69	19.65	16.7
ENSG00000226645	BUD13-DT	0	0	0	0	0	0	0	0.06	0	0	0	0	0	0	0	0	0.02	0	0	0	0
ENSG00000268191		0	0	0	0	0	0	0	0	0	0	0	0	0	0	0	0	0	0	0	0	0
ENSG00000265874	MIR4489	0	0	0	0	0	0	0	0	0	0	0	0	0	0	0	0	0	0	0	0	0
ENSG00000249842		0	0.2	0	0.07	0.13	0.36	0.18	0.25	0	0.14	0.07	0.14	0.19	0	0.07	0	0	0	0.07	0	0
ENSG00000199107	MIR409	0	0	0	0	0	0	0	0	0	0	0	0	0	0	0	0	0	0	0	0	0
ENSG00000010219	DYRK4	10.57	12.2	12.95	11.33	10.84	13.84	11.54	11.59	10.87	11.62	10.51	10.91	11.08	10.18	9.35	13.93	11.52	11.36	10.5	11.21	7.88
ENSG00000182974	OR4M2B	0	0	0	0	0	0	0	0	0	0	0	0	0	0	0	0	0	0	0	0	0
ENSG00000249681	KRT19P3	0	0	0	0	0	0	0	0	0	0	0	0	0	0	0	0	0	0	0	0	0
ENSG00000271313		0	0	0	0	0	0	0	0	0	0	0	0	0	0	0	0	0	0	0	0	0
ENSG00000222207	RNA5SP407	0	0	0	0	0	0	0	0	0	0	0	0	0	0	0	0	0	0	0	0	0
ENSG00000229978	PRAMEF36P	0	0	0	0	0	0	0	0	0	0	0	0	0	0	0	0	0	0	0	0	0
ENSG00000280088		3	2.67	2.24	2.71	2.73	2.98	2.71	2.23	2.16	3.13	2.53	2.91	1.94	2.13	2.41	1.78	2.47	1.47	2.28	2.73	1.49
ENSG00000078487	ZCWPW1	1.08	1.3	1.37	2.22	1.88	2.01	2.65	2.39	1.96	1.73	1.83	1.83	1.58	1.35	2	1.23	1.53	1.21	1.12	1.62	2.13
ENSG00000230899	MAGEA8-AS1	0	0	0	0	0	0	0	0	0	0	0	0	0	0	0	0	0	0	0	0	0
ENSG00000220804	LINC01881	7.9	6.02	8.55	6.6	7.11	5.77	5.53	9.11	6.12	7.17	7.07	8.03	6.27	5.44	7.65	6.32	6.04	6.72	5.85	3.98	4.66
ENSG00000234065	MTND4P26	0.15	0.14	0	0.04	0.07	0	0	0.03	0.1	0.07	0.04	0.04	0.04	0	0.08	0	0.07	0.04	0	0	0.04
ENSG00000270115		1.26	2.58	2.25	1.82	1.55	2.11	0.68	0.59	0.59	1.14	0.4	0.27	0.72	0	0.54	0.76	0.12	0.37	0.52	0.4	0
ENSG00000255008	LINC02739	0.07	0.54	0.25	0.19	0.28	0.11	0.65	0.79	0.38	0.17	0.27	0.3	0.07	0	0.9	0.39	0.33	0.45	0.34	0.54	0.56
ENSG00000143184	XCL1	1.99	2.06	1.44	1.11	2.55	1.38	1.34	0.65	0.86	0.83	1.32	1.67	0.71	0.35	0.89	0.87	1.14	0.69	1.01	1.09	0.96
ENSG00000272510		0	0.55	0.17	0.19	0.18	0.2	0	0.35	0.18	0	0.6	0	0.36	0	0	0	0.18	0.74	0	0	0.6
ENSG00000196668	LINC00173	0.98	1.13	0.33	0.11	0.39	0.58	0.37	0.18	0.57	0.31	0.77	0.53	0.37	0.09	0.34	0.34	0.32	0.37	0.91	0.52	0.73
ENSG00000240793	UBA52P8	0.49	0.8	1.02	0.34	0.62	1.03	0.15	0.76	0.15	0.49	0	0.52	0.62	0.62	0.18	0.16	0.62	0.32	0	0	0.17
ENSG00000266445	NARF-AS1	0.19	0.12	0.06	0	0.06	0	0.28	0.18	0.42	0.32	0	0	0	0	0.07	0.13	0.06	0	0.06	0.13	0.13
ENSG00000264365		0	0	0	0	0.38	0	0	0.09	0	0.1	0	0.21	0	0	0	0.1	0.09	0	0	0	0.21
ENSG00000148426	PROSER2	33.02	32.43	35.39	21.2	20.81	19.54	17.71	16.97	17.73	14.7	14.02	14.22	12.67	12.88	11.9	14.26	10.94	10.85	10.12	10.12	10.65
ENSG00000280087		0.02	0.07	0	0.01	0.01	0	0.03	0.02	0	0.02	0.05	0.05	0.02	0.01	0.02	0.04	0	0.02	0.03	0.07	0.07
ENSG00000215961	MIR297	0	0	0	0	0	0	0	0	0	0	0	0	0	0	0	0	0	0	0	0	0
ENSG00000276350	MIR6858	0	0	0	0	0	0	0	0	0	0	0	0	0	0	0	0	0	0	0	0	0
ENSG00000163507	CIP2A	4.53	4.72	5	11.26	7.93	7.34	14.26	16.79	16.9	12.73	11.61	11.78	12.4	11.36	13.01	12.39	14.21	14.59	13.87	13.4	8.49
ENSG00000270114		0	0	0	0	0	0	0	0	0	0	0	0	0	0	0	0	0	0	0	0	0
ENSG00000263167		0	0	0	0	0	0	0	0	0	0	0	0	0	0	0	0	0	0	0	0	0
ENSG00000199914	SNORD114-16	0	0	0	0	0	0	0	0	0	0	0	0	0	0	0	0	0	0	0	0	0
ENSG00000263649	MIR3135B	0	0	0	0	0	0	0	0	0	0	0	0	0	0	0	0	0	0	0	0	0
ENSG00000264370	MIR3125	0	0	0	0	0	0	0	0	0	0	0	0	0	0	0	0	0	0	0	0	0
ENSG00000278825	RN7SL640P	0	0	0	0	0	0	0	0	0	0	0	0	0	0.07	0	0	0	0	0	0	0
ENSG00000271614	ATP2B1-AS1	0.36	0.23	0.34	0.25	0.13	0.15	0.23	0.17	0.31	0.24	0.38	0.25	0.42	0.26	0.27	0.32	0.31	0.27	0.3	0.41	0.36
ENSG00000182557	SPNS3	0.45	0.63	0.56	0.73	0.85	0.52	0.36	0.27	0.35	0.67	1.28	0.46	1.12	0.6	1.1	0.76	0.85	0.62	0.53	0.68	1.42
ENSG00000232946	RPL35AP20	0	0	0	0	0	0	0	0	0	0	0	0	0	0	0	0	0	0	0	0	0
ENSG00000266663	MIR3169	0	0	0	0	0	0	0	0	0	0	0	0	0	0	0	0	0	0	0	0	0
ENSG00000280086		0	0	0	0	0	0	0	0	0	0	0	0	0	0	0	0	0	0	0	0	0
ENSG00000212495	RNU6-332P	0	0	0	0	0	0	0	0	0	0	0	0	0	0	0	0	0	0	0	0	0
ENSG00000212380	SNORD115-45	0	0	0	0	0	0	0	0	0	0	0	0	0	0	0	0	0	0	0	0	0
ENSG00000229785	SLC25A38P1	0.06	0.05	0	0.06	0	0	0	0.05	0	0.06	0.06	0	0.11	0	0	0	0	0	0	0	0
ENSG00000144331	ZNF385B	1.85	1.79	2.15	4.93	5.89	5.09	2.35	2.87	2	3.85	2.92	3.06	2.01	3.44	2.67	1.23	1.32	1.51	2.21	1.16	1.78
ENSG00000234572	LINC01800	0	0	0	0	0	0	0	0	0	0	0	0	0.02	0	0	0	0	0	0	0	0
ENSG00000122483	CCDC18	3.95	4.58	4.25	10.13	8.97	9.47	11.3	15.87	12.78	13.51	10.3	9.73	10.14	10.39	10.63	8.79	10.93	12.01	12.51	12.79	6.48
ENSG00000115884	SDC1	13.48	16.96	13.93	14.17	16.15	14.63	18.04	17.64	18.99	16.96	16.4	16.07	22.94	23.15	19.68	26.63	26.2	23.48	22.31	25.36	24.33
ENSG00000189431	RASSF10	0	0	0	0	0	0	0	0	0	0	0	0	0	0	0	0	0	0	0	0	0
ENSG00000099260	PALMD	4.79	4.25	4.71	19.71	22.26	20.85	16.82	16.85	16.72	15.12	11.52	14.05	9.5	8.88	9.74	7.16	9.03	9.89	7.37	7.37	5.15
ENSG00000237119	LINC01056	0	0	0	0	0	0	0	0	0	0	0	0	0	0	0	0	0	0	0	0	0
ENSG00000163646	CLRN1	0	0	0	0	0	0	0.02	0	0	0	0	0	0	0	0	0	0	0	0	0	0
ENSG00000222246	MIR1471	0	0	0	0	0	0	0	0	0	0	0	0	0	0	0	0	0	0	0	0	0
ENSG00000280085		0	0	0	0	0	0	0	0	0	0	0	0	0	0	0	0	0	0	0	0	0
ENSG00000085871	MGST2	23.06	23.16	22.74	18.76	15.75	17.92	17.46	16.54	19.17	17.93	18.42	18.64	20.14	21.35	18.63	22.64	24.07	20.67	21.67	18.29	21.14
ENSG00000261736		0	0	0	0	0	0	0	0	0	0	0	0	0	0	0	0	0	0	0	0	0
ENSG00000251633	GYG1P1	0	0	0	0	0	0	0	0	0	0	0	0	0	0	0	0	0	0	0	0	0
ENSG00000254789		0	0	0	0	0	0	0	0	0	0	0	0	0	0	0	0	0	0	0	0	0
ENSG00000263165		1.52	4.23	3.17	5.55	4.26	1.41	4.03	2.45	2.62	2.91	1.18	1.86	1.18	1.49	3.9	4.84	2.45	2.47	3.24	3.75	3.77
ENSG00000254416	LINC02732	0	0	0	0	0	0.07	0	0.2	0	0	0	0	0	0.07	0	0	0	0	0	0	0
ENSG00000233882	LINC01680	0	0	0	0	0	0	0	0	0	0	0	0	0	0	0	0	0	0	0	0	0
ENSG00000253218	KLF3P1	0	0	0.18	0	0	0	0	0	0	0	0	0	0.05	0	0	0	0	0	0.1	0	0
ENSG00000204172	AGAP9	2.54	2.14	2.41	2.47	2.1	2.43	2.47	1.85	1.82	1.72	1.7	2.09	2.24	1.9	2.12	1.71	2.22	0.76	1.24	2.16	1.95
ENSG00000169306	IL1RAPL1	1.08	0.66	0.82	0.88	1.02	1	0.55	0.52	0.53	0.37	0.7	0.72	0.49	0.46	0.39	0.28	0.4	0.51	0.54	0.39	0.35
ENSG00000197475	ADAM3A	0	0	0	0	0	0	0	0	0	0	0	0	0	0	0	0	0	0	0	0	0
ENSG00000289519		1.57	1.05	0.84	1.25	1.36	1.36	1.16	1.04	1.27	1.49	1.38	2.05	1.19	0.59	1.21	1.39	1.02	1.36	1.78	0.95	0.85
ENSG00000243836	WDR86-AS1	0	0	0	0	0	0	0	0	0	0	0	0	0	0	0	0	0	0	0	0	0
ENSG00000172023	REG1B	0	0	0	0	0	0	0	0	0	0	0	0	0	0	0	0	0	0	0	0	0
ENSG00000206962	RNU6-74P	0	0	0	0	0	0	0	0	0	0	0	0	0	0	0	0	0	0	0	0	0
ENSG00000249619	HMGN1P13	0	0	0	0	0	0	0	0	0	0	0	0	0	0	0	0	0	0	0	0	0
ENSG00000241571	ATP5F1AP7	0.04	0	0	0	0	0	0	0	0	0	0	0	0	0	0.04	0	0	0	0	0	0
ENSG00000224914	LINC00863	4.29	4.5	5.88	5.55	4.42	5.82	4.09	3.39	4.63	4.8	3.93	4.53	2.98	4.22	2.46	3.88	4.27	2.76	1.68	4.45	2.87
ENSG00000091157	WDR7	2.18	1.05	0.89	2.26	1.53	1.56	2.77	1.78	1.87	1.64	2.42	2.28	1.5	1.47	2.16	1.59	2.37	1.92	1.83	1.42	2.25
ENSG00000239226	MRPS17P3	0	0	0	0	0	0	0	0	0	0	0	0	0	0	0	0	0	0	0	0	0
ENSG00000146833	TRIM4	22.23	20.23	17.74	18.34	20.22	17.5	13.94	13.95	14.93	19.15	20.2	16.78	18.7	16.32	18.38	16.61	17.73	16.08	21.02	20.04	17.87
ENSG00000119865	CNRIP1	0.58	0.42	0.34	1.26	0.64	0.71	1.11	0.95	1.23	1.01	0.61	1.02	1.17	0.88	1	0.83	0.59	0.62	0.67	0.49	0.6
ENSG00000225039	LINC01058	0.15	0.03	0.19	0.2	0.06	0.09	0.23	0.22	0.11	0.19	0.22	0.26	0.12	0.09	0.07	0.27	0.17	0.21	0.19	0.17	0
ENSG00000199031	MIR371A	0	0	0	0	0	0	0	0	0	0	0	0	0	0	0	0	0	0	0	0	0
ENSG00000263164		0.23	0	0.1	0.6	0.33	0.49	0.1	0.33	0	0.12	0	0.37	0.11	0.11	0	0.12	0.22	0.46	0.36	0.37	0.37
ENSG00000104804	TULP2	0	0	0	0	0	0	0	0	0	0	0	0	0	0	0	0	0	0	0	0.15	0
ENSG00000201541		0	0	0	0	0	0	0	0	0	0	0	0	0	0	0	0	0	0	0	0	0
ENSG00000237868		0	0	0	0	0	0.16	0	0.27	0	0	0	0.19	0	0	0	0	0	0	0.14	0	0
ENSG00000225968	ELFN1	0	0	0.01	0	0.01	0	0	0	0	0	0	0	0	0	0	0.03	0	0	0	0	0
ENSG00000260537		2.68	3.13	2.87	0	5.65	2.71	4.69	5.27	4.19	4.56	3.71	1.11	2.66	2.63	1.57	5.25	6.56	3.86	4.19	3.86	1.03
ENSG00000289518		0	0	0	0	0.1	0	0.09	0.1	0	0	0	0	0.2	0	0	0	0	0	0	0.11	0
ENSG00000088205	DDX18	30.03	25.62	27.49	30.56	30.53	29.43	39.66	45.36	42.39	35.97	32.51	34.55	33.2	32.76	37.2	30.21	36.88	37.02	35.57	34.46	32
ENSG00000232656	IDI2-AS1	3.51	3.11	3.71	2.37	3.1	2.44	2.45	2.39	3.35	3.19	3.41	3.56	2.75	1.79	2.86	2.33	1.94	2.61	3.91	4.5	7.04
ENSG00000165338	HECTD2	3.03	2.82	2.96	2.84	2.92	2.94	3.77	2.93	3.69	3.13	3.76	3.51	3.1	2.39	2.53	2.33	2.55	2.58	2.99	2.33	2.59
ENSG00000118946	PCDH17	0.31	0	0	0.01	0	0	0.01	0.03	0.01	0	0	0	0	0.02	0.01	0	0	0	0	0	0.01
ENSG00000280083		0.13	0.22	0.13	0.1	0.21	0.13	0.16	0.19	0.17	0.05	0.08	0.13	0.1	0.05	0.05	0.05	0.05	0.07	0.05	0.05	0.05
ENSG00000261734		0	0	0	0	0.02	0.04	0.08	0	0.06	0.02	0.04	0.02	0	0	0.02	0	0	0	0.04	0	0
ENSG00000254787		0	0	0	0	0	0	0	0	0	0	0	0	0	0	0	0	0	0	0	0	0
ENSG00000270110		0	0.04	0.08	0	0	0	0	0	0	0	0	0	0	0	0	0	0.04	0	0.09	0	0
ENSG00000224728	IMPDH1P8	0.1	0.13	0.29	0.44	0.19	0.31	0.44	0.36	0.31	0.16	0.1	0.21	0.22	0.31	0.39	0.23	0.25	0.26	0.5	0.49	0.03
ENSG00000233954	UQCRHL	27.75	27.52	19.03	24.54	18.56	12.78	24.12	18.36	24.44	21.57	25.48	25.88	20.99	24.6	25.73	30.79	28.66	33.79	33.55	23.04	37.59
ENSG00000188070	ZFTA	5.32	6.88	6.38	5.77	5.15	4.84	4.73	4.47	4.75	4.45	5.01	3.9	3.86	4.2	4.33	3.43	3.29	3.11	4.35	4.4	4.37
ENSG00000234213	FHP1	0.11	0	0.07	0	0.28	0	0	0	0.08	0.17	0.04	0	0.16	0.07	0.09	0.09	0.18	0.14	0	0.1	0.11
ENSG00000260536		0	0	0	0	0	0	0	0	0	0	0.14	0	0	0	0	0	0	0	0	0	0
ENSG00000289517		0.15	0	0.06	0	0	0	0	0	0	0	0	0	0	0	0	0	0	0	0	0	0
ENSG00000183807	FAM162B	0	0	0	0	0	0	0	0	0	0	0	0	0	0	0	0	0	0	0	0	0
ENSG00000084453	SLCO1A2	0	0	0	0	0	0.03	0.04	0	0	0	0	0	0.1	0	0	0	0	0.1	0	0	0
ENSG00000253866	TMEM97P2	0	0	0	0	0	0	0	0	0	0	0	0	0	0	0	0	0	0	0	0	0
ENSG00000198464	ZNF480	9.88	10.49	10.44	8.16	9.64	10.96	8.83	11.68	8.24	8.48	7.11	7.3	9.64	8.73	7.24	8.68	12.06	8.31	8.54	11.28	10.76
ENSG00000051108	HERPUD1	63.61	59.21	54.34	79.17	80.19	80.25	68.69	58.49	59.29	75.51	77.45	75.2	66.77	59.18	61.54	55.22	46.82	51.15	59.66	53.25	57.29
ENSG00000280082		0	0	0	0	0	0	0	0	0	0	0	0	0	0	0	0	0	0	0	0	0
ENSG00000105982	RNF32	1.19	1.6	1.53	0.97	1.42	0.98	0.95	1.25	1.44	1.3	1.52	1.56	2.31	0.93	0.74	1.01	1.15	1.13	1.17	1.68	0.65
ENSG00000266820	KPNA2P3	7.54	7.99	5.82	9.38	9.5	9.17	6.94	6.84	7.3	8.68	11.71	8.69	4.74	4.73	7.9	6.52	5.47	5.93	6.03	6.09	7.68
ENSG00000254786		0	0	0	0	0	0	0	0	0	0	0	0	0	0	0	0	0	0	0	0	0
ENSG00000181950	OR4A13P	0	0	0	0	0	0	0	0	0	0	0	0	0	0	0	0	0	0	0	0	0
ENSG00000152464	RPP38	12.97	11.94	14.28	14.39	15.38	14.54	13.64	14.88	12.69	13.62	13.99	12.99	12.46	12.82	12.84	14.54	13.43	14.41	12.42	12.4	12.82
ENSG00000166401	SERPINB8	0.19	0.2	0.27	0.35	0.9	0.22	0.91	0.98	0.85	0.62	0.51	0.22	0.81	0.35	0.34	0.86	0.95	1.23	0.72	0.64	0.34
ENSG00000204252	HLA-DOA	0	0	0	0	0	0	0	0	0	0	0	0	0	0	0	0	0	0	0	0	0
ENSG00000122085	MTERF4	16.31	13.8	11.04	15.66	16.04	14.21	18.1	17.58	19.78	15.3	18	18.79	14.02	17.34	19.64	14.91	18.12	16.81	19.09	16.04	14.94
ENSG00000250587	HPRT1P2	0	0	0	0	0	0	0	0	0	0	0	0	0	0	0	0	0	0	0	0	0
ENSG00000146872	TLK2	21.67	19.8	20.67	25.29	25.22	22.76	22.42	22.84	23.96	23.65	21.7	23.6	20.15	19.49	19.44	19.23	21.66	21.29	20.82	19.46	18.09
ENSG00000279920	LINC01651	0	0	0	0	0	0	0	0	0	0	0	0	0	0	0	0	0	0	0	0	0
ENSG00000289516		1.05	0.51	1.14	0.66	0.55	0.37	0.21	0.16	0.22	0.53	0.56	0.37	0.67	0.33	0.25	0.47	0.5	0.4	0.54	0.62	1.04
ENSG00000162727	OR2M5	0	0	0	0	0	0	0	0	0	0	0	0	0	0	0	0	0	0	0	0	0
ENSG00000266515	MIR4452	0	0	0	0	0	0	0	0	0	0	0	0	0	0	0	0	0	0	0	0	0
ENSG00000229322		0	0	0	0	0	0	0	0	0	0	0	0	0	0	0	0	0	0	0	0	0
ENSG00000255983		0	0	0	0	0	0	0	0	0	0	0	0	0	0	0	0	0	0	0.04	0	0
ENSG00000175893	ZDHHC21	0	0	0	0	0	0	0	0	0	0	0	0	0	0	0	0	0	0	0	0	0
ENSG00000229390	MICD	0.2	0.13	0.12	0	0.37	0.34	0	0.12	0.12	0.13	0	0.14	0.06	0	0.21	0	0	0	0	0.07	0
ENSG00000224312	MCCD1P2	0	0.39	0.53	0	0	0.21	0	0	0	0	0.21	0	0	0.19	0	0.39	0.19	0	0.2	0	0.21
ENSG00000164611	PTTG1	117.78	115.98	120.37	139.59	135.36	117.91	210.29	201.21	221.18	190.78	182.84	181.14	222.21	223.8	214.9	203.03	220.84	225.17	217.93	190.22	206
ENSG00000235521	USP9YP27	0	0	0	0	0	0	0	0	0	0	0	0	0	0	0	0	0	0	0	0	0
ENSG00000007376	RPUSD1	13.73	13.58	14.69	17.03	17.1	17.14	20.84	16.45	18.1	14.38	15.58	15.01	17.01	17.82	16.72	15.52	15.78	12.42	12.26	15.95	13.53
ENSG00000047644	WWC3	12.73	14.94	15.32	15.08	14.42	14.83	11.61	10.91	10.82	9.51	11.94	11.96	7.35	9.82	9	9.89	8.38	10.95	11.63	10.19	9.64
ENSG00000111229	ARPC3	264.1	271.61	271.04	260.51	259.98	264.76	276.63	261.63	271.81	282.26	296.57	284.52	292.96	314.53	298.26	316.2	311.68	306.45	304.75	299.17	340.93
ENSG00000261732		1.15	0.82	0.58	0.76	0.52	0.72	1.01	1.2	0.97	0.79	0.68	0.74	0.58	0.71	0.98	0.49	0.28	0.62	0.59	0.17	0.78
ENSG00000254785		0	0	0	0	0	0	0	0	0	0	0	0	0	0	0	0	0	0	0	0	0
ENSG00000158089	GALNT14	0	0	0	0	0	0	0	0	0	0	0	0	0	0	0	0	0	0	0	0	0
ENSG00000241219		0	0	0	0	0	0	0	0	0	0	0	0	0	0	0.06	0	0	0.11	0	0	0
ENSG00000260534		0	0	0	0	0	0	0	0	0	0	0	0	0	0	0	0	0	0	0	0	0
ENSG00000259831	LINC00567	0	0	0	0	0	0	0	0	0	0	0	0	0	0	0	0	0	0	0	0	0
ENSG00000289515		1.31	2.85	1.58	1.91	2.62	1.93	2.07	2	2.76	2.33	3.2	2.78	1.83	1.96	2.08	3.23	2.26	1.74	1.89	3.27	3.73
ENSG00000201725	RNU6-304P	0	0	0	0	0	0	0	0	0	0	0	0	0	0	0	0	0	0	0	0	0
ENSG00000274494	MIR6832	0	0	0	0	0	0	0	0	0	0	0	0	0	0	0	0	0	0	0	0	0
ENSG00000134001	EIF2S1	104.57	106.31	107.2	141.18	132.31	131.04	169.39	181.98	182.6	178.45	163.42	164.12	185.37	198.25	176.9	189.78	219.24	197.98	188.91	180.1	164.15
ENSG00000101084	RAB5IF	67.81	67.6	70.88	78.91	75.27	77.86	101.59	102.28	101.23	84.65	89.29	81.44	99.24	107.49	96.43	110.89	110.96	112.73	96.66	100.12	101.17
ENSG00000138698	RAP1GDS1	20.22	20.43	20.03	21.75	22.12	23.08	23.01	22.92	25.29	26.98	28.27	28.48	29.25	25.31	26.61	23.41	27.16	26.54	27.57	22.81	24.95
ENSG00000229321		0.07	0.06	0.18	0.1	0.07	0.04	0.05	0.01	0.12	0.06	0.09	0.04	0	0.04	0.07	0.06	0.09	0.02	0.03	0.03	0.03
ENSG00000276088	RN7SL620P	0	0	0	0	0	0	0	0	0	0	0	0	0	0	0	0	0	0	0	0	0
ENSG00000185894	BPY2C	0	0	0	0	0	0	0	0	0	0	0	0	0	0	0	0	0	0	0	0	0
ENSG00000264717	NPY4R2	0	0.54	0.77	0.29	0.2	0.71	0.63	0.47	0.65	0.48	0.72	0.55	0.1	0	0.71	0.12	0.17	0.15	0.17	0.13	0.14
ENSG00000125820	NKX2-2	0	0	0	0	0	0	0	0	0	0	0	0	0	0	0	0	0	0	0	0	0
ENSG00000235101	SETP9	0	0	0	0	0	0	0	0	0	0	0	0	0	0	0	0	0	0	0	0	0
ENSG00000228123		0	0	0	0	0	0	0	0.05	0	0	0	0	0	0	0	0	0	0	0	0	0
ENSG00000261731		0	0	0	0	0	0	0	0	0	0	0	0.47	0	0	0	0	0	0	0	0	0
ENSG00000147687	TATDN1	26.91	23.71	27.24	25.9	24.94	24.15	29.38	30.54	30.47	29.8	25.99	30.27	29.64	33.24	30.26	28.7	33.56	33.61	32.73	28.12	30.88
ENSG00000264539	MIR548AR	0	0	0	0	0	0	0	0	0	0	0	0	0	0	0	0	0	0	0	0	0
ENSG00000247699	FABP6-AS1	0	0	0	0	0	0	0	0	0.02	0	0	0	0	0	0	0	0	0	0	0	0
ENSG00000207385	RNU6-310P	0	0	0	0	0	0	0	0	0	0	0	0	0	0	0	0	0	0	0	0	0
ENSG00000287119		0	0	0	0	0	0	0	0	0	0	0	0	0	0	0	0	0	0	0	0	0
ENSG00000164244	PRRC1	34.81	34.77	39.93	27.07	32.46	31.43	29.13	28.39	31.95	31.3	31.4	33.25	32.94	29.02	29.73	34.46	31.67	34.92	34.07	37.2	35.96
ENSG00000254377	MIR124-2HG	0	0	0	0	0	0	0	0	0	0	0	0	0	0	0	0	0	0	0	0	0
ENSG00000222236	RNA5SP163	0	0	0	0	0	0	0	0	0	0	0	0	0	0	0	0	0	0	0	0	0
ENSG00000289514		0	0	0	0.17	0	0.17	0	0.13	0	0	0	0.07	0	0	0	0	0	0.07	0.07	0	0
ENSG00000253586		0	0	0	0.19	0	0	0	0	0	0	0	0	0	0	0	0	0	0	0	0	0
ENSG00000278122	AQP7P5	0	0	0	0	0	0	0	0	0	0	0	0	0	0	0	0	0	0	0	0	0
ENSG00000163586	FABP1	0	0	0	0	0	0	0	0	0	0	0	0	0	0	0	0	0	0	0	0	0
ENSG00000243613		0	0	0	0	0	0	0	0	0	0.69	0	0	0	0	0	0	0	0	0	0	0
ENSG00000186152	LILRP1	0	0	0	0	0	0	0	0	0	0	0	0	0	0	0	0	0	0	0	0	0
ENSG00000285470	TUSC2P1	0	0	0	0	0	0	0	0	0	0	0	0	0	0	0	0	0	0	0	0	0
ENSG00000260057	LINC01571	0	0	0	0	0	0	0	0	0	0	0	0	0	0	0	0	0	0	0	0	0
ENSG00000284450	MIR664B	0	0	0	0	0	0	0	0	0	0	0	0	0	0	0	0	0	0	0	0	0
ENSG00000172831	CES2	29.5	32.3	32.04	33.39	34.55	35.16	28.02	29.45	29.09	25.86	29.33	25.67	28.54	27.04	25.32	28.1	27.08	22.98	23.15	25.8	21.68
ENSG00000102794	ACOD1	0	0	0	0	0.04	0	0	0	0	0	0	0	0	0	0	0	0	0	0	0	0
ENSG00000226543	MYL6P1	0	0.13	0	0	0	0	0	0	0	0.13	0	0	0	0	0	0	0	0	0	0.14	0
ENSG00000254783		0.29	0.21	0.45	0.3	0	0.23	0.2	1.01	0.82	0.51	0.23	0.23	0.21	0.21	0	0.29	0.07	0	0.15	0.15	0.08
ENSG00000233425	KRT18P67	0	0	0	0	0	0	0	0	0	0	0	0	0	0	0	0	0	0	0	0	0
ENSG00000287118		0	0	0	0	0	0	0	0	0	0	0	0	0	0	0	0	0	0	0	0	0
ENSG00000264699	LINC01912	0	0	0	0	0	0	0	0	0	0	0	0	0	0	0	0	0	0	0	0	0
ENSG00000151726	ACSL1	93.36	88.88	90.06	78.33	80.95	82.1	70.22	64.61	67.78	70.24	71.11	70.9	72.28	69.97	68.59	74.05	74.95	72.42	78.89	77.39	89.56
ENSG00000122733	PHF24	0	0	0	0	0	0	0	0	0	0	0	0	0	0	0	0	0	0	0	0.01	0
ENSG00000232403	RPL27P5	0	0	0	0	0	0	0	0	0	0	0	0	0	0	0	0	0	0	0	0	0
ENSG00000248205	H3P17	0	0	0	0	0	0	0	0	0	0	0	0	0	0	0	0	0	0	0	0	0
ENSG00000231981	RPL7L1P12	0	0	0.13	0.08	0	0	0	0	0	0	0	0	0.07	0.07	0	0	0	0.22	0	0	0
ENSG00000280832	GSEC	2.16	1.53	1.36	1.51	1.32	1.35	1.06	1.42	1.01	1.04	1.15	1.48	0.98	1.17	0.95	1.37	1.41	1.81	1.58	1.53	1.34
ENSG00000199153	MIR30D	0	0	0	0	0	0	0	0	0	0	0	0	0	0	0	0	0	0	0	0	0
ENSG00000230636	RPL36P1	0	0	0	0	0	0	0	0	0	0	0	0	0	0	0	0	0	0	0	0	0
ENSG00000260532		0	0	0	0	0	0	0	0	0	0	0	0	0	0	0	0	0	0	0	0	0
ENSG00000136045	PWP1	40.16	38.43	43.18	40.77	40.21	36.42	47.62	48.22	49.13	45.94	40.99	43.53	49.31	50.19	45.86	44.99	49.65	47.26	44.33	44.55	40.76
ENSG00000289513		0	0.04	0.34	0.04	0.06	0.02	0	0.03	0	0.06	0	0	0	0	0.04	0.02	0.03	0	0.11	0.11	0
ENSG00000253585		0	0	0.07	0	0.23	0	0	0.15	0	0	0	0	0.08	0	0	0	0	0.24	0.08	0.17	0.17
ENSG00000177946	CENPBD1P	1.62	1.8	1.15	2.35	2.81	2.2	2.98	3.05	3.2	2.91	1.77	2.64	1.91	2.72	2.19	2.03	2.4	2.04	2.2	1.96	1.58
ENSG00000102802	MEDAG	0	0	0	0	0	0	0	0	0	0	0	0	0	0	0	0	0	0	0	0	0
ENSG00000236665		0	0	0	0	0	0	0	0	0	0	0	0	0	0	0	0	0	0	0	0	0
ENSG00000279939		0	0	0	0.14	0.37	0	0	0.13	0.13	0	0	0	0	0	0	0	0	0	0	0	0
ENSG00000203811	H3C14	0	0	0	0	0	0	0	0	0	0	0	0	0	0	0	0	0	0	0	0	0
ENSG00000277184	SNORA9	0	0	0.25	0	0	0	0	0	0	0	0	0	0	0	0	0	0	0	0	0	0
ENSG00000270814	DMAC1P1	0	0	0	0	0	0	0	0	0	0	0	0	0	0	0	0	0	0	0	0	0
ENSG00000238094		0	0	0	0	0	0	0	0	0	0	0	0	0	0	0	0	0	0	0	0	0
ENSG00000205209	SCGB2B2	0.14	0.28	0.08	0.14	0.22	0.15	0.21	0.06	0.06	0.11	0.03	0.05	0.01	0.01	0.09	0.1	0.04	0.01	0.06	0.02	0.01
ENSG00000152192	POU4F1	0.35	0.38	0.54	0.49	0.69	0.59	0.53	0.8	0.38	0.58	0.44	0.61	0.52	0.72	0.61	0.42	0.56	0.47	0.71	0.62	0.64
ENSG00000287117		0	0	0	0	0.03	0	0	0	0	0	0.04	0	0	0	0	0	0	0	0	0.04	0
ENSG00000251189		0	0	0	0	0	0	0	0	0	0	0	0	0	0	0	0	0	0	0	0	0
ENSG00000259051	HNRNPUP1	0.6	0.58	0.36	0	0.19	0.21	0.54	0.56	0.94	1.61	0.64	0.42	0	0.56	0.65	1	0.57	0.2	0.82	0.85	0.42
ENSG00000212278	SNORD81	0	0	0	0	0	0	0	0	0	0	0	0	0	0	0	0	0	0	0	0	0
ENSG00000237862		0.1	0.07	0.03	0	0.02	0.04	0	0.02	0.14	0	0.08	0.12	0.02	0	0.09	0.07	0.04	0.04	0.02	0.09	0
ENSG00000178021	TSPYL6	0	0.02	0	0	0.03	0.02	0	0.01	0	0	0	0	0	0	0	0.02	0.01	0	0	0	0.02
ENSG00000234269		0	0	0	0	0	0	0	0	0	0	0	0	0	0	0	0	0	0	0	0	0
ENSG00000289512		0	0	0	0	0	0	0	0	0	0	0	0	0	0	0	0	0	0	0	0	0
ENSG00000253584		0.39	0.32	0.4	0.61	0.67	0.68	0.87	0.73	0.56	0.6	0.7	0.27	0.82	0.68	0.28	0.14	0.13	0.77	0.4	0.22	0.69
ENSG00000239291		0.07	0.13	0.06	0.27	0	0.21	0	0.12	0.31	0	0.07	0.35	0.06	0.06	0.21	0.13	0.19	0	0.07	0	0
ENSG00000250957		0	0	0	0	0	0	0	0	0	0	0	0	0	0	0	0	0	0	0	0	0
ENSG00000236664		0	0	0	0	0	0	0	0	0	0	0	0	0	0	0	0	0	0	0	0	0
ENSG00000073584	SMARCE1	96.45	95.85	94.41	95.58	97.34	93.85	94.55	94.55	98.2	90.87	93.68	94.7	89.23	88.92	83.77	88.64	94.8	91.09	91.37	87.62	86.95
ENSG00000235455	IQCF5-AS1	0	0	0	0	0	0	0	0	0	0	0	0	0	0	0	0	0	0	0	0	0
ENSG00000175718	RBMXL3	0	0	0	0	0	0	0	0	0	0	0	0	0	0	0	0	0	0	0	0	0
ENSG00000213385	RPL7AP39	0.59	0.73	0.88	0.69	0.21	0.36	0.59	0.57	0.73	0.9	0.77	0.81	0.33	1.22	0.91	1.01	0.84	0.55	1.1	1.1	1.3
ENSG00000228120		0	0	0	0	0	0	0	0	0	0	0	0	0	0	0	0	0.02	0	0.03	0.03	0.03
ENSG00000270111	CELF2-DT	0	0	0	0	0	0	0	0	0	0	0	0	0	0	0	0	0	0	0	0	0
ENSG00000225769	CROCCP1	0.01	0	0	0	0	0	0	0	0	0	0	0	0	0	0	0	0	0	0	0	0
ENSG00000102181	CD99L2	9.23	8.49	9.3	11.56	10.5	11.52	11.4	11.46	13.45	11.03	12	12.7	11.77	13.24	12.34	12.9	9.8	10.01	11.02	11.74	10.59
ENSG00000173875	ZNF791	13.55	14.9	12.32	12.36	13.07	16.69	12.43	12.07	13.68	13.51	10.73	15.03	12.78	8.94	12.21	12.32	11.8	15.25	12.07	16.63	8.59
ENSG00000251188		0	0	0.09	0	0	0	0	0	0	0	0	0	0	0	0	0	0	0	0	0	0
ENSG00000198899	MT-ATP6	4411.88	4142.79	4161.75	2447.12	2430.48	2388.25	2229.29	2079.17	2139.21	2362.76	2328.37	2345.99	2109.83	2120.84	2039.28	2170.77	2273.13	2242.96	2013.47	1809.94	1881.67
ENSG00000214376	VSTM5	0.16	0.08	0.06	0.28	0.15	0.59	0.07	0.45	0.15	0.21	0.03	0.17	0.11	0.3	0.07	0.13	0.15	0.08	0.13	0.02	0.07
ENSG00000237861		0.05	0	0.13	0	0.05	0.05	0.09	0.05	0.24	0.1	0.16	0.16	0.1	0.14	0.11	0.25	0.05	0.2	0.2	0.11	0.26
ENSG00000227737	OR8B1P	0	0	0	0	0	0	0	0	0	0	0	0	0	0	0	0	0	0	0	0	0
ENSG00000260530		0	0	0	0	0	0	0	0	0	0	0	0	0	0	0	0	0	0	0	0	0
ENSG00000234268		0.29	0	0	0	0	0	0	0	0.84	0	1.01	0	0	0.36	0.35	0	0	0	0	0	0
ENSG00000241837	ATP5PO	111.83	112.09	109.86	102.23	103.34	102.13	130.37	122.31	127.6	130.12	125.23	130.56	133.63	149.39	140.02	146.03	145.56	148.8	133.02	126.07	132.31
ENSG00000131507	NDFIP1	25	24.08	25.99	26.97	25.53	27.58	28.46	29.15	29.9	30.46	29.8	29.46	31.02	30.31	31.39	32.01	33.4	34.7	33.78	32.74	34.61
ENSG00000289511		0.11	0.08	0.09	0.03	0.03	0	0.05	0	0.05	0.05	0.03	0	0.08	0.07	0.03	0.03	0	0.03	0	0.03	0.03
ENSG00000253583		0	0	0	0	0	0	0	0	0	0	0	0	0	0	0	0	0	0	0	0	0
ENSG00000136895	GARNL3	7.72	6.26	8.94	8.93	7.02	6.97	10.01	9.51	8.79	8.54	9.86	9.72	6.34	8.3	6.27	5.86	6.83	7.23	5.47	6.57	5.77
ENSG00000219102	HNRNPA3P12	0.24	0.14	0.04	0.3	0.23	0.09	0.38	0	0.1	0.35	0.26	0.48	0.42	0.32	0.17	0.26	0.37	0.38	0.12	0.26	0.36
ENSG00000115419	GLS	80.63	88.04	85.11	96.31	102.46	124.61	129.54	125.8	127.46	175.37	179.91	191.6	157	131.32	175.11	160.39	191.91	177.83	216.67	228.71	238.44
ENSG00000250956		0	0	0	0	0	0	0	0	0	0	0	0	0	0	0	0	0	0	0	0	0
ENSG00000171490	RSL1D1	189.97	182.3	182	161.52	154.23	153.33	170.4	158.66	162.71	162.1	151.62	157.45	170.23	163	167.36	163.76	179.23	180.27	168.82	159.03	152.2
ENSG00000204963	PCDHA7	0	0	0	0	0	0	0	0	0	0	0	0	0	0	0	0	0	0	0	0	0
ENSG00000213559	HNRNPA1P64	0	0	0	0	0	0	0	0	0	0	0	0	0	0	0	0	0	0	0	0	0
ENSG00000137288	UQCC2	28.08	32.85	31.99	42.3	35.02	39.09	57.62	60.35	63.69	57.21	56.93	54.85	70.94	74.95	62.08	74.96	68.59	65.84	58.87	66.08	65.17
ENSG00000254780		0.75	0	0.67	0.26	0.24	0.52	0	0	0.24	0	0.27	0	0	0.24	0	0	0.24	0	0	0	0.26
ENSG00000227883	ATP6V0E1P4	0	0	0	0	0	0	0	0	0	0	0	0	0	0	0	0	0	0	0	0	0
ENSG00000251187		0	0.12	0	0	0	0	0	0	0	0	0	0	0	0	0	0	0	0	0	0	0
ENSG00000268532	LINC02135	0	0	0	0	0	0	0	0	0	0	0	0	0	0	0	0	0	0	0	0	0
ENSG00000118246	FASTKD2	10.44	11.54	11.69	12.22	12.58	11.42	12.03	15.55	14.1	14.47	13.19	15.11	13.38	12.81	13.07	13.54	16.67	16.27	14.41	13.84	11.44
ENSG00000246774	COL25A1-DT	0	0	0	0.03	0	0	0	0	0	0	0	0	0	0	0	0	0	0	0	0	0
ENSG00000289510		0	0	0	0	0	0	0	0	0	0	0	0	0	0	0	0	0	0	0	0	0
ENSG00000175619	OR4B1	0	0	0	0	0	0	0	0	0	0	0	0	0	0	0	0	0	0	0	0	0
ENSG00000250955		0	0	0	0	0	0	0	0	0	0	0	0	0	0	0	0	0	0	0	0	0.1
ENSG00000236662		0.37	0	0	0.2	0.19	0	0.12	0.27	0.13	0.18	0	0	0.69	0.08	0.36	1.09	0.22	0	0	0	0.33
ENSG00000227404	KRT8P20	0	0	0	0	0	0	0	0	0	0	0	0	0	0	0	0	0	0	0	0	0
ENSG00000279936		0.08	0	0	0	0.02	0	0	0	0	0	0	0	0	0	0.02	0.02	0	0	0.02	0	0
ENSG00000233069		0	0.23	0.21	0	0.22	0	0	0	0	0	0	0	0	0.44	0	0	0.44	0	0	0	0
ENSG00000266553	RN7SL356P	0	0	0	0	0	0	0	0	0	0	0	0	0	0	0	0	0	0	0	0	0
ENSG00000114473	IQCG	4.03	2.8	3.83	6.79	4.71	5.15	5.59	6.21	6.96	8.18	6.35	5.8	6.41	7.35	6.26	5.6	6.62	7.17	7.2	6.2	5.5
ENSG00000270831	NF1P1	0	0	0	0	0	0	0	0	0.02	0	0	0	0	0	0	0	0	0	0	0	0
ENSG00000230942	HMGN1P5	0	0	0	0	0	0	0	0	0	0	0	0	0	0	0	0	0	0	0	0	0
ENSG00000242411		0	0	0	0	0	0	0	0	0	0	0	0	0	0	0	0	0	0	0	0	0
ENSG00000235464		0	0	0	0	0	0	0	0	0	0	0	0	0	0	0	0	0	0	0	0	0
ENSG00000189129	PLAC9	1.33	1.95	1.36	0.36	0.53	0.51	0.19	0.2	0.13	0	0.15	0.07	0	0	0	0.21	0.07	0.11	0.07	0	0.29
ENSG00000287114		0.18	0.17	0.16	0	0.08	0	0	0	0.25	0	0	0.09	0.17	0.17	0.38	0.09	0.5	0.09	0	0.75	0
ENSG00000251186		0	0	0	0	0	0	0.07	0	0	0	0.09	0	0	0	0	0	0	0	0	0	0
ENSG00000260589	STAM-DT	0.43	0.24	0.38	0.35	0.34	0.25	0.55	0.61	0.55	0.7	0.46	0.38	0.5	0.25	0.42	0.37	0.48	0.44	0.59	0.59	0.32
ENSG00000258650	HSBP1P1	0	0	0	0	0	0	0	0	0	0	0	0	0	0	0	0	0	0	0	0	0
ENSG00000277610	RNVU1-4	0	0	0	0	0	0	0	0	0	0	0	0	0	0	0	0	0	0	0	0	0
ENSG00000238713	Y_RNA	0	0	0	0	0	0	0	0	0	0	0	0	3.13	0	0	0	0	0	10.11	0	0
ENSG00000253581		0	0	0	0	0	0	0	0	0	0	0	0	0	0	0	0	0	0	0	0	0
ENSG00000250954		0	0	0	0	0	0	0	0	0	0	0	0	0	0	0	0	0	0	0	0	0
ENSG00000279935		0	0	0	0	0	0	0	0	0	0	0	0	0	0	0	0	0	0	0	0	0
ENSG00000240015		0	0.17	0	0	0	0	0	0	0	0	0	0	0	0	0	0	0.08	0	0	0	0
ENSG00000233068		2.61	2.59	3.73	1.5	1.13	2.36	0.37	0.38	0.25	1.09	2.65	1.42	1.08	0.62	1.35	0.54	1.4	1.17	0.81	2.04	1.89
ENSG00000238090		0	0	0	0	0	0	0	0	0	0.06	0	0.06	0	0	0	0	0	0	0.06	0	0
ENSG00000242928	RN7SL868P	0	0	0	0	0	0	0	0	0	0	0	0	0	0	0	0	0	0	0	0	0
ENSG00000214719		6.54	5.78	6.77	5.48	6.39	5.45	6.68	7.11	5.77	6.78	6.63	6.2	7.95	7.8	8.07	7.95	7.07	7.87	8.23	8.88	7.89
ENSG00000124664	SPDEF	0.18	0.05	0.18	0.11	0.2	0.08	0.17	0.12	0.02	0.29	0.11	0.08	0.1	0.4	0.2	0.16	0.18	0.08	0.05	0.2	0.11
ENSG00000246214	RETREG1-AS1	0.42	0.36	0.3	0.45	0.45	0.39	0.4	0.51	0.4	0.48	0.41	0.32	0.29	0.41	0.39	0.26	0.43	0.28	0.25	0.42	0.42
ENSG00000235463		0	0	0	0	0	0	0	0	0	0	0	0	0	0	0	0	0	0	0	0	0
ENSG00000141086	CTRL	0.5	0.14	0.46	0.68	0.75	0.87	0.76	0.53	0.48	0.5	0.39	0.64	0.35	0.31	0.88	0.64	0.27	0.29	0.37	0.85	0.63
ENSG00000278737		0	0	0	0	0	0	0	0	0	0	0	0	0	0	0	0	0	0	0	0	0
ENSG00000171649	ZIK1	0.02	0.01	0.38	0.02	0.04	0	0	0	0	0	0	0.34	0	0.09	0.13	0.02	0.1	0.02	0.02	0	0.02
ENSG00000287113		0	0.1	0.09	0	0	0	0.18	0	0.1	0	0.11	0	0.19	0.29	0.22	0.2	0.1	0.1	0.21	0.11	0.43
ENSG00000251185		0	0	0	0	0	0	0	0	0	0	0	0	0	0	0	0	0	0	0	0	0
ENSG00000168090	COPS6	43.45	42.7	43.2	44.51	45.96	47.98	52.05	51.1	57.94	47.98	52.69	49.37	55.89	57.87	53.16	55.41	60.36	51.71	52.96	51.05	54.3
ENSG00000055732	MCOLN3	1.8	1.64	2.17	2.35	2.11	2.18	2.69	2.77	2.93	2.92	2.54	2.71	2.32	1.85	2.43	1.52	2.18	1.99	2.64	2.64	2.02
ENSG00000225889		0	0.07	0	0	0	0	0.03	0	0.24	0	0.02	0.05	0.05	0	0	0	0	0	0	0.05	0.16
ENSG00000236853	OR2R1P	0.06	0	0	0	0	0	0	0	0	0	0	0	0	0	0	0	0	0	0	0	0
ENSG00000186350	RXRA	17.03	19.65	19.05	18.04	18.12	17.43	17.98	16.04	16.98	12.49	16.98	14.18	15.95	15.83	15.74	18.37	14.23	14.63	13.65	15.03	14.34
ENSG00000214510	SPINK13	0.09	0	0	0	0	0	0	0	0	0	0	0	0	0	0.1	0	0	0	0	0	0
ENSG00000268307	LINC02560	0.26	1.26	0.69	1.2	0.12	0	0.35	0	0.61	0.26	0.14	0.96	0.25	0.12	0.42	0.65	0.25	1.15	0.53	0.27	0.82
ENSG00000233237	LINC00472	3.71	3.55	3.43	3.22	2.51	2.86	3.02	3.06	3.01	4.96	3.68	3.86	2.7	2.36	3.63	2.83	3.23	3.03	4.97	5.19	4.78
ENSG00000278857	IGKV1D-12	0	0	0	0	0	0	0	0	0	0	0	0	0	0	0	0	0	0	0	0	0
ENSG00000202470	Y_RNA	0	0	0	0	0	0	0	0	0	0	0	0	0	0	0	0	0	0	0	0	0
ENSG00000102910	LONP2	44.1	42.23	43.82	40.43	37.1	41.19	40.97	41.78	42.82	44.86	40.32	41.11	44.92	41.14	45.87	49.68	46.49	48.92	47.45	42.73	48.4
ENSG00000180626	ZNF594	3.11	2.34	2.65	4.03	3.93	3.96	4.16	4.28	4.22	3.58	3.29	3.67	2.98	2.99	2.72	2.63	3.57	3.83	4.13	2.64	1.82
ENSG00000116237	ICMT	25.87	26.67	22.49	30.31	32.24	30.15	41.1	43.83	42.22	37.9	39.18	37.52	45.34	49.46	45.12	50.22	48.08	50.38	48.79	46.17	44.88
ENSG00000154945	ANKRD40	17.98	19.37	17.94	20.09	20.45	19.42	19.42	19.64	18.76	18.39	17.64	18.62	17.68	19.08	17.07	17.22	18.69	19.03	19.18	16.34	17.93
ENSG00000252660	Y_RNA	0	0	0	0	0	0	0	0	0	0	0	0	0	0	0	0	0	0	0	0	0
ENSG00000229083	PSMA6P2	0	0	0	0	0	0	0	0	0.08	0	0	0	0	0	0.09	0	0	0	0	0	0
ENSG00000278736		0	0	0	0	0	0	0	0	0	0	0	0	0	0	0	0	0	0	0	0	0
ENSG00000214351	OR1X5P	0	0	0	0	0	0	0	0	0	0	0	0	0	0	0	0	0	0	0	0	0
ENSG00000287112		0	0	0	0	0	0	0	0	0	0	0	0	0	0	0	0	0	0	0	0	0
ENSG00000251184		0	0	0	0	0	0	0	0	0	0	0	0	0	0	0	0	0	0	0	0	0
ENSG00000130520	LSM4	74.53	75.2	80.14	88.24	79.32	83.56	114.55	120.65	113.04	117.9	107.73	102.07	130.85	149.62	138.34	149.62	134.44	131.4	117.42	137.01	128.46
ENSG00000264292	MIR2467	0	0	0	0	0	0	0	0	0	0	0	0	0	0	0	0	0	0	0	0	0
ENSG00000232835		0	0	0	0	0	0	0	0	0	0	0	0	0	0	0	0	0	0	0	0	0
ENSG00000169618	PROKR1	0	0	0	0	0	0	0.01	0	0	0	0	0	0	0	0	0	0	0	0	0	0
ENSG00000244461	LINC02077	0	0	0	0	0	0	0	0	0	0	0	0	0	0	0	0	0	0	0	0	0
ENSG00000166140	ZFYVE19	15.62	17.64	16.25	15.49	14.57	14.37	13.08	12.41	11.87	10.95	16.98	11.26	12.6	11.86	13.38	13.82	9.98	9.54	11.86	13.85	15.94
ENSG00000169213	RAB3B	0	0	0	0.01	0	0	0	0	0.01	0	0	0	0	0.01	0	0	0	0	0	0	0
ENSG00000279933		0	0	0	0	0	0	0	0	0	0	0	0	0	0	0	0	0	0	0	0	0
ENSG00000265905	RN7SL96P	0	0	0	0	0	0	0	0	0	0	0	0	0	0	0	0	0	0	0	0	0
ENSG00000183784	DOCK8-AS1	0	0	0	0	0	0	0	0	0	0	0	0	0	0	0	0	0	0	0.02	0	0
ENSG00000087269	NOP14	20.92	20.69	20.34	20.24	17.93	18.11	21.62	21.87	20.62	20	18.68	19.57	18.75	20.19	18.12	19.08	20.26	19.44	17.39	16.43	16.71
ENSG00000281491	DNAJB5-DT	0	0	0	0	0	0	0	0	0	0	0	0	0	0	0	0	0	0	0	0	0
ENSG00000228536	LYPLAL1-AS1	0.16	0.15	0.45	0.05	0.25	0.19	0	0.24	0.04	0.19	0.31	0.79	0.05	0	0	0.05	0.1	0	0.24	0.28	0.25
ENSG00000169288	MRPL1	6.03	6.57	5.99	10.55	8.79	8.3	15.42	14.74	15.17	12.8	11.93	13.95	14.31	11.24	12.18	10.4	14.62	17.13	12.45	11.24	8.34
ENSG00000240409	MTATP8P1	0	0	0	0	0	0	0	0	0	0	0	0	0	0	0	0	0	0	0	0	0
ENSG00000235461		0	0	0	0	0	0	0	0	0	0	0	0	0	0	0	0	0	0	0	0	0
ENSG00000287111		0	0	0	0	0	0	0	0	0	0	0	0	0	0	0	0	0	0	0	0	0
ENSG00000227063	RPL41P1	0	0	0	0	0	0	0	0	0	0	0	0	0	0	0	0	0	0	0	0	0
ENSG00000224940	PRRT4	0	0	0.07	0	0.03	0.07	0	0	0	0	0	0	0	0	0	0	0	0	0	0	0
ENSG00000213519		0.25	0.49	0.44	0.26	0.47	0	0	0.46	0.47	0.5	0.53	0.27	0	0	0	0	0.24	0	0	0.53	0.26
ENSG00000232834		0	0	0	0	0	0	0	0	0	0	0	0	0	0	0	0	0	0	0	0	0
ENSG00000156222	SLC28A1	0.98	0.73	0.89	1.24	0.91	0.88	1.04	1.02	1.25	1.22	1	0.84	0.84	0.83	0.87	0.74	0.84	0.7	0.57	0.6	0.5
ENSG00000133878	DUSP26	0	0	0	0	0	0.03	0	0	0	0	0	0	0	0	0	0	0	0	0	0	0
ENSG00000217874	OR4F7P	0	0	0	0	0	0	0	0	0	0	0	0.06	0	0	0	0	0	0	0	0	0
ENSG00000268794	VN1R90P	0	0	0	0	0	0	0	0	0	0	0	0	0	0	0	0	0	0	0	0	0
ENSG00000279932		0	0	0	0	0	0	0	0	0	0	0	0	0	0	0	0	0	0	0	0	0
ENSG00000272462	LINC02980	1.69	1.28	1.25	2.54	1.83	2.47	1.59	1.89	2.16	1.99	1.96	2.15	1.58	1.84	1.55	2.68	1.81	1.87	2.69	2.28	1.61
ENSG00000112759	SLC29A1	11.23	9.15	9.54	11.51	12.94	12.87	21.96	24.37	23.09	19.55	17.64	17.06	23.38	24.19	19.96	22.34	24.61	20.6	20.3	20.66	17.4
ENSG00000227788	MTCO3P43	0.14	0.14	0.12	0	0	0.07	0.12	0	0.2	0	0	0.22	0	0.07	0	0	0.2	0.14	0.07	0	0
ENSG00000168140	VASN	59.14	65	63.37	58.14	60.83	57.05	46.81	43.52	46.06	38.97	46.86	44.79	38.74	42.59	39.71	38.68	30.89	31.92	30.18	37.44	33.85
ENSG00000239305	RNF103	18.01	15.37	16.33	11.87	13.99	11.36	10.1	9.91	10.32	10.31	11.48	10.23	9.36	9.41	8.75	9.41	9.83	8.94	8.55	8.65	8.19
ENSG00000278734		0	0	0	0	0	0	0	0	0	0	0	0	0	0	0	0	0	0	0	0	0
ENSG00000259538	UBE2Q2P11	0	0	0	0	0	0	0	0	0	0	0	0	0	0	0	0	0	0	0	0	0
ENSG00000274822	MIR6762	0	0	0	0	0	0	0	0	0	0	0	0	0	0	0	0	0	0	0	0	0
ENSG00000225886		0.12	0.23	0.53	4.77	4.65	4.85	1.96	2.5	2.71	1.08	1.34	1.11	0.46	1.01	0.39	0.12	0.34	0.41	0.24	0.38	0.5
ENSG00000238132	GOLM2P1	0	0.08	0	0.12	0	0.08	0.03	0	0.04	0	0.04	0.04	0	0.04	0.12	0	0.07	0.08	0.04	0	0
ENSG00000234262		0	0	0	0	0	0	0	0	0	0	0	0	0	0	0	0	0	0	0	0	0
ENSG00000202268	U3	0	0	0	0	0	0	0	0	0	0	0	0	0	0	0	0	0	0	0	0	0
ENSG00000285753	LCEP3	0	0	0	0	0	0	0	0	0	0	0	0	0	0	0	0	0	0	0	0	0
ENSG00000014824	SLC30A9	24.43	24.12	27.71	31.95	28.85	27.81	31.39	29.84	31.58	35.65	31.73	31.5	31.68	29.56	30.74	27.55	33.02	37.12	35.15	30.44	29.03
ENSG00000132623	ANKEF1	3.73	3.8	3.23	3.97	3.72	3.74	4.81	4.47	4.51	4.66	4.77	4.42	5.18	4.44	4.62	5.53	6	5.2	5.29	4.27	4
ENSG00000250950		0.74	0.45	0.16	0.43	0.42	0.3	0.37	0.84	0	0.48	0.31	0.59	0.98	0	0	0.46	0.22	0.13	0.1	0.14	0.2
ENSG00000279931		0	0	0	0	0	0	0	0	0	0	0	0	0	0	0	0	0	0	0	0	0
ENSG00000233064		0	0	0	0	0	0	0	0	0	0	0	0	0	0.14	0	0	0	0	0	0	0
ENSG00000139645	ANKRD52	23.76	23.15	22.6	21.64	22.16	22.43	23.09	23.62	22.76	21.96	22.81	21.19	22.22	23.4	21.46	22.95	24.34	20.07	22.05	21.91	22.37
ENSG00000148704	VAX1	0	0	0	0	0	0	0	0	0	0	0	0	0	0	0	0	0	0	0	0	0
ENSG00000239200	RPL22P20	0	0	0	0	0	0	0	0	0	0	0	0	0	0	0	0	0	0	0	0	0
ENSG00000223540	RPS15AP5	0	0	0	0	0	0	0.38	0	0.22	0	0.25	0	0.3	0	0	0	0	0	0	0	0.29
ENSG00000257108	NHLRC4	0.05	0.25	0.11	0.12	0.33	0.12	0.13	0.13	0.09	0.14	0.03	0.1	0.11	0.07	0.15	0.14	0.2	0.3	0.17	0.38	0.17
ENSG00000230437		0	0	0.11	0	0	0	0	0	0	0	0	0	0	0	0	0	0	0	0	0	0
ENSG00000259418		0.11	0	0	0	0	0	0	0.1	0	0	0	0	0	0.1	0	0	0	0	0	0	0.11
ENSG00000226142	RPL35P8	0	0	0	0	0	0	0	0	0	0	0	0	0	0	0	0	0	0	0	0	0
ENSG00000278733		0.1	0.19	0.09	0.21	0.09	0.21	0	0.19	0.66	0.2	0	0.32	0.1	0.28	0	0	0	0.1	0.1	0	0.11
ENSG00000225347	SLC25A5P8	0	0	0	0	0.06	0	0.05	0	0	0	0	0	0.06	0	0	0	0	0.06	0	0	0
ENSG00000198356	GET3	44.57	45.06	46.28	57.27	54.49	50.86	65.95	62.67	63.65	62.11	69.27	67.05	76.75	83.93	69.42	84.16	78.63	74.53	72.79	75.19	72.64
ENSG00000137875	BCL2L10	0	0	0.04	0.07	0	0	0	0	0	0	0	0.04	0	0	0	0	0	0	0	0	0
ENSG00000176728	TTTY14	0	0	0	0	0	0	0	0	0	0	0	0	0	0	0	0	0	0	0	0	0
ENSG00000117519	CNN3	139.05	131.54	127.28	118.33	117.06	123.1	113.24	126.41	119.65	129.93	117.86	133.06	130.24	132.5	135.39	127.76	149.73	139.13	145.04	141.44	154.37
ENSG00000225885		0.14	0.15	0.02	0.16	0.03	0.17	0.06	0	0.06	0	0.07	0	0.13	0.19	0.31	0.14	0.03	0	0.06	0	0.03
ENSG00000258668	COX6CP11	0	0	0	0	0	0	0	0	0	0	0	0	0	0	0	0	0	0	0	0	0
ENSG00000234261		0.05	0	0.04	0	0.06	0	0.04	0	0	0.03	0	0	0	0.09	0	0	0	0.03	0	0	0
ENSG00000199020	MIR381	0	0	0	0	0	0	0	0	0	0	0	0	0	0	0	0	0	0	0	0	0
ENSG00000277535		0	0	0	0	0	0	0	0	0	0	0	0	0	0	0	0	0	0	0	0	0
ENSG00000125965	GDF5	0.02	0	0.04	0	0	0.04	0	0.02	0	0	0	0.02	0	0.04	0	0	0.02	0	0.02	0.04	0
ENSG00000213700	RPL17P50	0.96	0.94	0.42	0.68	0.82	0.39	0.37	0.59	0.27	0.85	0.27	0.14	0.71	0.44	0.92	0.13	0.7	0.41	0.45	1.01	0.33
ENSG00000236769	LINC02659	0	0	0	0	0	0	0	0	0	0	0	0	0	0	0	0	0	0	0	0	0.05
ENSG00000279930		0	0	0	0	0	0	0	0	0.02	0	0	0	0.02	0.02	0	0	0	0	0	0	0
ENSG00000157119	KLHL40	0	0	0	0	0	0	0	0	0	0	0	0	0	0	0	0	0	0	0	0	0
ENSG00000232332	ARL5AP5	0	0.13	0	0	0	0	0	0	0	0	0	0	0	0	0	0.14	0	0	0	0.15	0
ENSG00000214447	FAM187A	0.46	0.31	0.45	0.71	0.57	0.6	0.7	0.52	0.48	0.56	0.64	0.73	0	0.84	0	0.68	0.78	0	0.69	1.3	0.72
ENSG00000276337		0.13	0.07	0.17	0.11	0.11	0.16	0.17	0.24	0.09	0.2	0.23	0.28	0.22	0.28	0.28	0.33	0.17	0.18	0.27	0.51	0.64
ENSG00000213754	KPNA4P1	0	0	0	0	0	0	0	0	0	0	0	0	0	0	0	0	0.07	0	0	0	0
ENSG00000137767	SQOR	5.74	5.05	5.53	9.61	10.04	8.51	11.15	11.98	9.32	12.21	12.09	13.37	17.29	18.29	17.98	26.18	27.01	26.95	23.44	22.76	24.56
ENSG00000275139		0	0	0	0	0	0	0	0	0	0	0	0	0	0	0	0	0	0	0	0	0
ENSG00000106536	POU6F2	0	0.03	0.03	0	0	0.03	0	0	0.03	0	0	0	0	0.06	0	0	0	0	0	0	0
ENSG00000225884		0	0	0	0	0	0	0	0	0	0	0	0	0	0	0	0	0	0	0	0	0
ENSG00000122033	MTIF3	32.55	33.87	30.23	29.76	30.43	25.24	27.01	29.55	25.77	30.82	23.38	31.33	28.96	29.64	30.25	27.97	30.4	32.44	28.65	30.47	31.44
ENSG00000277534		0.36	0.47	0.31	0.62	0.39	0.54	0.88	0.57	0.92	0.78	0.38	0.64	0.74	0.79	0.52	0.65	0.81	1.04	0.98	0.71	0.67
ENSG00000219773	RPSAP45	0.11	0.15	0.23	0.12	0.22	0	0.16	0	0	0.18	0.53	0.11	0.26	0.33	0.42	0	0.31	0.39	0.48	0.11	0.11
ENSG00000231458	RNASEH1P2	0.2	0.46	0.24	0.21	0.26	0.5	0.24	0.31	0.25	0.2	0.58	0.07	0.45	0.76	0.44	0.61	0.32	0.47	0.28	0.36	0.21
ENSG00000172766	NAA16	5.62	5.04	4.76	5.28	5.44	6.87	6.62	4.99	7.32	5.82	5.71	5.18	5.19	5.26	4.91	5.9	6.13	6.53	6.89	4.79	5.91
ENSG00000254175	IGLVI-42	0	0	0	0	0	0	0	0	0	0	0	0	0	0	0	0	0	0	0	0	0
ENSG00000261359	PYCARD-AS1	0	0	0	0	0	0	0	0	0	0.09	0	0	0	0	0.1	0	0	0.09	0.05	0.15	0
ENSG00000108256	NUFIP2	61.84	53.04	54.47	46.22	52.55	47.59	36.18	32	35.18	37.89	35.12	34.72	29.66	23.15	29.65	26.84	27.3	33.5	36.48	31.83	24.6
ENSG00000263426	RN7SL471P	0	0	0	0	0	0	0	0	0	0	0	0	0	0	0	0	0	0	0	0	0
ENSG00000244607	CCDC13	0.24	0.4	0.45	0.08	0.08	0	0	0.07	0.17	0	0	0.08	0.07	0.15	0.04	0.04	0.04	0.07	0	0	0.08
ENSG00000201075	Y_RNA	0	0	0	0	0	0	0	0	0	0	0	0	0	0	0	0	0	0	0	0	0
ENSG00000230435		0	0	0	0	0	0	0	0	0	0	0	0	0	0	0	0	0	0	0	0	0
ENSG00000091490	SEL1L3	0.02	0.02	0.01	0	0	0.01	0.13	0	0	0	0.15	0	0	0.01	0	0	0.07	0	0	0	0
ENSG00000181315	ZNF322	12.55	11.35	12.28	11.48	11.66	11.14	10.94	9.73	11.09	12.45	11.93	12.04	10.51	9.33	12.36	10.1	11.9	11.69	11.31	13.54	10.2
ENSG00000139718	SETD1B	12.43	13.2	13.16	11.59	11.5	11.28	9.95	9.58	10.02	8.67	10.19	8.93	8.95	8.63	8.53	8.6	7.64	6.76	8.23	8.69	8.1
ENSG00000173976	RAX2	0	0	0	0	0	0	0	0	0	0	0	0	0	0	0	0	0	0	0	0	0
ENSG00000179242	CDH4	0.36	0.32	0.38	0.52	0.41	0.3	0.35	0.41	0.39	0.32	0.35	0.29	0.26	0.37	0.38	0.34	0.34	0.33	0.31	0.26	0.33
ENSG00000275138		0	0	0.3	0	0	0	0	0	0	0	0	0	0	0	0	0	0	0	0	0	0
ENSG00000106302	HYAL4	0	0	0	0	0	0	0	0	0	0	0	0	0	0	0	0	0	0	0	0	0
ENSG00000122862	SRGN	34.08	33.72	32.44	76.2	81.34	76.17	108.86	116.33	108.54	112.64	102.49	104.9	138.51	149.87	139.13	158.71	161.94	169	161.25	153.31	165.81
ENSG00000149418	ST14	10.57	10.49	10.49	11.79	12.58	11.26	12.66	12.63	13.65	11.26	13.52	10.62	13.88	12.23	13.27	13.76	12.84	13.04	11.95	13.48	12.91
ENSG00000253073	RN7SKP295	0	0	0	0	0	0	0	0	0	0	0	0	0	0	0	0	0	0	0	0	0
ENSG00000125997	BPIFB9P	0	0	0.19	0	0	0	0	0	0	0	0	0.09	0	0	0.05	0	0	0	0	0	0
ENSG00000253345	IGHVII-22-1	0	0	0	0	0	0	0	0	0	0	0	0	0	0	0	0	0	0	0	0	0
ENSG00000110367	DDX6	35.55	30.97	32.41	29.76	28.37	30.07	29.74	32.96	29.4	32.54	30.18	28.6	29	27.52	29.8	26.62	27.55	32.58	32.09	27.46	25.47
ENSG00000284879		5.75	4.21	5.22	3.63	5.17	4.5	5.49	4.24	4.22	5.29	5.09	4.34	3.9	4.41	2.84	4.86	4.81	4.79	4.92	4.6	4.33
ENSG00000224685		0	0	0	0	0	0	0	0	0	0	0	0	0	0	0	0	0	0	0	0	0
ENSG00000269388		0	0.16	0.37	0.17	0	0	0	0.23	0.16	0.17	0.09	0.09	0.31	0.16	0.12	0.25	0.39	0.08	0.42	0.18	0.44
ENSG00000235290	HLA-W	0.21	0	0	0.15	0.07	0	0.06	0	0.2	0.07	0	0	0	0.07	0	0	0	0.07	0	0	0.07
ENSG00000141646	SMAD4	1.34	0.44	0.66	0.9	0.64	1.09	1.28	0.41	0.54	0.73	0.78	0.42	0.76	1.55	0.85	0.99	0.4	0.5	0.29	0.64	0.27
ENSG00000259415		0	0	0	0	0	0	0	0	0	0	0	0	0	0	0	0	0	0	0	0	0
ENSG00000235903	CPB2-AS1	0.12	0.05	0.11	0.08	0.06	0.08	0.11	0.09	0.17	0.14	0.18	0.21	0.08	0.11	0.04	0.23	0.12	0.25	0.3	0.1	0.12
ENSG00000278730		19.89	19.42	18.92	16.49	15.66	15.87	17.03	15.33	15.01	16.6	15.95	15.49	14.99	14.18	13.96	13.96	13.13	14.21	14.65	13.26	12.64
ENSG00000265806	MIR4292	0	0	0	0	0	0	0	0	0	0	0	0	0	0	0	0	0	0	0	0	0
ENSG00000231017	RPS27P10	0	0	0	0	0	0	0	0	0	0	0	0	0	0	0	0	0	0	0	0	0
ENSG00000213514		0.04	0	0.01	0	0	0	0	0	0	0	0	0	0	0.01	0	0	0	0	0	0.01	0
ENSG00000206567		1.36	1.1	1.44	2.12	2.35	1.97	2.44	2.71	2.65	3.07	2.72	2.95	2.53	2.22	1.81	2.25	2.26	2.47	2.52	1.96	2.05
ENSG00000277532		0	0	0	0	0	0	0	0	0	0	0	0	0	0	0	0	0	0	0	0	0
ENSG00000257986	LINC02306	0	0	0	0	0	0	0	0	0	0	0	0	0	0	0	0	0	0	0	0	0
ENSG00000270196	GTF3C6P3	0	0	0	0	0.08	0	0	0	0	0	0	0.09	0	0	0	0	0	0	0	0	0
ENSG00000236297	EEF1A1P23	0	0	0	0	0	0	0	0	0.14	0.15	0.1	0	0.09	0.07	0.1	0	0	0	0	0	0
ENSG00000230166	RPL35AP24	0	0	0	0	0	0	0	0.19	0	0	0	0	0	0	0	0	0	0	0	0	0
ENSG00000244264	RN7SL597P	0	0	0	0	0	0	0	0	0	0	0	0	0	0	0	0	0	0	0	0	0
ENSG00000207439	Y_RNA	0	0	0	0	0	0	0	0	0	0	0	0	0	0	0	0	0	0	0	0	0
ENSG00000233060		0	0	0	0	0	0	0	0	0	0	0	0	0	0	0	0	0	0	0	0	0.14
ENSG00000276334		2.09	1.64	2.05	1.49	1.42	1.83	1.48	1.57	1.56	1.76	1.83	1.7	1.43	1.13	1.22	0.89	1.37	1.2	1.79	1.59	1.71
ENSG00000234336	JAZF1-AS1	0	0	0	0	0	0	0	0	0	0	0.02	0	0.02	0	0	0	0	0	0.03	0	0
ENSG00000170903	MSANTD4	4.78	4.8	5.26	6.03	6.75	6.83	5.99	6.5	6.92	6.75	6.46	6.42	5.34	4.64	6.41	5.2	6.69	6.19	6.38	7.34	4.48
ENSG00000269387		0	0	0	0	0	0	0	0	0	0	0	0	0	0	0	0	0	0	0	0	0
ENSG00000256077	LINC02442	0	0	0	0	0	0	0	0	0	0	0	0	0	0	0	0	0	0	0	0	0
ENSG00000224219	SEC61GP1	0	0	0	0	0	0	0	0	0	0	0	0	0	0	0	0	0	0	0	0	0
ENSG00000241563	CORT	0.23	0.43	0	0.92	0.44	0	0	0.61	0.34	0.19	0.32	0.58	0.44	0	0	0.53	0.11	0.84	0.26	0.47	0.2
ENSG00000230433		0	0.18	0.11	0.06	0	0	0	0	0	0.06	0	0.07	0	0.06	0	0	0	0.06	0.06	0.07	0.13
ENSG00000259414		0	0	0	0.1	0	0	0	0.09	0	0	0	0.11	0	0	0.29	0	0	0	0.09	0	0.27
ENSG00000223486		0	0	0	0	0	0	0	0	0	0	0	0	0	0	0	0	0	0	0.02	0	0
ENSG00000185739	SRL	0.01	0	0.03	0.01	0.08	0.01	0	0	0	0	0.02	0	0.03	0.03	0	0	0	0	0	0.02	0
ENSG00000241468	ATP5MF	132.84	141.68	145.71	168.11	161.26	157.39	208.35	196.81	218.23	176.79	194.53	190.7	207.48	234.7	200.84	234.02	198.52	232	198.63	193.65	202.69
ENSG00000232170	LINC00708	0	0	0	0	0	0	0	0	0	0	0	0	0	0	0	0	0	0	0	0	0
ENSG00000131828	PDHA1	101.91	102.42	103.62	102.45	103.86	100.88	121.04	112.7	110.51	111.56	115.31	123.77	119.84	122.42	121.59	125.13	131.42	129.08	135.87	126.77	137.4
ENSG00000268189		0.13	0.25	0.2	0.23	0.32	0.13	0.08	0.15	0.12	0.19	0.14	0.1	0.06	0.06	0.24	0.06	0.12	0.03	0.16	0.21	0.23
ENSG00000278103	MIR8060	0	0	0	0	0	0	0	0	0	0	0	0	0	0	0	0	0	0	0	0	0
ENSG00000244674	RPS3AP15	0	0	0	0	0	0	0	0	0	0	0	0	0	0	0	0	0	0	0	0.04	0
ENSG00000144283	PKP4	71.57	73.22	70.08	82.98	80.54	89.8	71.74	68.12	67.1	68.77	68.07	74.71	59.03	56.59	67.5	47.93	49.14	50.93	56.9	59.86	61.96
ENSG00000237436	CAMTA1-DT	0.74	0	0	0.15	0.42	0.31	0.93	0.14	0.56	0.3	0.31	0.47	0.84	0.28	0.32	0.15	0.7	0	0.15	1.25	0.31
ENSG00000260916	CCPG1	11.61	12.75	13.81	14.58	12.34	13.92	14.19	13.67	12.56	13.74	12	14.71	11.02	10.04	11.28	11.16	13.49	13.76	11.99	14.18	12.24
ENSG00000225881		0	0	0	0	0	0	0	0	0	0	0	0	0	0	0	0	0	0	0	0	0
ENSG00000272509		0	1.13	0.46	0.4	0.49	0.13	0.12	0.36	0.24	0.52	0.82	0.41	0.12	0.48	0.14	0	0.24	0.38	0.13	0.54	0
ENSG00000258216		0	0	0	0.09	0	0	0	0	0	0.05	0	0.05	0	0	0	0.05	0	0	0	0	0
ENSG00000223899	SEC13P1	0	0.05	0.05	0.11	0	0	0.05	0	0	0	0	0	0	0	0	0.05	0	0	0	0	0.08
ENSG00000124067	SLC12A4	14.47	13.37	13.95	14.71	14.83	16.91	13.33	14.36	13.38	14.22	15.45	14.72	13.1	12.05	14.97	12.38	13.28	11.51	12.61	13.71	15.64
ENSG00000199687	RNU1-38P	0	0	0	0	0	0	0	0	0	0	0	0	0	0	0	0	0	0	0	0	0
ENSG00000231630		0	0	0	0	0	0	0	0	0	0	0	0	0	0	0	0	0	0	0	0	0
ENSG00000236592	S100A11P2	0	0	0	0	0	0	0	0	0	0	0	0	0	0	0	0	0	0	0	0	0
ENSG00000274904		0	0.22	0.2	0	0	0	0	0	0	0.11	0.61	0.57	0	0	0	0	0	0	0	0	0
ENSG00000207369	RNU6-665P	0	0	0	0	0	0	0	0	0	0	0	0	0	0	0	0	0	0	0	0	0
ENSG00000068784	SRBD1	3.25	3.48	3.27	3.5	3.75	3.26	5.4	5.69	5.66	4.6	4.22	4.24	4.42	4.71	4.14	3.48	5.13	4.98	4.62	4.45	2.77
ENSG00000271913	TAGAP-AS1	0.13	0.22	0.36	0.31	0.19	0.16	0.38	0.3	1.26	0.32	0.17	0.18	0.18	0.21	0.45	0.24	0.42	0.43	0.33	0.06	0.38
ENSG00000283679		0	0	0	0	0	0	0	0	0	0	0	0	0	0	0	0	0	0	0	0	0.07
ENSG00000225701	EIF4A1P13	0	0	0	0	0	0	0	0	0	0	0	0	0	0	0	0	0	0	0	0	0
ENSG00000230432		0	0	0	0	0	0	0	0	0	0	0	0	0	0	0	0	0	0	0	0	0
ENSG00000259413		0	0	0	0	0	0	0	0	0	0	0	0	0	0	0	0	0	0	0.1	0	0
ENSG00000253032	RNU6-299P	0	0	0	0	0	0	0	0	0	0	0	0	0	0	0	0	0	0	0	0	0
ENSG00000121570	DPPA4	0	0	0	0	0	0	0	0	0	0	0	0	0	0	0	0	0	0	0	0	0
ENSG00000249839		0.03	0	0	0.51	0	0.46	0	0	0	0.56	0	0	0	0	0	0	0	0	0.16	0	0
ENSG00000272508		0.05	0.09	0.1	0.07	0.17	0.14	0	0.21	0.07	0	0.04	0	0.07	0	0.19	0.31	0	0.16	0	0	0
ENSG00000258215		0	0	0	0	0	0	0	0	0	0	0	0	0	0	0	0	0	0	0	0	0
ENSG00000284876		0	0	0	0	0	0	0	0	0.05	0.11	0	0	0	0	0	0	0	0	0	0	0
ENSG00000153233	PTPRR	13.64	15.87	14.49	16.41	17.12	17.08	13.01	12.19	14.19	13.52	13.42	13.87	11.55	9.23	8.81	10.15	11.35	10.2	12.25	10.27	10.45
ENSG00000229154	KCNQ5-AS1	0.2	0.09	0.06	0.13	0.01	0.12	0.06	0.14	0.06	0.03	0.02	0.12	0.03	0.16	0.07	0.14	0.08	0.05	0	0.08	0.07
ENSG00000274903		0	0	0	0	0	0	0	0	0	0	0	0	0	0	0	0	0	0	0	0	0
ENSG00000276332		0	0	0	0	0	0	0	0	0	0	0	0	0	0	0	0	0	0	0	0	0
ENSG00000254224	UQCRB-AS1	0	0.03	0	0	0.16	0.24	0.15	0.07	0	0.04	0.35	0.18	0.07	0.03	0.28	0.04	0.03	0.49	0.18	0.04	0.17
ENSG00000269385		0	0	0	0	0	0	0	0	0	0	0	0	0	0	0	0	0	0	0	0	0
ENSG00000187862	TTC24	0	0	0	0.02	0	0	0.07	0	0.06	0	0	0	0	0	0.02	0	0	0	0	0	0
ENSG00000147571	CRH	0	0	0	0	0	0	0	0	0	0	0	0	0	0	0	0	0	0	0	0	0
ENSG00000253816	GUSBP14	24.97	29.08	22.38	21.87	25.01	24.88	26.31	23.1	20.16	23.2	25.12	18.61	18.81	19.34	18.98	16.26	15.56	15.06	16.88	21.68	16.08
ENSG00000167210	LOXHD1	0	0	0	0	0.04	0	0	0	0	0	0	0	0	0	0	0	0	0	0	0	0
ENSG00000275134		0	0	0	0	0	0	0	0	0	0	0	0	0	0	0	0	0	0	0	0	0
ENSG00000230020	NHS-AS1	0.17	0.34	0	0.18	0	0.18	0	0	0	0.18	0	0.19	0	0.16	0	0.17	0	0	0.36	0.19	0
ENSG00000211835	TRAJ56	0	0	0	0	0	0	0	0	0	0	0	0	0	0	0	0	0	0	0	0	0
ENSG00000112130	RNF8	18.5	18.58	19.5	20.7	22.35	22.75	23.14	20.75	26.27	22.5	22.71	19.26	26.33	26.05	24.1	28.13	28.3	29.8	24.17	27.58	23.74
ENSG00000249446	TRAJ60	0	0	0	0	0	0	0	0	0	0	0	0	0	0	0	0	0	0	0	0	0
ENSG00000258214		0	0	0	0	0	0	0	0	0	0	0	0	0	0	0	0	0	0	0	0	0
ENSG00000251332	PSME2P4	0	0	0.14	0	0.07	0	0	0	0	0	0	0	0	0	0	0.08	0	0.07	0.08	0	0
ENSG00000061987	MON2	16.13	15.76	18.78	14.21	15.69	13.86	15.11	16.19	13.84	13.92	14.24	13.85	11.62	10.79	13.17	9.84	11.42	12.25	13.99	14.34	13.24
ENSG00000214269	LGMNP1	0.23	0.57	0.38	0.2	0.29	0.45	0.1	0.22	0.07	0.43	0.21	0.12	0.26	0.48	0.17	0.23	0.33	0.34	0.12	0.21	0.04
ENSG00000115604	IL18R1	1.47	1.49	1.91	1.69	1.61	1.27	1.38	1.45	0.96	1.73	0.94	1.29	0.89	1.43	0.93	0.73	1.41	1.17	1.14	0.9	1.76
ENSG00000148700	ADD3	9.53	8.53	10.21	16.07	18.74	17.58	14.71	11.38	16.62	14.9	14.13	16.25	13.86	12.28	12.26	13.24	10.51	12.46	10.98	13.26	11.27
ENSG00000095383	TBC1D2	40.13	38.65	39.41	38.93	39.7	38.74	34.98	36.18	35.22	34.53	36.32	36.05	36.99	35.73	38.69	39.02	35.66	34.63	34.87	38.55	42.16
ENSG00000274902		0.14	0.13	0	0	0	0	0	0.38	0	0.14	0	0	0	0	0	0	0	0	0	0	0
ENSG00000224681		0	0	0	0	0	0	0	0	0	0	0	0	0	0	0	0	0	0	0	0	0
ENSG00000271309		0	0	0	0	0	0	0	0	0	0	0	0	0	0	0	0	0	0	0	0	0
ENSG00000258544	GLRXP2	0	0	0	0	0	0	0	0	0	0	0	0	0	0	0	0	0	0	0	0	0
ENSG00000086570	FAT2	0.02	0.07	0.03	0.01	0.04	0.02	0.03	0.03	0.07	0.03	0.01	0	0.02	0.01	0.03	0.04	0	0.02	0.03	0.01	0.02
ENSG00000219941	KRT18P50	0	0	0	0	0	0	0	0	0	0	0	0	0	0	0	0	0	0	0	0	0
ENSG00000284725	SCYGR6	0	0	0	0	0	0	0	0	0	0	0	0	0	0	0	0	0	0	0	0	0
ENSG00000237136	C4orf51	0	0	0	0	0	0	0	0	0	0	0	0	0	0	0	0	0.39	0	0	0	0
ENSG00000148357	HMCN2	6.52	8.65	5.58	0.56	0.91	1.41	0.45	0.25	0.42	0.3	0.24	0.28	0.17	0.06	0.12	0.09	0.01	0.01	0.01	0.02	0.01
ENSG00000198901	PRC1	41.57	43.47	42.99	67.01	62.68	52.78	97.33	103.64	100.18	89.11	84	78.73	96.84	109.74	102.07	88.92	90.39	92.27	88.51	92.06	88.05
ENSG00000100206	DMC1	0	0.1	0	0.39	0	0	0.27	0.09	0.09	0.02	0.29	0.21	0.02	0.09	0	0.45	0	0.27	0.38	0.02	0.24
ENSG00000252980	RNU6-367P	0	0	0	0	0	0	0	0	0	0	0	0	0	0	0	0	0	0	0	0	0
ENSG00000273704		0	0	0	0	0	0	0	0	0	0	0	0	0	0	0	0	0	0	0	0	0
ENSG00000123472	ATPAF1	22.1	24.97	24.9	21.67	25.1	27.16	26.15	24.16	26.35	23.11	22.22	26.65	25.76	27.36	23.75	26.46	25.41	28.58	25.72	21.66	27.6
ENSG00000224129	DPPA2P2	0	0	0	0	0	0	0	0	0	0	0	0	0	0	0	0	0	0	0	0	0
ENSG00000254947	OR8K4P	0	0	0	0	0	0	0	0	0	0	0	0	0	0	0	0	0	0	0	0	0
ENSG00000167862	MRPL58	24.95	27.07	27.18	26.61	28.3	23.32	34.07	29.39	31.6	30.43	28.92	31.03	29.28	36.18	35.13	35.99	34.73	36.21	32.06	32.44	30.84
ENSG00000231195	IFNA11P	0	0	0	0	0	0	0	0	0	0	0	0	0	0	0	0	0	0	0	0	0
ENSG00000256115	LINC02443	0	0	0	0	0	0	0	0	0	0	0	0	0	0	0	0	0	0	0	0	0
ENSG00000249837		0	0	0	0	0	0	0	0	0	0	0	0	0	0	0	0	0	0	0	0	0
ENSG00000272506		0	0	0	0	0.09	0	0	0	0	0.09	0.1	0	0	0	0	0	0	0	0	0	0
ENSG00000284874		0	0	0	0	0	0	0	0	0	0	0	0	0	0	0	0	0	0	0	0	0
ENSG00000229162	RUNX3-AS1	0	0	0	0	0	0	0	0	0	0	0	0	0	0	0	0	0	0	0	0	0
ENSG00000274901		0	0	0	0	0	0	0	0	0	0	0	0	0	0	0	0	0	0	0	0	0
ENSG00000248639		0.93	0.26	0.89	0.07	0.38	0.49	0.18	0.06	0.06	0.07	0	0.28	0	0	0.29	0.07	0	0.13	0.07	0	0.21
ENSG00000205810	KLRC3	1.17	0.69	0.87	0.5	0.14	0.2	0.06	0.31	0.08	0.08	0.13	0.16	0	0	0	0	0.2	0.07	0	0	0.32
ENSG00000227252	COPS8-DT	0.62	0.28	0.62	0.66	0.65	0.55	0.81	0.64	0.77	0.61	0.58	0.63	0.64	1.03	0.44	1.14	0.6	0.61	0.59	0.75	0.71
ENSG00000235369	RPL36AP15	0	0	0	0	0	0.63	0.58	0.87	0.04	0	0	0.16	0	0.08	0.16	0	0	0.15	0.22	0	0
ENSG00000128309	MPST	27	27.23	27.15	19.67	20.74	21.17	17.31	15.95	16.83	16.5	18.19	17.64	20.94	21.07	19.01	19.72	17.66	17.79	18.73	21.68	20.33
ENSG00000236521	NPAP1P4	0	0	0	0	0	0	0	0	0	0	0	0	0	0	0	0	0	0	0	0	0
ENSG00000223855	PDGFA-DT	0.36	0.35	0.4	0	0.08	0.19	0.07	0.08	0.09	0.06	0.15	0.15	0.28	0.09	0.31	0.07	0.04	0.09	0.07	0.09	0.2
ENSG00000240637	RN7SL808P	0	0	0	0	0	0	0	0	0	0	0	0	0	0	0	0	0	0	0	0	0
ENSG00000259410		0.24	0.55	0	0	0	0	0.65	0	0	0.73	0	0.26	0	0	0	0.24	0	0	0	0	0.26
ENSG00000181982	CCDC149	0	0	0	0	0	0	0	0	0	0	0	0	0	0	0	0.01	0	0	0	0	0
ENSG00000133315	MACROD1	36.11	27.32	27.22	25.68	27.44	26.96	31.67	30.2	30.35	29.3	31.46	33.84	35.17	30.23	31.05	32.91	23.78	28.9	30.21	30.08	27.34
ENSG00000282478		0	0	0	0	0	0	0	0	0	0	0	0	0	0	0	0	0	0	0	0	0
ENSG00000243404	RPL35AP32	0	0	0	0.43	0	0.44	0.37	0.19	0	0.21	0	0	0	0	0.22	0	0	0	0.21	0	0.44
ENSG00000283419	MIR6874	0	0	0	0	0	0	0	0	0	0	0	0	0	0	0	0	0	0	0	0	0
ENSG00000272505		0	0	0	0	0	0	0	0	0	0	0	0	0	0	0	0	0	0	0	0	0
ENSG00000199715	Y_RNA	0	0	0	0	0	0	0	0	0	0	0	0	0	0	0	0	0	0	0	0	0
ENSG00000270177	PPP2CA-DT	0	0	0.03	0	0.03	0	0.1	0	0	0.04	0.04	0.04	0.1	0.03	0	0	0.1	0.03	0	0.04	0
ENSG00000227799	CDPF1P1	0.84	1.07	0.56	1.07	0.5	0.58	0.7	1.3	0.93	0.83	0.91	1.43	1.26	0.56	0.94	0.72	0.81	0.88	0.93	1.19	0.59
ENSG00000158987	RAPGEF6	2.82	3.86	5.22	4.7	3.77	3.54	4.4	6.8	4.02	5.15	4.27	4.91	3.44	2.7	3.21	3.14	4.87	5.57	8.43	3.52	4.09
ENSG00000225530	SP3P	0	0	0.02	0.02	0.02	0.07	0.04	0.02	0	0	0	0	0	0	0	0	0	0	0	0	0
ENSG00000218991	CCNG1P1	0	0	0	0	0	0	0	0	0	0	0	0	0	0	0	0	0	0	0	0	0
ENSG00000231582	MTND4LP21	0	0	0	0	0	0	0	0	0	0	0	0	0	0	0	0	0	0	0	0	0
ENSG00000243053	RPL31P58	0	0	0	0	0	0	0	0	0	0.34	0	0	0	0	0	0	0	0	0	0	0
ENSG00000060491	OGFR	47.44	51.46	50.45	63.14	63.8	57.61	50.1	48.49	55.09	38.8	44.36	41.34	45.7	48.65	45.2	46.29	36.53	38.56	37.65	44.7	46.58
ENSG00000271307		0	0	0	0	0	0	0	0	0	0	0	0	0	0	0	0	0	0	0	0	0
ENSG00000283675		0	0	0	0	0	0	0	0	0	0	0	0	0	0	0	0	0	0	0	0	0
ENSG00000143590	EFNA3	5.19	5.83	5.25	4.91	5.44	5.72	4.85	4.48	5.47	5.93	6.39	5.53	6.66	6.1	8.09	7.54	6.02	7.13	7.33	7.25	6.52
ENSG00000273702		0.48	1.03	1.14	1.77	0.96	1.38	0.67	1.51	1.82	1.64	1.36	1.82	1.8	1.78	2.32	1.49	2.04	1.64	1.93	1.82	1.62
ENSG00000148200	NR6A1	2.41	2.29	2.71	2.23	2.57	2.55	1.96	1.67	1.56	1.12	1.74	1.58	1.37	1.21	1.87	1.66	1.6	1.47	1.55	2.07	2.17
ENSG00000151150	ANK3	17.56	20.36	18.57	17.07	20.09	16.92	15.53	14.43	12.73	15.39	14.13	16.55	12.15	11.11	12.67	10.15	13.44	15.92	13.69	12.95	13.22
ENSG00000268184		0	0	0	0	0	0	0	0	0	0	0	0	0	0	0	0	0	0	0	0	0
ENSG00000206778	RNU6-213P	0	0	0	0	0	0	0	0	0	0	0	0	0	0	0	0	0	0	0	0	0
ENSG00000119943	PYROXD2	12.89	17.24	14.99	16.51	15.59	16.91	12.44	8.72	10.12	10.56	12.47	9.95	8.44	7.23	9.44	7.83	5.59	7.61	7.48	7.71	8.35
ENSG00000265075	MIR3622B	0	0	0	0	0	0	0	0	0	0	0	0	0	0	0	0	0	0	0	0	0
ENSG00000161558	TMEM143	2.57	1.74	2.46	4.01	3.38	3.8	3.91	3.66	4.66	4.12	3.64	3.19	5.96	6.59	5.87	5.6	3.18	3.76	3.89	3.57	3.29
ENSG00000138031	ADCY3	18.88	17.28	17.34	20.6	20.35	21.15	23.74	23.91	19.91	19.72	22	19.89	21.88	22.46	24.36	22.66	22.2	18.96	17.47	20.27	18.04
ENSG00000185924	RTN4RL1	2.51	2.67	2.2	3.42	4.17	3.71	4.82	4.55	5.12	4.04	4.11	4.31	5.86	6.27	5.62	7.73	6.47	6.57	6.51	7.31	7.27
ENSG00000166783	MARF1	26.73	22.09	22.28	20.98	28.36	22.95	19.52	21.74	18.31	22.16	23.71	24.54	19.25	17.55	24.41	17.78	19.98	20.43	20.5	19.73	21.32
ENSG00000064042	LIMCH1	88.07	82	84.65	35.5	36.18	34.7	26.72	33.68	29.76	31.71	28.6	29.83	24.1	24.57	25.65	22.43	25.75	21.9	27.07	28.51	31.67
ENSG00000266423	MIR3163	0	0	0	0	0	0	0	0	0	0	0	0	0	0	0	0	0	0	0	0	0
ENSG00000248637		0	0	0	0	0	0	0	0	0	0	0	0	0	0	0	0	0	0	0	0	0
ENSG00000267952		0	0	0	0	0	0	0	0	0	0	0	0	0	0	0	0	0	0	0	0	0
ENSG00000135047	CTSL	153.12	142.89	146.57	130.4	137.81	137.07	118.23	112.6	118.91	127.39	113.56	108.21	126.78	124.37	120.33	164.88	160.36	155.14	154.48	151.07	170.69
ENSG00000250827	MFSD4BP1	0	0	0	0	0	0	0	0	0	0	0	0	0	0	0	0	0	0	0	0	0
ENSG00000283674		0.2	0.26	0.26	0.16	0.18	0.25	0.17	0.25	0.17	0.38	0.24	0.16	0.2	0.07	0.29	0.21	0.15	0.17	0.31	0.23	0.36
ENSG00000248610	HSPA8P4	0	0	0	0	0	0	0	0	0	0	0	0	0	0	0	0	0	0	0	0	0
ENSG00000273701		0	0	0	0	0	0	0	0	0	0	0	0	0	0	0	0	0	0	0	0	0
ENSG00000270108		3.71	2.91	2.39	1.49	2.05	3.23	2.49	2.01	2.82	2.7	2.31	1.42	1.18	2.23	2.56	1.23	1.46	2.73	1.58	2.07	2.93
ENSG00000213013	RPS15AP36	0	0	0	0	0.47	0.17	0	0	0	0	0	0	0	0	0	0	0.16	0	0.17	0	0
ENSG00000275130		0	0	0	0	0	0	0	0	0	0	0	0	0	0	0	0	0	0	0	0	0
ENSG00000242348	RN7SL561P	0	0	0	0	0	0	0	0	0	0	0	0	0	0	0	0	0	0	0	0	0
ENSG00000171201	SMR3B	0	0	0	0	0	0	0	0	0	0	0	0	0	0	0	0	0	0	0	0	0
ENSG00000258210		0.99	0.14	0.98	2.31	1.45	1.2	3.05	2.15	1.02	1.66	3.27	2.5	1.29	2.03	1.34	1.73	2.42	1.85	1.12	1.41	1.25
ENSG00000144285	SCN1A	0	0	0	0	0	0	0	0	0.02	0.01	0	0.04	0.05	0.01	0.01	0.08	0.01	0.01	0.03	0.01	0.02
ENSG00000235040	MTCO3P1	0	0	0	0	0	0	0	0	0	0	0	0	0	0	0	0	0	0	0	0	0
ENSG00000235175	RPL26P37	0	0	0	0	0	0	0	0	0	0	0	0	0	0	0	0	0	0	0	0	0
ENSG00000196531	NACA	790.54	852.62	851.03	670.84	671.9	684.57	684.85	662.11	667.34	722.02	677.39	722.72	732.88	712.26	660.42	676.56	709.22	705.26	709.4	689.69	707.51
ENSG00000248636		0	0	0	0	0.07	0	0	0	0	0	0	0.09	0	0	0	0.08	0	0	0	0.08	0
ENSG00000235438	ESRRAP2	0	0	0	0	0	0	0	0	0	0	0	0	0	0	0.1	0	0	0	0	0	0
ENSG00000257012		0	0	0	0	0	0	0	0	0	0	0	0	0	0	0	0	0	0	0	0	0
ENSG00000223525	RABGAP1L-IT1	0	0	0	0	0.07	0	0	0	0	0	0	0.23	0	0	0	0.07	0	0.07	0.07	0	0.15
ENSG00000100811	YY1	75.48	75.15	70.5	81.01	82.22	75.6	87.51	82.11	85.86	81.18	81.17	77.33	90.48	90.12	84.76	95.51	92.03	86.94	91.7	95.11	86.71
ENSG00000173369	C1QB	0	0	0	0	0	0	0	0	0	0	0	0	0	0	0	0	0	0	0	0	0
ENSG00000243678	NME2	444.45	459.34	457.65	398.73	380.82	368.27	486.81	483.36	487.41	439.47	460.25	449.69	541.27	570.55	523.97	531.42	490.96	512.35	476.72	511.78	501.37
ENSG00000232215	OR2L6P	0.06	0	0	0.17	0.21	0.17	0.15	0.31	0.1	0.06	0.12	0	0.11	0.05	0.18	0	0.16	0	0	0.18	0.12
ENSG00000134297	PLEKHA8P1	3.26	3.81	5.03	5.45	6.67	5.8	6.58	3.74	6.69	6.23	5.99	6.39	4.2	4.97	4.22	5.25	5.73	3.73	4.69	3.27	4.61
ENSG00000252934	RNU7-172P	0	0	0	0	0	0	0	0	0	0	0	0	0	0	0	0	0	0	0	0	0
ENSG00000079257	LXN	1.12	0.8	0.9	0.15	0.41	0.5	0.22	0.09	0.14	0.1	0.1	0.26	0.27	0.14	0.18	0.14	0	0.24	0.15	0	0.15
ENSG00000003756	RBM5	55.77	50.29	49.62	63.89	58.97	65.58	52.91	63.43	65.39	68.83	69.86	59.33	54.49	52.71	58.38	46.56	44	45.8	69.19	61.04	65.74
ENSG00000272502		0	0	0	0	0	0	0	0	0	0	0	0	0	0	0	0	0	0	0	0	0
ENSG00000239672	NME1	42.91	45.42	48.47	68.7	62.01	58.77	118.22	117.86	116.71	95.97	90.35	89.81	116.16	134.8	114.61	120.19	126.89	123.54	107.86	103.19	95.53
ENSG00000256508	MRGPRF-AS1	0	0	0	0	0	0	0	0	0	0	0	0.04	0	0	0	0	0	0	0	0	0
ENSG00000176782	DEFB104A	0	0	0	0	0	0	0	0	0	0	0	0	0	0	0	0	0	0	0	0	0
ENSG00000177728	TMEM94	44.76	37.87	38.51	43.64	40.67	35.9	39.42	35.54	31.65	30.59	33.38	35.94	34.43	27.53	33.11	33.52	25.01	21.02	34.29	39.12	32.67
ENSG00000232907	DLGAP4-AS1	0.04	0.04	0	0.12	0.06	0.1	0.54	0.55	0.26	0.1	0.21	0.2	0.28	0.16	0.09	0.04	0.21	0.08	0.12	0.21	0.04
ENSG00000267631	CGB1	0	0	0	0	0	0	0	0	0	0.04	0	0	0.11	0	0	0	0	0	0.32	0	0.13
ENSG00000248635		0	0	0	0	0	0	0	0	0	0	0	0	0	0	0	0	0	0	0	0	0
ENSG00000169344	UMOD	0	0	0	0	0	0	0	0	0	0	0	0	0	0	0	0	0	0	0	0	0
ENSG00000221083		0	0	1.59	0	0	0	0	0	0	0	0	0	0	0	0	0	0	0	0	0	0
ENSG00000264961	MIR4730	0	0	0	0	0	0	0	0	0	0	0	0	0	0	0	0	0	0	0	0	0
ENSG00000205274	TRBV20OR9-2	0.04	0	0	0.05	0.1	0.05	0	0.04	0.03	0.14	0.05	0.06	0.01	0.04	0.05	0	0.09	0.08	0.14	0.11	0.03
ENSG00000199562	RNU6-37P	0	0	0	0.42	0	0	0	0.41	0	0	0.46	0	0	0	0	0.32	0	0.86	0	0	0
ENSG00000280079		0	0	0	0	0	0	0	0.03	0	0	0	0	0	0	0	0	0	0	0	0	0
ENSG00000278588	H2BC10	0.12	0.12	0.22	0	0	0.38	0.11	0.11	0	0.37	0.26	0	0	0.11	0	0.12	0.12	0.12	0	0	0.13
ENSG00000135902	CHRND	0.1	0	0	0	0	0	0	0	0	0	0	0	0	0	0.03	0	0	0	0	0	0
ENSG00000261615	LINC01858	0	0	0	0	0	0	0	0	0	0	0	0	0	0	0	0	0	0	0	0	0
ENSG00000207164	Y_RNA	0	0	0	0	0	0	0	0	0	0	0	0	0	0	0	0	0	0	0	0	0
ENSG00000149177	PTPRJ	14.58	14.71	15.18	11.24	11.75	12.84	9.37	10.04	9.43	10.08	9.43	9.49	10.02	9.74	9.35	9.32	8.73	9.75	8.62	8.64	12.38
ENSG00000263159		0	0	0	0	0	0	0	0	0	0	0	0	0	0	0	0	0	0	0	0	0
ENSG00000248124	RRN3P1	0.08	0.02	0.02	0	0	0.04	0.05	0	0.05	0.01	0	0.04	0.12	0.02	0	0.06	0	0.01	0	0	0
ENSG00000268181		0	0	0	0	0	0	0	0	0	0	0	0	0	0	0	0	0	0	0	0	0
ENSG00000182858	ALG12	5.97	6.86	6.97	9.08	10.04	8.37	11.6	7.48	10.35	7.14	9.22	9.08	8.55	9.22	9.6	9.79	9.1	9.32	8.8	10.22	9.25
ENSG00000066855	MTFR1	17.7	18.79	20.87	20.46	20.33	17.41	21.85	23.05	25.31	25.62	22.36	20.94	22.21	24.46	25.02	25.05	25.17	26.25	27.52	26.16	25.62
ENSG00000215203	GRXCR1	0	0	0	0	0	0	0	0	0	0	0	0	0	0	0	0	0	0	0	0	0
ENSG00000138468	SENP7	4.6	4.23	4.45	5.21	4	4.11	4.56	5.76	5.56	4.73	4.79	5.11	4.8	3.58	4.44	3.37	4.25	4.27	4.75	5.8	4.06
ENSG00000272501		0.17	0.13	0.23	0.28	0.22	0.07	0.18	0.25	0.42	0.17	0.18	0.24	0.18	0.38	0.24	0.33	0.4	0.37	0.44	0.25	0.25
ENSG00000265554		0	0	0	0	0	0	0	0	0	0	0	0	0	0	0	0	0	0	0	0	0
ENSG00000169750	RAC3	21.13	23.44	22.91	26.7	27.53	23.01	31.06	28.48	29.44	26	27.54	28.12	38.52	33.51	37.37	36.78	30.86	30.27	30.45	35.94	33.48
ENSG00000219368	ZNF299P	0	0	0	0	0	0	0	0	0	0	0	0	0	0	0	0	0	0	0	0	0
ENSG00000248634		0	0	0	0	0	0	0	0	0	0	0	0	0	0	0	0	0	0.13	0	0	0
ENSG00000204625	HCG9	0	0	0	0	0	0	0.07	0	0.08	0	0	0	0	0.16	0	0	0	0	0	0	0
ENSG00000168894	RNF181	53.33	51.81	49.37	51.57	59.91	53.33	59.38	57.31	58.32	53.88	57.63	57.18	60.66	62.33	65.03	59.4	59.31	62.65	50.5	62.84	62.13
ENSG00000242731	FAM86LP	0	0	0	0	0	0	0	0	0	0	0.07	0	0	0	0	0	0	0	0	0	0
ENSG00000121381	TAS2R9	0	0	0	0	0	0	0	0	0	0	0	0	0	0	0	0	0	0	0	0	0
ENSG00000183495	EP400	22.23	22.85	22.88	23.65	22.94	22.3	23.58	23.94	22.42	20.84	21.53	20.28	20.38	21.2	21.33	20.32	19.8	18.41	21	21.38	17.78
ENSG00000280078		0	0	0.01	0	0	0	0	0	0.01	0	0.01	0	0	0	0	0	0	0.01	0	0	0
ENSG00000120699	EXOSC8	19.95	20.68	20.04	24.54	26.17	25.89	29.6	34.45	31.35	30.6	30.12	27.85	32.04	33.67	31.47	26.3	31.21	33.89	32.86	25.46	22.55
ENSG00000277975	CSTP2	0	0	0	0	0	0	0	0	0	0	0	0	0	0	0	0	0	0	0	0	0
ENSG00000261729		0	0	0	0	0	0	0	0	0	0	0	0	0	0	0	0	0	0	0	0	0
ENSG00000266148	MIR5583-1	0	0	0	0	0	0	0	0	0	0	0	0	0	0	0	0	0	0	0	0	0
ENSG00000257662	EIF4A1P12	0	0	0	0	0	0	0	0	0	0	0	0	0	0	0	0	0	0	0	0	0
ENSG00000202069	RNU4-66P	0	0	0	0	0	0	0	0	0	0	0	0	0	0	0	0	0	0	0	0	0
ENSG00000101966	XIAP	19.67	25.59	25.62	24.95	22.38	23.66	25.49	24.82	25.11	24.98	20.11	24.66	22.45	23.07	21.09	18.95	24.45	19.93	23.09	24.71	22.58
ENSG00000249831		0	0	0	0	0	0	0	0	0	0	0	0	0	0	0	0	0	0	0	0	0
ENSG00000271302		0	0	0	0	0	0	0	0	0	0	0	0	0	0	0	0	0	0	0	0	0
ENSG00000125772	GPCPD1	7.02	8.04	8.37	4.71	5.42	5.94	4.61	5.73	8.72	5.52	5.3	7.16	7.56	6.53	5.39	7.75	7.02	7.31	8.51	7.92	4.74
ENSG00000280077		17.35	16.05	16.43	15.53	15.82	17.07	12.25	14.38	13.69	12.3	11.2	13.78	6.61	6.22	7.84	5.04	5.79	6.07	8.14	7.19	5.56
ENSG00000275152	CCL16	0	0	0	0	0	0	0	0	0	0	0	0	0	0	0	0	0	0	0	0	0
ENSG00000186832	KRT16	1.09	0.96	1.54	9.08	8.55	10.57	9.5	11.23	8.25	14.48	16.33	14.48	13.94	13.76	15.76	17.7	13.68	12.83	16.8	16.34	19.53
ENSG00000261728		0	0	0	0	0	0	0	0	0	0	0	0	0	0	0	0	0	0	0	0	0
ENSG00000276094	SNORA70	0	0	0	0	0	0	0	0	0	0	0	0	0	0	0	0	0	0	0	0	0
ENSG00000270104		0	0.19	0	0.1	0	0.21	0.18	0	0	0	0.1	0	0	0.19	0	0.29	0.19	0.29	0.3	0.21	0.1
ENSG00000235297	FAUP1	0.3	1.16	1.44	0.15	0.42	0.15	0.66	0.96	0.98	0.45	1.14	0.34	0.71	1.54	1.28	0.89	0.56	0.87	0.61	0.94	0.31
ENSG00000186440	OR6P1	0	0	0	0	0	0	0	0	0	0	0	0	0	0	0	0	0	0	0	0	0
ENSG00000199879	RNVU1-22	0	3.13	0.71	0	0	0	0	0	0	0	0	0.85	0.76	0	0	0	0.76	0	0	0	0
ENSG00000253127	IGKV2D-36	0	0	0	0	0	0	0	0	0	0	0	0	0	0	0	0	0	0	0	0	0
ENSG00000202159	RNU6-742P	0	0	0	0	0	0	0	0	0	0	0	0	0	0	0	0	0	0	0	0	0
ENSG00000265552		0	0	0	0	0	0	0	0	0	0	0	0	0	0	0	0	0	0	0	0	0
ENSG00000280757	DUX4L1	0	0	0	0	0	0	0	0	0	0	0	0	0	0	0	0	0	0	0	0	0
ENSG00000237032	RPSAP7	0	0	0	0	0	0	0	0	0	0	0	0	0	0	0	0	0	0	0	0	0
ENSG00000258613	RPL21P7	0	0	0	0	0	0	0	0	0	0	0	0	0	0	0	0	0	0	0	0	0
ENSG00000206869	SNORA70F	0	0	0	0	0	0	0	2.4	0	0	0	0	0	0	0	0	0	0	1.32	0	0
ENSG00000202379	SNORA70	0	0	0	1.37	0	0	1.19	1.23	1.24	0	0	1.41	0	0	1.43	0	0	1.3	0	0	0
ENSG00000152284	TCF7L1	0.84	0.98	1.02	3.37	4.05	4.13	3.16	3.41	3.22	2.93	2.95	2.84	2.43	2.66	2.22	2.63	2.35	2.43	2.32	2.22	2.04
ENSG00000225401	TGIF2P1	0.08	0	0	0	0.08	0	0	0.07	0.23	0	0	0	0	0	0	0	0.08	0	0	0	0
ENSG00000258616	LINC02303	0.24	0.28	0.51	0.06	0.11	0.44	0	0.09	0.26	0	0.13	0.13	0.17	0	0.1	0.06	0.19	0.19	0.22	0.3	0
ENSG00000171174	RBKS	1.43	1.66	1.2	2.98	2.58	2.94	3.49	2.97	3.11	3.04	4.3	3.55	3.95	4.94	4.83	4.62	4.8	4.83	4.7	4.87	3.68
ENSG00000261727		0	0	0	0	0	0	0	0	0	0	0	0	0	0	0	0	0	0	0	0	0
ENSG00000270103		1.45	0	0	0	4.11	0	0	0	0	0	0	6.16	0	5.47	0	0	0	0	0	0	0
ENSG00000121351	IAPP	0	0	0	0	0	0	0.02	0	0	0	0	0	0	0	0	0	0	0	0	0	0
ENSG00000199179	MIRLET7I	0	0	0	0	0	0	0	0	0	0	0	0	0	0	0	0	0	0	0	0	0
ENSG00000132522	GPS2	13.69	15.53	15.91	17.12	17	14.43	20.52	24.66	22.35	17.75	17.16	18.08	18.9	19.83	15.76	19.13	17.23	18.79	17.81	15.89	13.96
ENSG00000234741	GAS5	674.53	655.27	674.02	547.43	606.63	651.68	451.21	468.45	463.84	522.08	517	545.71	495.56	497.43	512.28	460.59	460.51	481.98	473.45	455.75	517.31
ENSG00000272897		0	0	0	0	0	0	0	0	0	0	0	0	0	0.78	0	0	0	0	0	0	0
ENSG00000077721	UBE2A	58.55	60.93	58.77	71.6	67.6	67.12	78.43	81.69	79.28	76.5	78.21	77.37	83.37	84.09	82.34	82.72	86.95	84.51	86.34	80.7	77.9
ENSG00000162398	LEXM	0	0	0	0	0.08	0	0	0	0	0	0	0	0	0	0	0	0	0	0.03	0	0
ENSG00000201628	RNU4-7P	0	0	0	0	0	0	0	0	0	0	0	0	0	0	0	0	0	0	0	0	0
ENSG00000254546	MRGPRX13P	0	0	0	0	0	0	0	0	0	0	0	0	0	0	0	0	0	0	0	0	0
ENSG00000206926	RNU6-1024P	0	0	0	0	0	0	0	0	0	0	0	0	0	0	0	0	0	0	5.85	0	0
ENSG00000188451	SRP72P2	0.02	0.02	0.02	0.03	0.02	0.03	0.02	0	0	0.08	0	0.03	0.02	0	0	0.02	0	0	0	0	0
ENSG00000267772	LINC01999	0	0	0	0	0	0.09	0	0	0	0	0	0	0	0	0	0	0	0	0	0	0
ENSG00000227791	RPS10P9	0	0	0	0	0	0	0	0	0	0	0	0	0	0	0	0	0	0	0	0	0
ENSG00000171014	OR4D5	0	0	0	0	0	0	0	0	0	0	0	0	0	0	0	0	0	0	0	0	0
ENSG00000255977		0	0	0	0	0	0	0	0	0	0	0	0	0	0	0	0	0	0	0	0	0
ENSG00000267741	UBE2L4	0.38	0	0.11	0.66	0.12	0	0	0.24	0.61	0.13	0.28	0.68	0	0	0.28	0.26	0	0.13	0.39	0	0.27
ENSG00000138641	HERC3	6.26	8.41	8.85	14.35	11.92	12.19	18.63	16.67	16.26	19.83	15.86	18.41	19.78	17.18	20.51	16.95	22.16	17.05	20.86	18.64	20.07
ENSG00000100216	TOMM22	36.32	40.38	37.06	38.84	39.01	38.36	48.03	53.01	52.05	43.62	42.85	48.81	57.14	61.16	56.42	56.45	50.77	50.4	48.14	53	51.51
ENSG00000268580	LINC01966	0	0	0	0	0	0	0	0	0	0	0	0	0	0	0	0	0	0	0	0	0
ENSG00000199109	MIR411	0	0	0	0	0	0	0	0	0	0	0	0	0	0	0	0	0	0	0	0	0
ENSG00000257043	SRSF3P1	0	0	0	0.12	0	0	0.1	0	0	0	0	0	0	0	0	0	0	0	0	0	0
ENSG00000203923	SPANXN1	0	0	0	0	0	0	0	0	0	0	0	0	0	0	0	0	0	0	0	0	0
ENSG00000048052	HDAC9	22.4	21.41	22.01	19.5	20.72	21.46	16.1	17.31	16.58	16.01	14.83	14.83	13.34	12.71	13.26	11.94	13.3	13.04	15.12	13.15	13.29
ENSG00000233888	MTCO2P17	0	0	0	0	0	0	0	0	0	0	0	0	0	0	0	0	0	0	0	0	0
ENSG00000289509		0	0	0	0	0	0	0	0	0	0	0	0	0	0	0	0	0	0	0	0	0
ENSG00000243758	RPL35AP15	0	0	0	0	0	0	0	0	0	0	0	0	0	0	0	0	0	0	0	0	0
ENSG00000239288		0	0	0	0	0	0	0	0	0	0	0	0	0	0	0	0	0	0	0	0	0
ENSG00000272896		1.65	2.08	0.8	0.12	0.29	0.5	0.08	0	0	0.12	0.34	0.41	0.1	0.25	0.12	0.29	0.24	0	0.18	0.1	0.48
ENSG00000271934	OR2AS2P	0	0	0	0	0	0	0	0	0	0	0	0	0	0	0	0	0	0	0	0	0
ENSG00000164253	WDR41	14.34	15.41	16.45	16.06	13.27	18.13	15.23	14.82	19.02	21.38	15.66	18.94	16.75	20.04	16.61	15.59	17.47	15.66	19.84	13.61	15.92
ENSG00000237557	YWHABP1	0	0	0	0	0	0	0.07	0	0	0	0	0	0	0	0	0	0	0	0.08	0	0
ENSG00000255526	NEDD8-MDP1	2.89	0	0	4.16	2.45	0	0	1.11	4.2	1.9	3.01	0.35	0.98	2.82	4.52	1.45	0	2.39	0	2.93	2.02
ENSG00000199440	Y_RNA	0	0	0	0	0	0	0	0	0	0	0	0	0	0	0	0	0	0	0	0	0
ENSG00000223217	RNU6-938P	0	0	0	0	0	0	0	0	0	0	0	0	0	0	0	0	0	0	0	0	0
ENSG00000261803	LINC02140	0	0	0	0	0	0	0	0	0	0	0	0	0	0	0	0	0	0	0	0.08	0
ENSG00000271698		0.25	0.11	0	0.05	0	0	0	0.13	0.19	0.14	0	0	0	0	0	0	0	0.06	0	0	0.05
ENSG00000234048	CIAO2AP1	0	0	0	0	0	0	0	0	0	0	0	0	0	0	0	0	0	0	0	0	0
ENSG00000188986	NELFB	31.56	35.22	34.46	36.06	35.35	32.74	37.68	34.09	38.55	32.34	36.39	33.64	38.91	43.64	37.77	40.99	35.98	34.04	32.41	39.2	37.98
ENSG00000261725		0	0	0	0	0	0	0	0	0	0	0	0	0	0	0	0	0	0	0	0	0
ENSG00000263154		0.17	0	0	0	0	0	0	0	0	0	0	0	0	0	0.09	0	0	0	0	0	0
ENSG00000005700	IBTK	17.7	17.01	17.44	17.69	18.15	17.02	17.34	18.34	18.52	19.59	17.84	19.3	17.12	13.87	16.94	15.69	19.98	19.79	21.43	18.41	17.23
ENSG00000114738	MAPKAPK3	15.05	14.88	15.42	18.81	18.4	16.28	23.32	23.88	25.87	23.54	22.17	22.89	30.08	29.63	27.62	30.23	31.16	32.46	27.58	28.8	25.67
ENSG00000205015	LINC02138	0	0	0	0	0	0	0	0	0	0	0	0	0	0	0	0	0	0	0	0	0
ENSG00000198952	SMG5	44.9	42.41	44.4	44.43	45.61	44.92	47.31	47.31	44.3	42.4	42.43	41.96	39.8	43.25	43.14	39.6	38.69	34.69	37.69	40.94	41.88
ENSG00000135604	STX11	4.75	4.58	4.33	6	4.75	5.13	3.99	3.49	4.55	2.87	2.96	2.65	2.22	2.43	1.51	2.41	2.47	1.81	1.88	2.53	1.94
ENSG00000289508		0	0	0.45	0	0	0	0	0	0	0	0	0	0	0.08	0	0	0	0	0	0	0
ENSG00000288235	FAM106C	0	0	0	0.16	0.13	0	0.05	0	0.07	0.07	0	0	0.06	0	0	0	0	0.06	0	0.1	0.01
ENSG00000272895		0	0	0	0	0	0	0.07	0	0	0	0	0	0	0	0	0	0	0	0	0	0
ENSG00000182685	BRICD5	3.09	2.27	2.89	2.12	1.6	2.98	1.68	1.39	1.32	1.73	1.81	1.21	1.16	1.75	1.27	1.51	0.68	1.35	1.23	2.57	1.88
ENSG00000224259	LINC01133	16.52	14.2	16.7	14.79	13.74	13.23	11.85	10.73	11.55	10.92	11.81	11.62	8.49	9.56	8.58	9.6	9.06	10.01	9.57	10.21	10.85
ENSG00000180089	TMEM86B	1.89	1.41	2.44	1.67	1.88	1.49	1.71	1.35	1.49	0.96	1.09	1.39	1	1.33	1.62	1.2	0.74	0.71	1.43	1.16	1.52
ENSG00000182348	ZNF804B	0	0	0	0	0	0	0	0	0	0	0	0	0	0	0	0	0	0	0	0	0
ENSG00000271697		0	0	0	0	0	0	0	0	0	0	0	0	0	0	0	0	0	0	0	0	0
ENSG00000280073		0	0	0	0	0	0	0	0	0	0	0.02	0	0	0	0	0	0	0	0	0	0
ENSG00000013573	DDX11	17.32	16.45	16.88	21.92	17.24	18.74	27.08	26.82	28.64	26.4	25.32	25.39	22.15	22.39	26.55	19.81	18.48	19.61	25.05	24.99	25.16
ENSG00000166984	TCP10L2	0	0	0	0	0	0	0	0	0	0	0	0	0	0	0	0	0	0	0	0	0
ENSG00000140391	TSPAN3	85.95	81.51	85.04	94.19	90.76	97.02	88.89	89.08	85.47	86.73	88.78	90.52	93.64	90.5	95.09	97.32	88.8	95.9	87.57	87.98	97.43
ENSG00000254777		0	0	0	0	0	0	0	0	0	0.21	0	0	0	0	0	0	0	0	0	0	0
ENSG00000270100		0.24	0.15	0.29	0.17	0	0.08	0.36	0	0.38	0.16	0.08	0.26	0	0.06	0	0.08	0.23	0	0	0.07	0.08
ENSG00000201736	RNA5SP160	0	0	0	0	0	0	0	0	0	0	0	0	0	0	0	0	0	0	0	0	0
ENSG00000187650	VMAC	2.03	3.4	2.74	2.43	2.84	2.03	2.51	1.71	2.43	1.3	1.78	1.73	1.58	1.66	1.72	1.51	1.14	1.25	1.15	1.49	1.57
ENSG00000289507		0.15	0.37	0.17	0.32	0.22	0.44	0.21	0.14	0.11	0.15	0.2	0.41	0.33	0.32	0.21	0.11	0.33	0.3	0.16	0.24	0.04
ENSG00000278647	CDK2AP2P1	0	0.17	0	0	0	0.2	0	0.35	0	0	0	0	0	0	0	0	0	0	0	0	0
ENSG00000226722	LINC00424	0	0	0	0	0	0	0	0	0	0	0	0	0	0	0	0	0	0	0	0	0
ENSG00000276119	OR13C2	0	0	0	0	0	0	0	0	0	0	0	0	0	0	0	0	0	0	0	0	0
ENSG00000229313		0	0	0	0	0	0	0	0	0	0	0	0	0	0	0	0	0	0	0	0	0
ENSG00000262921		0	0	0	0	0	0	0	0	0	0.11	0	0	0	0	0	0	0	0	0	0.23	0
ENSG00000244687	UBE2V1	155.73	144.69	153.34	147.42	144.17	160.86	159.61	162.38	161.9	166.58	168.9	162.84	157.79	157.56	152.28	157.02	159.72	158.35	172.5	159.7	167.52
ENSG00000271696		0	0	0	0	0	0	0	0	0	0	0	0	0	0	0	0	0	0	0	0	0
ENSG00000107147	KCNT1	0.03	0.05	0.02	0.01	0.01	0.04	0	0.06	0.01	0	0.04	0.05	0.01	0	0.04	0	0.01	0	0	0.01	0
ENSG00000227744	LINC01940	0	0	0	0	0	0	0	0	0	0	0	0	0	0	0	0	0	0	0	0	0
ENSG00000228115		0	0	0	0	0	0	0	0	0	0	0	0	0	0	0	0	0	0	0	0	0
ENSG00000261723		0	0	0	0	0	0.09	0	0	0	0	0	0.09	0	0.17	0	0.26	0	0	0.09	0	0
ENSG00000198033	TUBA3C	0	0	0	0	0	0	0	0	0	0	0	0	0	0	0	0	0	0	0	0	0
ENSG00000136718	IMP4	27.49	27.51	28.02	35.16	26.67	29.62	37.34	35.07	34.73	32.71	38.76	34.16	41.21	49.83	43.4	42.83	38.44	35.8	35.83	37.82	35.49
ENSG00000129451	KLK10	0	0.03	0.01	0	0	0	0	0	0	0	0	0	0	0	0	0	0.03	0	0	0	0
ENSG00000067900	ROCK1	26.13	26.44	26.28	23.99	25.77	23.05	24.71	25.51	25.25	30.65	28.54	29.53	26.86	20.89	23.04	23.99	29.62	29.79	30.6	29.6	23.79
ENSG00000110888	CAPRIN2	5.72	3.97	4.19	6.45	5.38	4.6	5.13	8.29	7.91	6.79	7.37	6.78	6.81	4.67	5.81	6.16	5.05	6.78	6.64	5.98	5.89
ENSG00000123130	ACOT9	36.86	35.97	35.77	38.43	40.61	38.17	38.94	38.06	36.84	37.76	36.72	35.67	33.5	36.01	33.95	37.09	33.37	36.86	34.24	33.67	34.55
ENSG00000259367	AKAP13-AS1	0	0	0	0	0	0	0	0	0	0	0	0	0	0.08	0	0	0	0	0	0	0
ENSG00000201966	RNA5-8SP4	0	0	0	0	0	0	0	0	0	0	0	0	0	0	0	0	0	0	0	0	0
ENSG00000117632	STMN1	238.63	237.74	251.53	405.06	348.05	309.23	519.93	526.15	529.9	502.06	459.02	466.99	539.91	578.18	517.3	516.06	553.15	547.47	493.49	468.04	478.98
ENSG00000237856		0	0	0	0	0	0	0	0	0	0	0	0	0	0	0	0	0.13	0	0	0	0
ENSG00000260525		0	0	0	0	0	0	0	0	0	0	0	0	0	0	0	0	0	0	0	0	0
ENSG00000250413	SLC2A9-AS1	0	0	0	0	0	0	0	0	0	0	0	0	0	0	0	0	0	0.13	0	0	0
ENSG00000289506		0.21	0.07	0.06	0.07	0.13	0	0.1	0	0.07	0.25	0	0.08	0.07	0.17	0.15	0.04	0	0.07	0.11	0.11	0.07
ENSG00000256671	LIMS4	1.28	1.34	2.12	1.65	1.67	1.8	1.16	1.38	1	1.6	1.39	1.59	1.34	1.2	1.31	0.93	1.13	1.33	1.16	1.32	1.57
ENSG00000254457	OR5D2P	0	0	0	0	0	0	0	0	0	0	0	0	0	0	0	0	0	0	0	0	0
ENSG00000229312		0	0	0	0	0	0	0	0	0	0	0	0	0	0	0	0	0	0	0	0	0
ENSG00000262920		0	0	0	0	0	0	0	0	0	0	0	0	0	0	0	0	0	0	0	0	0
ENSG00000255973		0	0	0.44	0	0	0	0.44	0	0	0	0.26	0	0	0	0	0	0	0	0	0	0
ENSG00000179520	SLC17A8	0	0	0	0	0	0	0	0	0	0	0	0	0	0	0	0	0	0	0	0	0
ENSG00000105552	BCAT2	24.47	23.62	22.74	20.65	22.6	20.72	21.61	21.68	20.84	22.45	25.15	21.96	25.69	24.56	26.35	26.37	20.64	20.92	23.17	25.46	26.17
ENSG00000280071		16.46	14.8	16.09	22.4	16.7	19.56	20.06	17.21	17.95	14.96	22.61	20.07	22.69	25.55	17.4	23.25	20.34	22	21.44	22.53	18.17
ENSG00000183323	CCDC125	5.82	4.38	5.25	4.35	5.3	4.1	6	4.56	4.19	5.63	4.86	6.61	6	4.51	4.79	4.43	5.31	4.76	5.93	3.69	3.17
ENSG00000242407		0	0	0	0	0	0	0	0	0	0	0	0	0	0	0	0	0	0	0	0	0
ENSG00000261722		0	0	0	0	0	0	0	0	0	0	0	0	0	0	0	0	0	0	0	0	0
ENSG00000254775		0	0	0	0	0	0	0	0	0	0	0	0	0	0	0	0	0	0	0	0	0
ENSG00000177494	ZBED2	0.02	0	0.06	0.07	0.1	0.16	0.06	0.23	0.04	0.16	0.09	0.05	0.02	0.08	0.12	0.15	0.17	0.2	0.07	0.28	0.09
ENSG00000270497		0	0	0	0	0	0	0	0	0	0	0	0	0	0	0	0	0	0	0	0	0
ENSG00000249471	ZNF324B	1.21	1.48	1.84	2.13	1.75	2.3	1.91	2.44	2.56	2.08	2.08	2.53	1.5	2.63	1.98	2.53	2.67	1.6	1.63	1.95	1.29
ENSG00000283691	Y_RNA	0	0	0	0	0	0	0	0	0	0	0	0	0	0	0	0	0	0	0	0	0
ENSG00000289505		0.03	0	0.03	0	0.03	0	0.03	0	0	0	0	0	0	0	0	0	0.03	0.03	0	0.04	0
ENSG00000253577		0	0	0	0	0	0	0	0	0	0	0	0	0	0	0	0	0	0	0	0	0
ENSG00000272892		0.21	0.12	0.11	0.43	0.2	0.3	0.41	0.23	0.63	0.33	0.44	0.4	0.55	0.67	0.49	0.29	0.83	0.33	0.21	0.35	0.53
ENSG00000278640	Metazoa_SRP	0	0	0	0	0	0	0	0	0	0	0	0	0	0	0	0	0	0	0	0	0
ENSG00000273994	SDR42E1P1	0	0	0	0	0	0	0	0	0	0	0	0	0	0	0	0	0	0	0	0	0
ENSG00000229311		0	0.1	0	0	0.01	0.03	0	0	0	0	0	0.04	0	0	0	0	0.01	0	0	0	0
ENSG00000148344	PTGES	200.98	195.83	195.44	78.4	77.17	79.41	64.13	59.12	62.24	50.35	51.2	51.06	45.99	49.26	39.98	50.97	48.86	42.46	38.22	42.56	37.36
ENSG00000255972		0	0	0	0	0	0	0	0	0	0	0	0	0	0	0	0	0	0	0	0	0
ENSG00000188517	COL25A1	0	0	0	0	0	0	0	0	0	0	0	0	0	0	0	0.02	0	0	0	0	0
ENSG00000280070		0.03	0.03	0.03	0	0.01	0.03	0.01	0	0.01	0	0	0.03	0	0.02	0.04	0.03	0.01	0.03	0.04	0	0
ENSG00000126088	UROD	24.82	23.26	25.26	29.84	27.74	27.35	37.88	37.29	39.72	31.84	33.6	30.53	38.68	39.58	37.66	38.36	37.37	42.04	36.14	36.25	31.14
ENSG00000167182	SP2	7.59	8.51	6.88	9.54	9.34	9.59	10.11	10.38	9.68	9.47	9.95	9.35	9.16	10.39	8.71	9.68	9.54	9.13	8.57	9.12	7.89
ENSG00000213699	SLC35F6	5.01	5.13	5.6	6.54	7.21	6.76	7.18	6.87	6.57	5.89	6.27	5.7	6.55	6.55	6.47	6.22	5.93	6.52	6.13	5.98	5.74
ENSG00000187801	ZFP69B	1.57	1.61	1.46	2.35	1.58	2.04	1.94	1.7	2.23	1.87	1.76	2.27	1.53	1.84	1.79	1.65	2.62	1.8	1.6	1.71	1.39
ENSG00000228113		0.15	0.57	0.17	0.59	1.47	0.22	0.34	1.34	0.26	0	0.74	0.31	0.32	0	0.27	0.35	0.11	1.33	0.26	0.21	0.34
ENSG00000287109		0	0.01	0	0	0.04	0	0	0.02	0	0	0	0	0.01	0	0	0	0.03	0	0	0	0
ENSG00000168703	WFDC12	0.07	0	0.06	0.07	0.07	0.07	0	0.38	0.07	0.49	0.07	0.29	0.2	0.07	0.07	0	0.07	0.14	0	0	0.15
ENSG00000167654	ATCAY	0	0	0	0	0	0	0	0	0	0	0	0	0	0	0	0	0	0	0	0	0
ENSG00000231389	HLA-DPA1	0.04	0	0	0.16	0	0.12	0.41	0.03	0.3	0	0.24	0.07	0	0.53	0.12	0.09	0.07	0.22	0.11	0.01	0.37
ENSG00000289504		0.86	0.69	0.65	0.38	0.4	0.56	0.24	0.18	0.09	0.42	0.37	0.22	0.37	0.13	0.21	0.17	0.27	0.24	0.45	0.3	0.44
ENSG00000253576		0	0	0	0	0	0	0	0	0	0	0	0	0	0	0	0	0	0	0	0	0
ENSG00000116285	ERRFI1	32.62	32.86	30.58	16.83	17.41	17.47	16.66	14.5	15.7	16.86	15.55	16.1	18.38	16.14	17.12	20.5	19.66	19.74	19.7	21	21.35
ENSG00000259234	ANKRD34C-AS1	0	0	0.16	0	0	0.06	0.04	0	0	0	0	0	0.02	0	0.05	0	0	0.1	0.02	0.01	0
ENSG00000242899	RPL7P16	0.08	0.07	0.13	0	0	0	0	0	0	0	0	0	0	0	0	0	0	0	0	0	0
ENSG00000105583	WDR83OS	84.37	88.07	87.24	84.08	85.41	85.53	93.58	84.73	87.24	96	93.52	90.91	94.52	107.48	99.51	101.66	103.25	103.99	87.77	98.52	99.69
ENSG00000250949		0	0	0	0	0	0	0	0	0	0	0	0	0	0	0	0	0	0	0	0	0
ENSG00000236656		0	0	0	0	0	0	0	0	0	0	0	0	0	0	0	0	0	0	0	0	0
ENSG00000111245	MYL2	0.07	0.08	0.15	0	0	0.07	0.07	0	0.16	0.07	0	0	0.16	0.22	0	0	0	0	0	0	0
ENSG00000270580	PKD1P6-NPIPP1	3.82	3.49	3.44	6.2	4.43	4.31	5.24	4.62	4.25	3.42	2.95	5.74	2.35	4.96	3.46	1.96	3.13	1.78	3.69	3.16	2.45
ENSG00000238085		0	0	0	0	0	0	0	0	0	0	0	0	0	0	0	0	0	0	0	0	0
ENSG00000271693		0	0	0	0	0	0	0	0	0	0	0	0	0	0	0	0	0	2.52	0	0	0
ENSG00000199024	MIR103A2	0	0	0	0	0	0	0	0	0	0	0	0	0	0	0	0	0	0	0	0	0
ENSG00000177483	RBM44	0.93	0.7	0.74	0.73	0.57	0.62	0.59	0.6	0.49	0.52	0.64	0.4	0.56	0.44	0.44	0.36	0.46	0.48	0.83	0.75	0.57
ENSG00000219736		0	0	0	0	0	0	0	0	0	0	0	0	0	0	0	0	0	0	0	0	0
ENSG00000228112		0	0	0	0	0	0	0	0	0	0	0	0	0	0	0	0	0	0	0	0	0
ENSG00000242405		0	0	0	0	0	0	0.1	0	0.11	0	0	0.12	0	0	0	0	0.13	0.11	0	0.12	0.12
ENSG00000261720		0	0	0	0	0	0	0	0	0	0	0	0	0	0	0	0	0	0	0	0	0
ENSG00000260440	LINC01544	0	0	0	0	0	0	0	0	0	0	0	0	0	0	0	0	0	0	0	0	0
ENSG00000287108		0	0	0	0	0	0	0	0	0	0	0	0	0	0	0	0	0	0	0	0	0
ENSG00000227560	RPS15AP30	0.16	0	0	0.17	0	0	0	0	0	0	0.17	0.34	0	0.15	0	0	0	0.31	0	0	0
ENSG00000270495		0	0	0	0	0	0	0.07	0	0	0	0	0	0	0	0	0	0	0.07	0	0	0
ENSG00000242802	AP5Z1	5.51	5.77	6.03	7.43	9.1	6.89	6.64	8.65	6.64	6.63	5.61	7.31	4.74	6.36	4.88	5.35	3.75	4.12	4.12	5.69	4.39
ENSG00000241207		0	0	0	0	0	0	0	0	0	0	0	0	0	0	0.27	0	0	0	0	0	0
ENSG00000260522		0	0	0	0	0	0	0	0	0	0	0	0	0	0	0	0	0	0	0	0	0
ENSG00000289503		0	0.04	0	0	0.07	0	0	0.04	0	0	0.08	0.05	0	0.12	0.06	0	0	0	0	0.06	0
ENSG00000227234	SPANXB1	0.89	1.98	1.02	0.66	0.12	0	0.11	0	0.36	0	0	0	0	0	0.14	0	0	0	0	0.13	0
ENSG00000239732	TLR9	0	0	0	0	0.01	0	0	0	0	0	0	0	0	0	0	0	0	0	0	0	0
ENSG00000233186	KLF4P1	0	0	0	0	0	0	0	0	0	0	0	0	0	0	0	0	0	0	0	0	0
ENSG00000149443	SCP2D1-AS1	0	0	0	0	0	0	0	0	0	0	0	0	0	0	0	0	0	0	0	0	0
ENSG00000159842	ABR	14.78	17.18	18.94	19.56	15.63	17.43	19.18	20.24	20.89	21.77	23.13	23.79	24.37	21.99	23.64	24.17	21.93	19.42	22.01	23.61	19.91
ENSG00000226200	SGMS1-AS1	0.03	0.11	0.2	0.27	0.22	0.1	0.09	0.2	0.09	0.14	0.15	0.13	0.07	0.18	0.11	0.12	0.21	0.21	0.15	0.08	0.06
ENSG00000250948		0	0	0.28	0	0	0	0	0	0.3	0	0	0	0	0	0	0	0	0	0	0	0
ENSG00000279929		0	0	0	0	0	0	0	0	0	0	0	0	0	0	0	0	0	0	0	0	0
ENSG00000143436	MRPL9	50.91	52.57	49.68	55.8	46.77	50.34	55.29	61.79	62.24	60.22	59.58	54.08	68.19	68.46	58.47	67.15	69.32	65.96	66.1	59.86	60.46
ENSG00000238084		0	0	0.77	0.48	0	0.23	0.29	0.79	0.2	0	0.53	0.27	0.71	0.54	0.93	0.37	0	0.47	0.38	0.89	0.51
ENSG00000105258	POLR2I	27.59	26.77	22.57	28.15	28.66	25.01	27.58	30.96	28.98	32.35	34.97	30.09	32.01	31.54	31.54	36.62	35.2	28.13	31.57	32.05	27.44
ENSG00000222069	RN7SKP285	0.21	0	0	0.22	0.4	0.22	0	0	0	0	0.23	0	0	0	0	0	0	0.21	0.22	0.68	0
ENSG00000198203	SULT1C2	0.79	0.51	0.34	0.06	0.3	0.33	0.47	0.32	0.33	0.24	0.47	0.47	0.34	0.17	0.26	0.44	0.67	0.3	0.64	0.22	0.5
ENSG00000176444	CLK2	33.95	31.76	34.98	39.42	38.55	36.03	38.53	39.32	39.72	38.03	37.5	36.57	30.85	32.66	33.71	29.1	24.49	25.32	30.63	34.09	28.59
ENSG00000182676	PPP1R27	0	0	0	0	0	0.15	0	0.06	0	0.44	0	0.15	0	0	0	0	0	0.43	0.07	0.07	0
ENSG00000259513	CYCSP38	0	0	0	0	0	0	0	0.19	0	0	0	0	0	0	0	0	0	0	0.21	0	0
ENSG00000287107		0	0	0	0	0	0	0	0	0	0	0	0	0	0	0	0	0	0	0	0	0
ENSG00000255020	TDH-AS1	0	0	0	0	0.18	0	0	0.09	0.04	0	0	0	0	0.04	0	0.05	0.13	0	0	0	0.15
ENSG00000270494		0	0	0	0	0	0	0	0	0	0	0	0	0	0	0	0	0	0	0	0	0
ENSG00000166311	SMPD1	4.16	4.08	3.45	5.67	6.94	5.66	4.53	5.97	6.87	5.88	5.4	4.8	5.73	5.86	6.36	4.71	4.77	6.08	4.68	7.21	5.78
ENSG00000066827	ZFAT	3.22	2.99	2.88	2.86	3.18	4.72	2.65	2.61	2.41	2.89	3.47	3.28	3.75	3.88	3	4.53	3.46	3.34	3.03	3.05	4.33
ENSG00000237852		1.44	0.56	1.28	2.52	1.23	1.05	0.65	0.53	0.68	1.74	1.07	2.45	0.14	1.36	0.62	1.01	0.14	0.85	1.18	1.53	1.97
ENSG00000072694	FCGR2B	2.62	2.21	1.64	0.98	0.98	1.19	0.37	0.17	0.17	0.26	0.26	0.4	0.16	0.21	0.31	0.03	0.13	0.03	0.12	0.05	0.04
ENSG00000234544	PTGES3P5	0	0	0	0	0	0	0	0	0	0	0	0	0	0	0	0	0	0	0	0	0
ENSG00000198270	TMEM116	3.68	3.39	4.83	4.04	4.22	3.93	4.46	5.74	5.06	5.37	5.09	5.73	4.39	5.2	4.17	4.68	6.73	5.31	4.68	5.12	4.06
ENSG00000234259		0.06	0	0	0	0	0	0	0	0	0	0	0.19	0	0	0	0	0	0.12	0	0	0
ENSG00000289502		0	0	0	0	0	0	0.35	0.02	0.03	0	0	0.05	0.03	0.19	0.45	0	0	0	0	0	0.12
ENSG00000253574		0	0	0	0	0	0	0	0	0	0	0	0	0	0	0	0	0	0	0	0	0
ENSG00000259349	APPBP2-DT	0.41	0.21	0.61	1	0.79	0.84	1.36	0.74	0.7	1.14	0.76	0.51	0.51	1.28	1.64	0.32	0.87	0.41	0.8	0.51	0.41
ENSG00000227443	H3P30	0	0	0	0	0	0	0	0	0	0	0	0	0	0	0	0	0	0	0	0	0
ENSG00000236654		0	0	0	0.44	0.41	0.9	0	0.4	0.41	0	0	0	0	0	0.47	0	0	0.85	0	0	0
ENSG00000182749	PAQR7	31.27	32.06	32.62	30.97	33.3	32.76	29.38	28.31	28.45	31.1	33.89	33.25	32.64	31.05	33.58	34.56	32.93	31.67	33.26	33.61	33.03
ENSG00000263909	MIR5000	0	0	0	0	0	0	0	0	0	0	0	0	0	0	0	0	0	0	0	0	0
ENSG00000164325	TMEM174	0	0	0	0	0	0	0	0	0	0	0	0	0	0	0	0	0	0	0	0	0
ENSG00000271691		0	0	0	0	0	0	0	0	0	0	0	0	0	0	0	0	0	0	0	0	0
ENSG00000169744	LDB2	0.42	0.21	0.4	1.07	0.78	0.85	0.88	1.24	1.08	1.9	1.25	0.93	1.48	1.47	1.77	1.27	1.13	1.51	2.47	2.34	1.65
ENSG00000211137	MIR190A	0	0	0	0	0	0	0	0	0	0	0	0	0	0	0	0	0	0	0	0	0
ENSG00000225447	RPS15AP10	0.66	0.32	0.15	1.19	0.62	0.52	0.59	0.31	1.55	2.49	1.05	1.58	0.47	0.16	0.71	0	0.94	0.16	2.36	1.4	1.04
ENSG00000185532	PRKG1	0.03	0.02	0.02	0.01	0.03	0.01	0.02	0.03	0	0.03	0.02	0.02	0.03	0.02	0.03	0.01	0.03	0.03	0.02	0.06	0
ENSG00000136715	SAP130	9.19	8.84	8.86	9.33	10.13	9.66	10.83	11.98	11.54	11.73	10.98	10.99	12.49	12.22	13.09	12.28	11.73	12.69	11.79	11.93	11.14
ENSG00000254771		0	0	0	0	0	0	0	0	0	0	0	0	0	0	0	0	0	0	0	0	0
ENSG00000146938	NLGN4X	0	0	0	0	0	0	0	0	0	0	0	0	0	0	0	0	0	0	0	0	0
ENSG00000287106		0	0	0	0	0	0	0	0	0	0	0	0	0.03	0	0	0	0	0.03	0.06	0	0
ENSG00000238723	Y_RNA	0	0	0	0	0	0	0	0	0	0	0	0	0	0	0	0	0	0	0	0	0
ENSG00000011295	TTC19	24.67	25.87	23.73	28.59	28.51	25.99	27.95	25.4	26.74	27.57	27.2	30.78	28.12	29.59	28.05	28.78	28.4	29.41	29.24	24.77	29.01
ENSG00000229918	DOCK9-AS1	0	0	0	0	0	0	0	0	0	0	0	0	0	0	0	0	0	0	0	0	0
ENSG00000270493		0	0	0	0	0	0	0	0	0	0	0	0	0	0	0	0	0	0	0	0	0
ENSG00000035862	TIMP2	341.8	342.45	331.49	213.36	217.07	232.8	148.13	146.94	146.05	146.45	143.51	147.95	123.03	124.61	128.95	114.21	107.27	106.7	108.8	114.79	126.4
ENSG00000218536		0	0	0	0	0	0	0	0	0	0	0	0	0	0	0	0	0	0	0	0	0
ENSG00000237851		0	0	0	0	0	0	0	0.13	0	0	0	0	0	0	0	0	0	0	0	0.14	0
ENSG00000202402	Y_RNA	0	0	0	0	0	0	0	0	0	0	0	0	0	0	0	0	0	0	0	0	0
ENSG00000211944	IGHV3-16	0	0	0	0	0	0	0	0	0	0	0	0	0	0	0	0	0	0	0	0	0
ENSG00000260520		0	0	0	0	0	0	0	0.13	0	0	0	0	0	0	0	0	0	0	0	0	0
ENSG00000181704	YIPF6	33.37	30.8	32.88	30.46	33.48	34.69	29.27	30.47	31.29	31.31	34.32	32.23	31.21	30.47	33.89	29.43	36.76	34.03	35.74	34.81	38.16
ENSG00000289501		0	0	0	0	0	0	0	0	0	0	0	0	0	0	0	0	0	0	0	0	0
ENSG00000253573		0	0	0	0	0	0	0	0	0	0	0	0	0	0	0	0	0	0	0	0	0
ENSG00000221649	MIR1233-1	0	0	0	0	0	0	0	0	0	0	0	0	0	0	0	0	0	0	0	0	0
ENSG00000239280		0	0.27	0.25	0.43	0.53	0.29	0.25	0.26	0.13	0.85	0	0	0.13	0.13	0	0.14	0	0	0	0.3	0.59
ENSG00000116473	RAP1A	62.09	57.72	62.64	60.95	63.49	63.66	71.5	69.54	70.35	76.05	71.82	76.35	77.34	71.71	76.45	71.17	83.75	82.08	76.63	75.29	74.41
ENSG00000288864	ARHGAP11A-SCG5	0.05	0.14	0.21	0.09	0	0.09	0.26	0.39	0.14	0.18	0.05	0.19	0.05	0.12	0	0.05	0.18	0.09	0	0.24	0.3
ENSG00000078589	P2RY10	0	0	0	0	0	0	0	0	0	0	0	0	0.01	0	0	0	0	0	0	0	0
ENSG00000250946		0	0	0	0	0	0	0	0	0	0	0	0	0	0	0	0	0	0	0	0	0
ENSG00000279927		0	0	0	0	0	0	0	0.01	0	0	0.01	0.01	0	0.01	0.01	0.01	0	0	0	0	0
ENSG00000206924	RNU6-689P	0	0	0	0	0	0	5.12	0	0	0	0	0	0	0	0	0	0	0	0	0	0
ENSG00000202521	RNA5S7	1.6	2.54	3.34	3.17	0.82	1.82	1.18	2.86	1.38	2.37	3.41	0.62	5.87	10.82	2.69	2.48	1.93	1.85	3.9	2.96	10.95
ENSG00000104827	CGB3	0	0	0	0	0	0	0	0.07	0.07	0.06	0	0	0	0	0	0	0	0	0	0	0
ENSG00000232305	CLCP1	0	0	0	0	0	0	0	0	0	0	0	0	0	0	0	0	0	0	0	0	0
ENSG00000240058	ARGFXP1	0	0	0	0	0	0	0	0	0	0	0	0	0	0	0	0	0	0	0	0	0
ENSG00000256436	TAS2R31	0.61	0.3	0.32	0.26	0.38	0.26	0.27	0.4	0.14	0.1	0.27	0.54	0.24	0.24	0.38	0.4	0.29	0.4	0.31	0.32	0.21
ENSG00000147613	PSKH2	0	0	0	0	0	0	0	0	0	0	0	0	0	0	0	0	0	0	0	0	0
ENSG00000287105		0	0	0	0	0	0	0	0	0	0	0	0	0	0	0	0	0	0	0	0	0
ENSG00000251177		0	0	0	0	0	0	0	0	0	0	0	0	0	0	0	0	0	0	0	0	0
ENSG00000185344	ATP6V0A2	7.64	8.16	6.68	9.55	8.77	9.71	10.66	10.24	9.27	8.22	9.38	10.88	9.07	9.29	8.8	8.9	8.48	9.39	9.28	7.97	10.35
ENSG00000270492		0.24	0	0	0	0	0	0	0	0.11	0.12	0	0	0	0	0	0	0	0	0	0.25	0
ENSG00000236188	PRKX-AS1	0	0	0	0	0	0	0	0	0	0	0	0	0	0	0	0	0	0	0	0	0
ENSG00000264864	MIR3613	0	0	0	0	0	0	0	0	0	0	0	0	0	0	0	0	0	0	0	0	0
ENSG00000222859	RN7SKP136	0	0	0	0	0	0	0	0	0	0	0	0	0	0	0	0	0	0	0	0	0
ENSG00000232828		0	0	0	0.1	0	0	0	0	0	0	0	0	0	0.09	0	0.1	0	0.22	0	0.32	0.1
ENSG00000023697	DERA	15.97	20.53	19.65	21.3	22.08	21.99	31.82	27.26	26.37	31.91	23.87	24.75	32.18	33.54	31.13	28.07	30.43	32.53	27.19	25.98	25.8
ENSG00000241204		0	0	0	0	0	0	0	0	0	0	0	0	0	0	0	0	0	0	0	0	0
ENSG00000149823	VPS51	78.61	98.62	88.05	81.86	69.84	69.43	93.89	72.28	83.99	71.95	65.61	74.61	70.53	98.21	67.96	84.77	65.64	54.12	55.24	58.25	55.99
ENSG00000289500		0	0	0	0	0	0	0	0	0	0	0	0	0	0	0	0	0	0	0	0	0
ENSG00000253572		0	0	0	0	0	0	0	0	0	0	0	0	0	0	0	0	0	0	0	0	0
ENSG00000289899		0	0	0	0	0	0	0	0	0	0	0	0	0	0	0	0	0	0	0	0	0
ENSG00000186090	HTR3D	0	0	0	0	0	0	0	0	0	0	0	0	0	0	0	0	0	0	0	0	0
ENSG00000226961	PPIAP60	0	0	0	0	0	0	0	0	0	0	0	0	0	0	0	0	0	0	0	0	0
ENSG00000197622	CDC42SE1	64.36	60.79	61.97	60.57	64.82	62.63	53.09	47.95	52.57	57.15	52.53	57.27	52.74	51.99	49.13	51.31	51.42	51.73	55.07	52.21	57.12
ENSG00000155008	APOOL	9.72	10.65	10.62	11.36	11.12	11.52	10.87	10.68	11.18	11.8	12.25	12.45	10.13	9.07	9.96	8.73	11.09	10.08	11.21	10.5	8.81
ENSG00000228612	HK2P1	0.02	0.12	0.03	0.04	0.02	0.08	0.02	0.05	0.03	0.04	0.14	0.04	0.02	0	0.1	0.09	0.02	0	0.04	0.04	0.02
ENSG00000250945		0	0	0	0	0	0	0	0	0	0	0	0	0	0	0	0	0	0	0	0	0
ENSG00000279926		0.72	0.5	0.58	0.81	0.91	0.39	0.89	0.7	0.32	1.21	1.39	0.73	0.52	0.32	0.82	0.86	0.39	0.74	0.56	0.62	0.69
ENSG00000181585	TMIE	0.21	0.44	0.49	0.18	0.06	0.19	0.19	0	0.03	0.1	0.03	0	0.09	0.03	0	0.05	0.2	0	0.05	0.05	0.05
ENSG00000216921	FAM240C	0	0.11	0	0	0	0	0	0	0	0	0	0	0	0	0	0	0	0	0	0	0
ENSG00000288302		0	0	0	0	0	0	0	0	0	0	0	0	0	0	0	0	0	0	0	0	0
ENSG00000238081		0	0	0	0	0	0	0	0	0	0	0	0	0	0	0	0	0	0	0	0	0
ENSG00000081307	UBA5	17.6	18.45	19.15	18.05	18.87	17.86	20.6	21.52	22.62	18.2	17.82	20.64	19.7	17.31	20.04	18.67	19.27	19.46	21.43	22.73	19.73
ENSG00000283340	MIR3119-1	0	0	0	0	0	0	0	0	0	0	0	0	0	0	0	0	0	0	0	0	0
ENSG00000101265	RASSF2	0	0	0	0	0	0	0	0	0	0	0	0.01	0.01	0.01	0.02	0	0	0.01	0	0	0
ENSG00000158014	SLC30A2	0.02	0	0	0.02	0.01	0.02	0.01	0.03	0.07	0.02	0.05	0.02	0.04	0.03	0.02	0.06	0.1	0.16	0.02	0	0.02
ENSG00000198739	LRRTM3	0	0	0	0	0	0.01	0	0	0	0.04	0	0.02	0	0	0	0	0	0.04	0	0	0
ENSG00000162976	SLC66A3	13.91	11.56	14.07	12.45	11.73	12.78	10.18	12.03	11.79	13.85	13	15.86	14.16	15.94	13.73	14.81	15.88	13.56	14.23	10.68	13.62
ENSG00000238249	HMGN2P17	0	0	0	0	0	0	0	0.07	0	0	0	0	0	0.07	0	0	0.07	0	0	0	0.08
ENSG00000287104		2.24	2.84	2.96	3.01	2.33	2.81	2.49	2.5	2.96	2.71	2.63	2.1	2.48	3.17	2.95	2.73	2.25	2.07	1.97	2.28	2.08
ENSG00000251176		0	0	0	0	0	0	0	0	0	0	0	0	0	0	0	0	0	0	0	0	0
ENSG00000270491		0	0	0	0	0	0	0	0	0	0	0	0	0	0	0	0	0	0	0	0	0
ENSG00000157111	TMEM171	0.04	0	0	0	0.04	0	0	0	0	0	0	0	0.04	0	0	0	0	0.04	0	0	0
ENSG00000228948	SLC25A6P5	0	0	0	0	0	0.26	0	0	0	0	0	0.05	0	0.06	0.06	0.06	0	0.12	0.06	0.05	0
ENSG00000261395	HSPE1P5	0.51	0.79	0.72	0.56	0.46	0.85	0.24	0.5	1.02	0.27	1.44	0.57	2	0.76	0.29	2.42	0.26	0.36	1.93	0.86	1.99
ENSG00000212442	RNU6-243P	0	0	0	0	0	0	0	0	0	0	0	0	0	0	0	0	0	0	0	0	0
ENSG00000253571		0	0	0	0	0	0	0	0	0	0	0	0	0	0	0	0	0	0	0	0	0
ENSG00000222808	RNU4-47P	0	0	0	0	0	0	0	0	0	0	0	0	0	0	0	0	0	0	0	3.27	0
ENSG00000289898		0	0	0	0	0	0	0	0	0	0	0	0	0	0	0	0	0	0	0	0	0
ENSG00000115008	IL1A	0.05	0	0.11	0.2	0.25	0.23	0.33	0.05	0.23	0.47	0.16	0.52	0.26	0.07	0.29	0.22	0.3	0.38	0.15	0.15	0.23
ENSG00000158258	CLSTN2	0	0	0	0	0	0	0.01	0	0.03	0	0.02	0.02	0	0.04	0	0.01	0.02	0.04	0	0	0.02
ENSG00000279925		0	0	0	0	0	0	0	0	0	0	0	0	0	0	0	0	0	0	0	0	0
ENSG00000240940	RN7SL591P	0	0	0	0	0	0	0	0	0	0	0	0	0	0	0	0	0	0	0	0	0
ENSG00000156966	B3GNT7	1.37	1.19	0.9	0.38	0.5	1.02	0.17	0.33	0.22	0.15	0.66	0.19	0.17	0.33	0.19	0.2	0.09	0.26	0.12	0.22	0.37
ENSG00000184709	LRRC26	0.31	0.12	0.22	0.48	0.52	0.13	0.95	0.69	0.76	0.56	0.76	0.2	0.83	0.76	0.87	1.06	0.35	0.37	0.45	0.46	0.13
ENSG00000283188	MIR2052	0	0	0	0	0	0	0	0	0	0	0	0	0	0	0	0	0	0	0	0	0
ENSG00000278727		0.01	0.03	0.01	0	0.01	0.04	0.01	0.06	0.04	0	0.06	0.06	0.04	0.03	0.01	0.04	0.01	0.03	0.05	0.06	0
ENSG00000224934	GOT1-DT	2.56	1.63	2.45	2.06	2.07	2.43	2.69	2.08	3.17	2.26	2.18	2.87	2.83	2.59	3.26	2.47	2.97	2.34	3.15	3.49	4.14
ENSG00000287103		0	0	0	0	0	0	0	0	0	0	0	0	0	0	0	0	0	0	0	0	0
ENSG00000270490		0.02	0	0	0	0	0	0.04	0	0	0	0	0.05	0	0	0.02	0.02	0.06	0.02	0.02	0.02	0
ENSG00000150051	MKX	0	0	0	0	0	0	0	0	0	0.1	0.06	0	0.03	0	0	0	0	0	0	0	0
ENSG00000284112	MIR195	0	0	0	0	0	0	0	0	0	0	0	0	0	0	0	0	0	0	0	0	0
ENSG00000206149	HERC2P9	12.25	12.51	12.15	13.47	14.06	11.14	13.38	17.05	15.3	15.39	11.37	13.4	11.38	11.59	11.19	6.9	8.25	8.59	10.41	9.21	10.39
ENSG00000226745	OAZ1P1	0	0	0	0	0	0	0	0	0	0	0	0	0	0	0	0	0	0	0	0	0
ENSG00000225879		0	0	0	0	0	0	0	0	0	0	0	0	0	0	0	0	0	0	0	0	0
ENSG00000234255		0	0	0	0	0	0	0	0	0	0	0	0	0	0	0	0	0	0	0	0.05	0
ENSG00000162441	LZIC	14.53	14.71	13.93	14.45	14.21	10.59	18.27	17.9	17.19	17.51	16.85	16.1	18.23	18.59	15.53	19.51	19.07	23.4	19.17	18.5	16.92
ENSG00000237200	ZBTB40-IT1	0	0.52	0.24	0.28	0	0	0	0.5	0.5	0	0	0	0.26	0.25	0	0	0	0.26	0	0.28	0.56
ENSG00000289897		0	0	0	0	0	0	0	0	0	0	0.1	0.1	0	0	0	0	0	0	0	0	0
ENSG00000273313	RBAKDN	0.11	0.33	0.2	0.31	0	0	0.1	0	0	0	0	0	0.32	0.42	0.24	0	0	0	0	0	0
ENSG00000239951	IGKV3-20	0	0	0	0	0	0	0	0	0	0	0	0	0	0	0	0	0	0	0	0	0
ENSG00000231628		0.55	0.87	0.45	0.35	0.72	0.58	0.49	0.32	0.68	0.3	0.5	0.27	0.2	0.12	0.37	0.38	0.12	0.08	0.91	0.5	0.31
ENSG00000279924		0	0	0	0	0	0	0	0	0	0	0	0	0	0	0	0	0	0	0	0	0
ENSG00000143702	CEP170	28.09	25.53	22.64	24.77	22.49	27.37	25.09	26.33	26.57	26.93	25.71	32.08	27.71	21.49	23.88	19.2	25.23	31.21	34.26	28.48	27.37
ENSG00000288300		0	0	0	0	0	0	0	0	0	0	0	0	0	0	0	0	0	0	0	0	0
ENSG00000230777	RPS29P5	0	0	0	0	0	0	0	1.2	0	0	0.69	0.69	0	0	0	0	0	0	0	0.69	0
ENSG00000288699		0	0	0	0	0	0	0	0	0	0	0	0	0.41	0	0	0	0	0	0	0	0
ENSG00000234684	SDCBP2-AS1	3.55	4.05	4.32	5.22	4.76	4.59	5.84	4.24	4.4	3.95	4.01	4.42	3.59	4.51	3.69	4.29	4.08	3.39	4.25	3.41	3.28
ENSG00000143622	RIT1	37.89	36.45	32.84	27.18	27.9	29.51	21.43	22.36	21.84	22.11	25.37	21.27	22.76	19.8	21.27	20.35	22.89	23.12	24.32	20.44	22.74
ENSG00000214708		0.13	0.34	0.24	0.24	0.13	0	0.33	0.03	0.19	0.07	0.22	0.07	0.12	0.09	0.03	0.07	0.09	0.1	0.17	0.14	0.17
ENSG00000159593	NAE1	80.96	80.55	82.02	84.99	84.92	82.28	95.41	99.17	98.37	96.74	86.48	99.35	88.29	82.45	92.42	78.97	96.31	96.94	100.26	92.63	85.13
ENSG00000242798		1.04	0.52	0.57	1.01	0.83	0.32	0.96	1.12	0	1.11	0.27	0.35	0.35	0.4	0.51	0.7	0.19	0.29	0.71	0.96	0.23
ENSG00000265888	DSCAS	0.05	0.04	0.04	0.05	0	0.1	0.14	0.14	0.05	0	0.08	0.05	0	0	0.05	0.04	0.05	0.05	0.05	0	0
ENSG00000257230	LINC02448	0	0	0	0	0	0	0	0	0	0	0	0	0	0	0	0	0	0	0	0	0
ENSG00000287102		0	0	0	0	0	0	0	0	0	0	0	0	0	0	0	0	0	0	0	0	0
ENSG00000212304	SNORD12	0	0	0	0	0	0	0	0	0	0	0	0	0	0	0	0	0	0	0	0	0
ENSG00000244474	UGT1A4	1.44	1.74	0.48	0.48	0.46	1.01	0.71	0.3	0.52	0.8	1.52	0.52	0.71	0.64	1.06	0.57	1.05	0.64	2.12	1.41	1.62
ENSG00000182175	RGMA	1.52	1.26	0.8	2.68	2.47	3.18	2.66	2.38	2.28	2.35	2.76	3.09	2.78	3.09	2.63	3.13	3.38	2.63	3.05	2.75	3.24
ENSG00000289896		0	0.03	0	0	0	0	0	0	0	0	0.03	0	0	0	0	0	0	0	0.1	0	0
ENSG00000202569	MIR146B	0	0	0	0	0	0	0	0	0	0	0	0	0	0	0	0	0	0	0	0	0
ENSG00000279891	FLJ42393	0.04	0	0	0.02	0	0	0	0.04	0	0.02	0	0	0.04	0	0	0	0.04	0	0	0	0
ENSG00000215905		0	0	0	0	0	0	0	0	0	0	0	0	0	0	0	0	0	0	0	0	0
ENSG00000217334		0	0	0	0	0	0	0	0	0	0	0	0	0	0	0	0	0	0	0	0	0
ENSG00000166455	C16orf46	1.2	0.71	0.54	0.7	0.72	0.54	0.93	0.25	0.53	0.65	0.49	0.77	0	0.52	0.88	0.97	0.4	0.54	0.46	0.51	0.46
ENSG00000279923		0.08	0	0.07	0.28	0.07	0.04	0.31	0.14	0.07	0.2	0.08	0.04	0.15	0	0.13	0	0.07	0.04	0.04	0	0.08
ENSG00000266703	MIR4490	0	0	0	0	0	0	0	0	0	0	0	0	0	0	0	0	0	0	0	0	0
ENSG00000243995		0	0	0	0	0	0	0	0	0	0	0	0	0	0	0	0	0	0	0	0	0
ENSG00000271496	SNRPGP20	0	0	0	0	0	0	0	0	0	0	0	0	0	0	0	0	0	0	0	0	0
ENSG00000205531	NAP1L4	66.9	59.13	56.6	72.8	66.44	71.47	94.58	80.1	85.38	73.87	76	76.65	86.66	95.77	86.15	86.7	95.03	89.2	97.29	92.03	86.8
ENSG00000207153	RNU6-933P	0	0	0	0	0	0	0	0	0	0	0	0	0	0	0	0	0	0	0	0	0
ENSG00000126215	XRCC3	5.91	5.57	8.33	14.99	13.31	12.54	23.7	23	23.46	16.59	18.87	15.44	19.34	22.39	19.8	19.75	21.41	22.07	17.99	18.04	16.44
ENSG00000288698		0.85	0	0.5	0	0.25	0	0	0.46	0.13	0.13	0	0.33	0.29	0	0.33	0.62	0	0	0.15	0	0.45
ENSG00000278725		0	0	0	0	0	0	0	0	0	0.16	0	0	0	0	0	0	0	0	0	0	0.16
ENSG00000006576	PHTF2	62.53	66.95	68.59	60.91	59.71	56.38	45.11	52.97	49.38	56.25	56.07	61.25	45.86	37.18	47.49	33.99	37.88	41.13	44.05	41.19	43.72
ENSG00000287101		0.02	0	0	0	0	0.03	0	0	0	0	0	0	0.02	0	0	0	0	0	0	0	0
ENSG00000181191	PJA1	5.84	6.19	6.83	7.36	8.44	7.95	8.66	8.38	6.73	7.55	7.22	6.52	8.45	8.29	7.47	8.34	9.62	6.53	8.34	8.5	7.24
ENSG00000260291	FRG2GP	0	0	0	0	0	0	0	0	0	0	0	0	0	0	0	0	0	0	0	0	0
ENSG00000241599		0	0	0	0	0	0	0	0	0	0	0	0	0	0	0	0.26	0	0	0	0	0
ENSG00000182070	OR52A1	0	0	0	0	0	0	0	0	0	0	0	0	0	0	0	0	0	0	0	0	0
ENSG00000289895		0	0	0.11	0	0	0	0	0	0	0.12	0	0.13	0	0	0	0	0.11	0	0	0.13	0
ENSG00000173442	EHBP1L1	43.81	44.6	43.31	38.35	40.15	40.45	37.45	36.02	39.51	39.45	40.85	42.8	42.91	39.67	40.53	49.51	43.21	40.42	50.02	49.93	58.08
ENSG00000225877	PSG8-AS1	1.5	0.76	1.36	0.73	0.9	1.46	0.62	0.36	0.95	0.7	0.75	0.4	0.72	0.42	0.48	0.13	0.54	0.25	0.26	0.31	0.33
ENSG00000235162	C12orf75	20.05	25.69	19.61	25.04	19.29	23.11	38.46	33.92	35.82	30.58	34.65	35.85	43.45	43.91	39.69	50.79	47.52	44.61	44.13	43.99	44.17
ENSG00000231626		0	0	0	0	0	0	0	0	0	0	0	0	0	0	0	0	0	0	0	0	0
ENSG00000233055		0	0	0	0.33	0	0	0	0	0	0	0	0	0	0	0	0	0	0	0	0	0
ENSG00000254584	LINC03031	0	0	0	0	0	0	0	0	0	0	0	0	0	0	0	0	0	0	0	0	0
ENSG00000184185	KCNJ12	0	0	0	0	0	0	0	0	0	0	0	0	0	0	0	0	0	0	0	0	0
ENSG00000288697		0	0	0	0	0	0	0	0	0	0	0	0	0	0	0	0	0	0	0	0	0
ENSG00000175643	RMI2	12.66	14.64	13.7	27.95	26.28	23.23	30.3	31.72	30.56	31.3	32.02	29.37	34.39	34.86	37.08	31.87	34.29	36.88	31.49	31.2	29.8
ENSG00000106631	MYL7	0	0	0	0.09	0.09	0.13	0.38	0.21	0.14	0	0.22	0	0	0.1	0	0.25	0	0	0.13	0	0
ENSG00000230428		0	0	0	0	0	0	0	0	0	0	0	0	0	0	0	0	0	0	0	0	0
ENSG00000204859	ZBTB48	6.91	7.78	11.72	11.27	7.82	9.71	6.43	7.09	8.23	14.06	8.27	9.35	6.81	7.31	6.97	6.64	7.43	7.54	11.73	10.57	7.18
ENSG00000235450		0	0	0	0	0	0	0	0	0	0	0	0	0	0	0	0	0	0	0	0	0
ENSG00000287100		0.21	0.43	0.44	0.33	0.66	0.38	0.38	0.09	0.47	0.51	0.78	0.46	0.27	0.15	0.27	0.52	0.52	0.24	0.19	0.53	0.37
ENSG00000251172		0	0	0	0	0	0	0	0	0	0	0	0	0	0	0	0	0	0	0	0	0
ENSG00000287499		0	0	0	0	0	0	0	0	0	0	0	0	0	0	0	0	0	0	0	0	0
ENSG00000265252	MIR3132	0	0	0	0	0	0	0	0	0	0	0	0	0	0	0	0	0	0	0	0	0
ENSG00000205903	ZNF316	9.75	6.53	9.25	7.33	6.25	5.07	6.61	5.81	6.8	5.76	8.94	5.87	7.37	6.38	4.34	6.29	5.01	5.95	6.9	6.45	7.59
ENSG00000265565	MIR3143	0	0	0	0	0	0	0	0	0	0	0	0	0	0	0	0	0	0	0	0	0
ENSG00000237708	SPIN2P1	0	0	0	0	0	0	0	0	0	0	0	0	0	0	0	0	0	0	0	0	0
ENSG00000225876		0	0	0	0	0	0	0	0.35	0	0	0	0	0	0	0	0	0	0	0	0	0.4
ENSG00000130255	RPL36	855.68	931.82	917.11	1011.94	1002.54	935.68	1001.28	902.49	973.54	866.2	1003.93	903.22	1025.36	1168.64	1024.53	1086.43	879.82	823.86	821.02	988.69	952.73
ENSG00000174145	NWD2	0	0	0	0.03	0.01	0.01	0	0	0	0	0	0	0	0	0	0	0	0	0	0	0
ENSG00000122591	FAM126A	5.26	6.35	6.35	8.08	5.47	6.26	10.43	10.81	9.99	9.26	7.25	8.29	9.22	8.94	10.63	8.61	10.72	11.45	12.31	11.73	8.32
ENSG00000289894		0	0	0.06	0	0	0	0	0	0	0	0	0	0	0	0	0	0	0	0	0	0
ENSG00000117410	ATP6V0B	42.32	43.84	43.12	57.36	52.75	57.38	59.11	55.59	53.94	51.85	58.47	54.9	55.77	63.51	58.52	66.77	63.44	57.08	55.12	63.14	60.76
ENSG00000250940		0	0	0	0	0	0	0	0	0	0	0	0	0	0	0	0	0	0	0	0	0
ENSG00000288696		0	0	0	0	0	0	0	0	0	0	0	0	0	0	0	0	0	0	0	0	0
ENSG00000259408		0.05	0.21	0	0.17	0.19	0.14	0.15	0.2	0.13	0.11	0.33	0.45	0.26	0.1	0.12	0	0.05	0.16	0.37	0.06	0
ENSG00000242795		0	0	0	0	0	0	0	0	0	0	0	0	0	0	0	0	0	0	0	0	0
ENSG00000172932	ANKRD13D	23.6	26.73	26.07	24.01	26.68	24.7	25.15	22.15	20.87	24.07	26.31	23.23	21.76	22.35	23.82	22.2	17.98	18.05	22.93	26.11	23.66
ENSG00000251171		0	0	0	0	0	0	0	0	0	0	0	0	0	0	0	0	0	0	0	0	0
ENSG00000287498		0	0	0	0	0	0	0	0	0	0	0	0	0	0.02	0	0	0	0	0	0	0
ENSG00000241597		0	0	0.09	0	0.09	0	0.09	0	0	0.1	0	0	0	0	0.1	0	0	0	0	0	0.1
ENSG00000152670	DDX4	0	0	0	0	0	0	0	0	0	0	0	0	0	0	0	0	0	0	0	0	0
ENSG00000289893		0	0	0	0	0	0	0	0	0	0	0	0	0	0	0	0	0	0	0	0	0
ENSG00000217331		0	0	0	0	0	0	0	0	0	0	0	0	0	0	0	0	0	0	0	0	0
ENSG00000240399		0	0	0.06	0.26	0.06	0.14	0	0.06	0.26	0.25	0	0.54	0	0	1.09	0.07	0.33	0.13	0	0	0.07
ENSG00000173231	TERF1P1	0	0	0	0	0	0	0	0	0	0.06	0	0	0	0	0	0	0	0	0.08	0	0
ENSG00000105185	PDCD5	73.28	80.76	88.86	79.88	77.63	80	94.37	97.09	104.86	92.86	89.91	85.8	96.53	97.59	96.14	99.52	98	108.69	97.8	84.83	88.38
ENSG00000288695		0.17	0	0	0.14	0.11	0.07	0.04	0.04	0.03	0.12	0.05	0.13	0.11	0.32	0.22	0.13	0	0	0.07	0.06	0
ENSG00000224279	RPS29P31	0	0	0	0	0	0	0	0	0	0	0	0	0	0	0	0	0	0	0	0	0
ENSG00000186615	KTN1-AS1	5.72	5.46	5.5	5.32	5.56	5.75	5.39	6.44	5.33	6.15	4.57	5.68	4.77	5.69	5.35	6	6.97	7.94	5.95	5.09	6.57
ENSG00000168746	LINC01620	0	0	0	0	0	0	0	0	0	0.08	0	0	0	0	0	0	0	0	0	0.15	0
ENSG00000246174	KCTD21-AS1	0.97	1.21	1.37	1.13	0.24	1.16	1.25	1.59	1.51	0.82	1.72	1.76	1.5	1.21	1	2.22	2.53	1.61	1.24	1.04	1.32
ENSG00000259407		0	0.21	0.12	0.07	0.57	0.15	0.06	0.34	0.36	0.2	0.3	0.22	0.14	0.07	0.22	0.14	0.13	0.06	0.43	0.15	0.14
ENSG00000151893	CACUL1	21.72	23.98	18.66	18.57	17.82	17.62	16.95	16.34	18.43	17.14	17.48	21.76	15.09	18.17	20.31	17.67	19.06	18.96	21.26	19.65	20.7
ENSG00000278722		0	0	0	0	0	0	0	0	0.23	0	0	0	0	0	0	0	0.08	0	0	0	0
ENSG00000213695	RPS7P14	0.1	0.09	0	0.21	0	0.2	0.17	0	0	0	0.21	0	0	0.09	0.1	0.1	0.09	0.09	0.2	0.2	0.34
ENSG00000275129		0	0	0	0	0	0	0	0	0	0	0	0	0	0	0	0	0	0	0	0	0
ENSG00000251170		0	0	0	0	0	0	0	0	0	0	0	0	0	0	0	0	0	0	0	0	0
ENSG00000225808	DNAJC19P5	2.37	1.68	1.34	0.67	1.42	0.45	2.51	2.39	1.42	2.81	0.92	1.6	2.87	1.01	2.09	3.22	2.04	1.9	2.2	2.73	2.49
ENSG00000165259	HDX	0	0	0	0.06	0	0	0	0	0	0	0	0	0	0	0	0	0	0	0	0	0.26
ENSG00000287497		0	0	0	0	0	0	0	0	0	0	0	0	0	0	0	0	0	0	0	0	0
ENSG00000250302	LINC01618	0.02	0	0	0	0	0	0	0	0	0	0	0	0	0	0	0	0	0	0	0	0.08
ENSG00000232821		0.35	0.25	0.21	0.03	0.11	0.09	0.18	0.16	0.25	0.15	0.06	0.12	0.28	0.08	0.06	0.14	0	0.14	0.15	0.15	0.15
ENSG00000277524		0	0	0	0	0	0	0	0	0	0	0	0	0	0	0	0	0	0	0	0	0
ENSG00000182393	IFNL1	0	0.07	0	1.92	2.09	1.59	1.55	1.41	1.95	1.74	2.5	1.39	2.63	2.15	1.94	2.83	3.4	3.93	3.53	3.37	3.13
ENSG00000241596		0	0	0	0	0	0	0	0	0	0	0	0	0	0	0	0	0	0	0	0	0
ENSG00000289892		0	0	0	0	0	0	0	0	0	0	0	0	0	0	0	0	0.03	0	0	0	0
ENSG00000200528	RNU6-1331P	0	0	0	0	0	0	0	0	0	0	0	0	0	0	0	0	0	0	0	0	0
ENSG00000189238	LINC00943	1.39	0.73	1.12	0.53	1.05	0.98	0.9	0.89	0.52	0.8	0.31	0.86	0.34	0.43	0.37	0.4	0.59	0.47	0.38	0.14	0.08
ENSG00000169372	CRADD	4.05	3.36	3.71	3.75	3.2	3.36	5.56	4.16	3.61	3.38	3.89	3.78	3.95	4.56	3.98	3	3.56	4.79	4.38	3.97	4.04
ENSG00000286299		1.08	0.91	1.07	0.28	0.16	0.29	0.28	0.14	0.14	0.17	0.14	0.2	0.16	0.18	0.09	0.11	0.16	0.06	0.09	0.11	0
ENSG00000223791	UBE2E1-AS1	0.21	0	0	0	0	0.07	0.18	0.06	0	0.07	0	0	0.33	0.06	0	0.07	0.2	0	0.28	0.07	0
ENSG00000231684	EIF1P3	0	0.3	0	0.22	0	0	0.42	0	0	0	0	0	0	0.27	0	0	0.19	0	0	0	0.21
ENSG00000163576	EFHB	0.47	0.78	0.54	0.27	0.34	0.57	1.45	1.26	0.65	1.15	0.87	0.57	1.29	0.46	0.86	1.23	1.4	1	0.83	1.28	0.71
ENSG00000233052		0	0	0	0	0	0	0	0	0	0	0	0	0	0	0	0	0	0	0	0	0
ENSG00000288694		0	0	0	0	0	0	0	0	0	0	0	0	0	0	0	0	0	0	0	0	0
ENSG00000198155	ZNF876P	0.07	0.03	0.12	0.06	0.06	0.11	0.03	0.06	0.19	0.2	0	0.04	0.06	0.04	0.07	0.03	0.03	0.03	0	0.04	0
ENSG00000215973	MIR933	0	0	0	0	0	0	0	0	0	0	0	0	0	0	0	0	0	0	0	0	0
ENSG00000207488	Y_RNA	0	0	0	0	0	0	0	0	0	0	0	0	0	0	0	0	0	0	0	0	0
ENSG00000267583	ZNF24TR	0	0	0.16	0.1	0	0	0.16	0	0.09	0	0.19	0	0	0	0	0.18	0.22	0	0	0	0
ENSG00000242793		0	0	0	0	0	0	0	0	0	0	0	0	0	0	0	0	0	0	0	0	0
ENSG00000104313	EYA1	0	0	0	0.03	0.02	0	0	0	0	0	0	0	0.02	0	0	0	0	0.03	0	0.07	0.09
ENSG00000237842	SMU1P1	0.03	0.07	0.1	0	0.1	0.08	0.03	0.16	0.2	0.18	0.2	0.04	0.2	0.03	0.08	0.07	0.03	0.07	0.07	0.11	0.08
ENSG00000197893	NRAP	0	0	0	0	0	0	0	0	0	0	0	0	0	0	0	0.01	0	0	0	0	0
ENSG00000287496		0	0	0	0	0	1.68	0	0.5	0	0	0	0	0	0	0	0.11	0	0	0	0	0.19
ENSG00000221628	MIR1302-4	0	0	0	0	0	0	0	0	0	0	0	0	0	0	0	0	0	0	0	0	0
ENSG00000232104	RFX3-DT	1.89	1.21	1.96	1.66	2.57	2.46	2.33	2.71	1.39	1.83	2.48	1.87	0.83	1.04	2.34	1.24	0.57	1.12	1.93	1.72	1.33
ENSG00000255295	H3P34	0	0	0	0	0	0	0	0	0	0	0	0	0	0	0	0	0	0	0	0	0
ENSG00000238697	RNU6-261P	0	0	0	0	0	0	0	0	0	0	0	0	0	0	0	0	0	0	0	0	0
ENSG00000289891		0.73	0.33	1.08	0.76	1.09	0.6	1.13	0.77	1.8	0.63	0.79	0	0.72	0.29	0.39	1.79	0.27	0	1.56	1.47	0.79
ENSG00000205424	PCBP3-AS1	0	0	0	0	0	0	0	0	0	0	0	0	0	0	0	0	0	0	0	0	0
ENSG00000283594	FAM236C	0	0	0	0	0	0	0	0	0	0	0	0	0	0	0	0	0	0	0	0	0
ENSG00000263849	MIR4744	0	0	0	0	0	0	0	0	0	0	0	0	0	0	0	0	0	0	0	0	0
ENSG00000224675		0	0	0	0	0	0	0	0	0	0	0	0	0	0	0	0	0	0	0	0	0
ENSG00000223258	RNU6-575P	0	0	0	0	0	0	0	0	0	0	0	0	0	0	0	0	0	0	0	0	0
ENSG00000255815	KRT8P11	0.03	0	0	0	0	0	0	0	0	0	0	0	0.03	0	0	0	0	0	0	0	0
ENSG00000185862	EVI2B	0.28	0.12	0.06	0.37	0.22	0.29	0.45	0.32	0.24	0.3	0.27	0.59	0.39	0.44	0.27	0.32	0.3	0.61	0.27	0.35	0.03
ENSG00000223452	HMGN2P18	0	0	0	0	0	0	0	0	0	0	0	0	0	0	0	0	0	0	0	0	0
ENSG00000278720		0	0	0	0	0	0	0	0	0	0	0	0	0	0	0	0	0	0	0	0	0
ENSG00000171617	ENC1	17.74	19	15.23	15.81	15.11	15.99	10.8	10.34	10.22	10.58	10.88	10.39	8.76	8.2	8.03	7.69	8.03	7.93	7.81	7.66	7.39
ENSG00000214297	ALDOAP2	0	0	0	0	0	0.05	0	0	0	0	0	0	0.09	0	0	0	0	0	0	0	0
ENSG00000213609	RPL7AP50	0.09	0	0.07	0.16	0	0.07	0	0.07	0.13	0.07	0.16	0	0	0	0	0	0.06	0	0.14	0	0.07
ENSG00000287495		0	0	0	0	0	0	0	0	0	0	0	0	0	0	0	0	0	0	0	0	0
ENSG00000124216	SNAI1	0.2	0.4	0.57	0.36	0.5	0.33	0.78	0.35	0.63	0.7	0.31	0.4	1.02	1.45	0.88	2.09	1.9	1.23	2.08	2.03	2.18
ENSG00000236204	LINC01376	1.11	1.82	2.2	1.25	2.28	0.95	2.49	1.31	1.72	1.68	2.87	1.73	1.15	1.91	2.1	3.1	1.3	1.85	1.93	2.43	2.05
ENSG00000087494	PTHLH	0.26	0.51	0.06	0.13	0	0.27	0	0.11	0	0	0	0.15	0.12	0.14	0	0.09	0.12	0.14	0.04	0.31	0.2
ENSG00000259307	PLCB2-AS1	0	0	0	0	0	0	0	0	0	0	0	0	0	0	0	0	0	0	0	0.11	0
ENSG00000120436	GPR31	0	0	0	0	0	0	0	0	0	0	0	0	0	0	0	0	0	0	0	0	0
ENSG00000289890		0.17	0.08	0.18	0.15	0	0	0.1	0.18	0.19	0.06	0.12	0.06	0.05	0.08	0.21	0.08	0.05	0.17	0.2	0.15	0.12
ENSG00000138755	CXCL9	0	0.02	0	0.69	0.48	0.66	0.46	0.6	0.43	0.48	0.77	0.34	0.38	0.61	0.51	0.28	0.43	0.38	0.16	0.24	0.37
ENSG00000211645	IGLV1-50	0	0	0	0	0	0.32	0.55	0	0	0	0.33	0	0	0	0.16	0	0	0	0	0	0
ENSG00000286297		0	0	0	0	0	0	0	0	0	0	0	0	0	0	0	0	0	0	0	0	0
ENSG00000225016	LINC00328-2P	0	0	0	0	0	0	0	0	0	0	0	0	0	0	0	0	0	0	0	0.41	0
ENSG00000151338	MIPOL1	4.08	3.82	4.62	3.59	3.41	3.89	2.88	3.72	2.65	3.82	3.57	4.48	2.62	2.49	2.9	2.83	3.98	2.76	3.69	2.19	2.28
ENSG00000132549	VPS13B	5.23	6.33	5.74	6.31	6.9	5.91	5.08	5.68	5.48	5.78	7.08	5.36	4.82	5.1	4.29	4.52	5.36	5.21	5.1	6.56	4.96
ENSG00000257009		0	0	0	0	0	0	0	0	0	0	0	0	0	0	0	0	0	0	0	0	0
ENSG00000288692		0	0	0	0	0	0	0	0	0	0	0	0	0	0	0	0	0	0	0	0	0
ENSG00000188694	KRTAP24-1	0	0	0	0	0	0	0	0	0	0	0	0	0	0	0	0	0	0	0	0	0
ENSG00000199468	RNU6-556P	0	0	0	0	0	0	0	0	0	0	0	0	0	0	0	0	0	0	0	0	0
ENSG00000230423		0.3	0.35	0.1	0.73	0.23	0.57	0.93	0.68	0.81	1.03	1	0.7	1.06	0.83	0.87	0.49	0.49	0.71	0.63	0.44	0.85
ENSG00000167157	PRRX2	0.39	0.3	0.31	0.4	0.37	0.44	0.17	0.54	0.26	0.47	0.21	0.25	0.29	0.11	0.29	0.15	0.29	0.3	0	0.21	0.29
ENSG00000198125	MB	0.32	0.38	0.3	0.46	0.28	0.31	0.41	0.27	0.47	1.2	0.74	0.41	0.64	0.75	0.88	1.22	1.18	0.83	0.89	0.65	0.86
ENSG00000287494		0	0	0	0	0	0	0	0	0	0	0	0	0	0	0	0	0	0	0	0	0
ENSG00000215343	ZNF705D	0	0	0	0	0	0	0	0	0	0.03	0	0	0	0	0	0	0	0.01	0	0.01	0
ENSG00000225871		0.8	0.39	0.63	0.5	0.41	0.42	0.63	0.69	0.63	0.67	0.25	0.89	0.57	0.41	0.47	0.37	0.6	0.74	0.62	0.51	0.46
ENSG00000258206		0	0	0	0	0	0	0	0	0	0	0	0	0	0	0	0	0	0	0	0	0
ENSG00000256779	SRSF8BP	0	0	0	0	0	0	0	0	0	0	0	0	0	0	0	0	0	0	0	0	0
ENSG00000241593		0.05	0	0	0.21	0	0.05	0.09	0	0	0	0.11	0.11	0	0.05	0.11	0.25	0	0.05	0.05	0	0
ENSG00000284867		0	0.02	0	0	0	0	0	0	0	0	0	0	0	0	0	0	0	0	0	0	0
ENSG00000286296		0	0	0	0	0	0	0	0	0	0	0	0	0	0	0	0	0	0	0	0	0
ENSG00000139618	BRCA2	1.43	1.64	0.75	3	3.65	1.94	3.65	6.06	5.25	5.26	3.62	4.01	3.71	3.56	3.49	3.87	5.81	4.43	3.38	3.12	1.74
ENSG00000231620		0	0	0	0	0	0	0	0	0	0	0	0	0	0	0	0	0	0	0	0	0
ENSG00000253421	ZNHIT1P1	0	0	0	0	0	0	0	0	0	0	0	0	0	0	0	0	0	0	0	0	0
ENSG00000215115	CXorf49	0.05	0	0	0.17	0.05	0.21	0.29	0.28	0.71	0.11	0.4	0.11	0.21	0.29	0.34	0.65	0.2	0.32	0.15	0.46	0.28
ENSG00000283669		0	0	0	0	0	0	0	0	0	0	0	0	0	0	0	0	0	0	0	0	0
ENSG00000269376		0.42	0.25	0.23	0.18	0.24	0.35	0.38	0.16	0.48	0.09	0.27	0.09	0.24	0	0	0	0.32	0.08	0	0.27	0.18
ENSG00000288691		0.08	0	0	0	0	0	0	0	0	0	0	0	0	0	0	0	0	0	0	0	0
ENSG00000252064	Y_RNA	0	0	0	0	0	0	0	0	0	0	0	0	0	0	0	0	0	0	0	0	0
ENSG00000259403		0	0	0	0	0	0	0	0	0	0	0	0	0	0	0	0	0	0	0	0	0
ENSG00000135341	MAP3K7	19.98	21.65	20.47	23.3	23.27	24.87	22.89	23.39	22.7	23.98	23.02	23.64	20.36	18.61	18.51	20.33	21.11	23.02	23.21	21.87	19.85
ENSG00000242790		0	0	0	0	0	0	0	0	0	0	0	0	0	0	0	0	0	0	0	0	0.29
ENSG00000231205	ZNF826P	0	0	0	0	0	0	0	0	0	0	0	0	0	0	0	0	0	0	0	0	0
ENSG00000233002	TBC1D26-AS1	0.37	0	0	0.07	0	0	0	0.34	0	0	0.04	0.13	0.12	0.28	0.43	0	0	0	0.11	0	0
ENSG00000014914	MTMR11	9.53	11.69	12.06	15.48	16.07	14.72	13.32	13.46	13.3	18	16.15	18.42	14.3	16.45	17.18	13.99	12.59	11.8	21.44	19.55	23.99
ENSG00000234950	RBMY2OP	0	0.06	0	0	0	0	0	0	0	0	0	0	0.06	0	0	0	0	0	0	0	0
ENSG00000162639	HENMT1	6.28	6.87	6.96	7.31	7.93	7.15	9.45	9.3	11.53	10.59	10.03	8.49	10.68	10.56	9.77	10.18	11.04	10.19	9.76	8.82	8.16
ENSG00000287493		0	0	0	0	0	0	0	0	0	0	0	0	0	0	0	0	0.04	0	0	0	0
ENSG00000117308	GALE	25.46	28.45	26.01	22.81	21.47	21.64	26.56	27.28	27.9	26.1	28.34	31.02	30.96	37.16	31.12	35.76	29.65	29.91	27.43	34.43	31.25
ENSG00000280924	LINC00628	0	0	0	0	0	0	0	0.07	0	0	0	0	0.04	0	0	0.04	0	0.04	0.08	0	0.04
ENSG00000263312	LINC01975	0	0	0	0	0	0	0	0	0	0	0	0	0	0	0	0	0	0	0	0	0
ENSG00000187097	ENTPD5	5.19	5.87	5.85	6.91	6.89	6.96	8.77	9	7.97	8.12	7.4	8.49	8.05	9.51	8.03	8.09	7.59	7.38	8.32	6.86	7.45
ENSG00000249829		0	0	0	0	0	0	0	0	0	0	0	0	0	0	0	0	0	0	0	0	0
ENSG00000186470	BTN3A2	30.98	33.09	32.63	35.87	40.66	38.93	28.45	26.61	27.81	27.33	30.72	31.26	27.39	23.14	28.74	25.9	25.61	25.27	27.74	25.95	29.94
ENSG00000258205		0	0	0	0	0	0	0	0	0	0	0	0	0	0	0	0	0	0	0	0	0
ENSG00000241592		0	0	0	0	0	0	0	0	0	0	0	0	0	0	0	0	0	0	0	0	0
ENSG00000286295		0	0	0	0	0	0	0	0	0	0	0	0	0	0	0	0	0	0	0	0	0
ENSG00000257557	PPP1R12A-AS1	0.43	0.36	0.32	0.57	0.59	0.53	0.55	0.99	0.85	0.52	0.57	0.54	0.72	0.55	0.66	0.59	0.71	0.48	0.57	0.62	0.53
ENSG00000215448	SRMP1	0	0	0	0	0	0	0	0	0	0	0	0	0	0	0	0	0	0	0	0	0
ENSG00000146858	ZC3HAV1L	0	0	0	0	0	0	0	0	0	0	0	0	0	0	0	0	0	0	0	0	0
ENSG00000211836	TRAJ54	0	0	0	0	0	0	0	0	0	0	0	0	0	0	0	0	0	0	0	0	0
ENSG00000106624	AEBP1	0.21	0.12	0.03	0.1	0.04	0.02	0	0.09	0.08	0	0.11	0.28	0	0.02	0.02	0.19	0.09	0.04	0.05	0.05	0.02
ENSG00000174151	CYB561D1	5.28	6.35	5.99	4.46	4.96	4.96	4.94	4.19	4.93	4.86	5.05	4.18	4.25	4.02	4.58	5.29	4.24	5.33	5.36	6.24	5.62
ENSG00000212289	RNA5SP339	0	0	0	0	0	0	0	0	0	0	0	0	0	0	0	0	0	0	0	0	0
ENSG00000259402		0	0.21	0.49	0	0	0	0.1	0	0	0.33	0	0.23	0.21	0	0.24	0	0	0.11	0	0.23	0.46
ENSG00000287492		0	0	0.2	0.12	0	0	0	0	0	0.23	0	0	0	0	0	0	0.11	0	0	0	0
ENSG00000249828		0	0	0	0	0	0	0	0	0	0	0	0	0	0	0	0	0	0	0	0	0
ENSG00000258204		0.12	0.51	0.15	0.49	0	0	0	0	0.12	0	0	0.17	0.08	0	0.26	0	0	0.12	0	0	0
ENSG00000124574	ABCC10	8.87	8.33	9.03	10.14	9.48	5.73	8.62	8.85	10.98	8.96	8.36	8.21	7	7.11	9.04	7.87	7.95	7.52	6.1	7.12	8.56
ENSG00000286294		0	0	0	0.03	0	0	0	0	0	0.1	0.05	0.03	0.1	0	0	0	0	0	0	0	0
ENSG00000106785	TRIM14	11.21	10.94	11.72	33.6	34.61	31.63	24.08	24.91	25.22	16.51	16.52	15.14	14.83	15.32	15.44	16.19	15.87	15.9	14.51	14.06	15.07
ENSG00000046651	OFD1	8.13	9.18	9.86	9.97	8.59	7.86	8.86	8.02	8.81	7.78	8.5	8.95	6.82	6.34	7.72	6.93	5.43	6.52	6.73	6.61	7.28
ENSG00000177535	OR2B11	0	0	0	0.03	0	0	0	0	0	0	0	0	0	0.01	0	0	0	0	0	0	0
ENSG00000224671		0	0	0	0	0	0	0	0	0	0	0	0	0	0	0	0	0	0	0	0	0
ENSG00000199764	Y_RNA	0	0	0	0	0	0	0	0	0	0	0	0	0	0	0	0	0	0	0	0	0
ENSG00000240393		0	0	0	0	0	0	0	0	0	0	0	0	0	0	0	0	0	0	0	0	0
ENSG00000283667		0	0.03	0	0	0	0.04	0.06	0.06	0.03	0	0.03	0	0	0	0.1	0	0.06	0.03	0	0	0.03
ENSG00000269374		7.16	6.29	6.4	7.44	7.4	8.92	6.79	5.52	5.66	7.81	7.27	6.4	6.09	8.89	9.17	6.85	6.74	6.68	7.87	7.33	8.47
ENSG00000121089	NACA3P	26.16	15.69	15.84	10.63	12.39	11.93	11.86	12.94	15.34	10.79	11.6	14.27	13.97	10.72	25.1	11.55	12.61	16.39	13.61	12.17	16.03
ENSG00000198129	DEFB107B	0	0	0	0	0	0	0	0	0	0	0	0	0	0	0	0	0	0	0	0	0
ENSG00000255974	CYP2A6	0.25	0.07	0.1	0.14	0.08	0.41	0	0.1	0	0	0	0.08	0	0	0	0.04	0.03	0	0	0	0.18
ENSG00000207751		0	0.28	0.41	0.12	0.11	0.33	0.19	0.17	0.41	0.36	0.83	0.37	0.45	0.42	0.31	0.5	0.26	0	0.3	0.19	0.26
ENSG00000269959	SPACA6-AS1	0.15	0.19	0.12	0.15	0.2	0.19	0.31	0.18	0.22	0.21	0.23	0.23	0.28	0.19	0.22	0.17	0.21	0.21	0.25	0.13	0.25
ENSG00000240759	RPS27P21	0	0	0	0	0	0	0	0	0	0	0	0	0	0	0	0	0	0	0	0	0
ENSG00000136861	CDK5RAP2	18.31	18.09	18.88	21.44	19.41	19.9	21.99	23.91	24.71	23.4	22.28	23.62	21.71	21.71	21.72	19.64	20.53	20.91	21.18	20.06	18.1
ENSG00000258203		0	0	0	0	0	0	0	0	0	0	0	0	0	0	0	0	0	0	0	0	0
ENSG00000170279	C7orf33	0	0	0	0	0	0	0	0	0	0	0	0	0	0	0	0	0	0	0	0	0
ENSG00000286293		0.01	0	0.01	0.01	0.01	0	0	0	0	0.03	0	0.01	0	0.01	0	0	0	0	0	0	0
ENSG00000156787	TBC1D31	3.41	4.5	4.03	5.19	4.65	4.5	6.67	9.29	6.83	7.94	6.73	7.31	7.86	7.71	9.16	8.32	9.13	8.38	6.95	8.36	7.02
ENSG00000212302		0	0	0	0	0	0	0	0	0	0	0	0	0	0	0	0	0	0	0	0	0
ENSG00000248629		0	0	0	0.29	0	0	0	0	0	0	0	0	0	0	0	0	0	0	0	0	0
ENSG00000224670		0	0	0	0	0	0	0	0	0	0	0	0	0	0	0	0	0	0	0	0	0
ENSG00000257005		0	0	0	0	0	0	0	0	0	0	0	0	0	0	0	0	0	0	0	0	0
ENSG00000269373		0	0	0	0	0	0	0	0	0	0	0.23	0	0	0.2	0	0	0	0	0	0	0
ENSG00000285095		0	0	0	0	0	0	0	0	0	0	0	0	0	0	0	0	0	0	0	0	0
ENSG00000232899	CDY9P	0	0	0	0	0	0	0	0	0	0	0	0	0	0	0	0	0	0	0	0	0
ENSG00000230580	RPL19P5	0	0	0.1	0	0.11	0.12	0	0	0	0	0	0	0.11	0	0	0	0	0	0	0.12	0
ENSG00000213673	SLC25A5P3	0	0.06	0	0	0.06	0	0.05	0	0	0	0	0.06	0	0	0	0	0	0	0	0.06	0
ENSG00000106628	POLD2	73.91	76.06	78.43	79.58	76.39	69.32	97.79	96.9	96.31	87.35	91.26	89.2	101.04	108.63	113.87	96.96	95.29	98.94	99.26	97.44	102.15
ENSG00000216141	MIR941-2	0	0	0	0	0	0	0	0	0	0	0	0	0	0	0	0	0	0	0	0	0
ENSG00000141933	TPGS1	3.78	4.86	5.52	4.74	5.37	6.89	5.8	5.76	4.64	3.88	5.71	5.56	5.11	6.89	4.74	5.88	4.93	4.28	3.92	5.59	5.14
ENSG00000180479	ZNF571	2.06	1.57	1.98	1.2	1.54	1.71	1.31	1.79	1.46	1.54	2.15	3.15	1.72	1.24	1.22	1.38	1.89	1.7	2.62	1.66	2.45
ENSG00000287490		0	0	0	0	0	0	0	0.03	0	0	0	0	0	0	0	0.03	0	0	0	0	0
ENSG00000187535	IFT140	17.42	22.25	20.58	17.11	20.43	19.36	15.03	15.69	14.31	17.62	17.19	17.18	15.09	15.84	18.73	14.57	12.7	14.21	14.42	17.27	19.2
ENSG00000198535	C2CD4A	0.15	0.03	0.09	0.2	0.18	0.13	0.1	0.18	0.09	0.1	0.19	0.09	0.17	0.17	0.2	0.25	0.26	0.37	0.17	0.35	0.29
ENSG00000248400	ST13P12	0	0	0	0	0	0	0	0	0	0	0	0	0	0	0	0	0	0	0	0	0
ENSG00000258202		0	0	0	0	0	0	0	0	0	0	0	0	0	0	0	0	0	0	0	0	0
ENSG00000271284	SMIM12P1	0	0	0	0	0	0	0	0	0	0	0	0	0	0	0	0	0	0	0	0	0
ENSG00000206723	RNU6-1056P	0	0	0	0	0	0	0	0	0	0	0	0	0	0	0	0	0	0	0	0	0
ENSG00000236919	PHKG1P3	0	0	0	0	0	0	0	0	0	0	0	0	0	0	0	0	0	0	0	0	0
ENSG00000201354	Y_RNA	0	0	0	0	0	0	0	0	0	0	0	0	0	0	0	0	0	0	0	0	0
ENSG00000259228	HNRNPA1P62	0	0	0	0	0	0	0	0	0	0.11	0	0	0	0	0	0	0.05	0	0.11	0.06	0
ENSG00000286292		0.05	0	0	0	0	0.05	0	0.16	0.17	0.05	0	0	0	0.06	0.05	0	0	0	0	0	0
ENSG00000267943		0	0	0	0.02	0.06	0	0.01	0.04	0	0.06	0.01	0	0.01	0	0.01	0	0.02	0	0	0	0.01
ENSG00000104218	CSPP1	10.35	7.62	8.41	9.52	8.67	10.03	8.17	10.08	7.05	9.11	8.95	9.14	5.69	5.87	6.75	5.6	6.83	6.99	8.68	8.94	6.64
ENSG00000257004		0	0	0	0.34	0.31	0	0	0	0	0.33	0	0	0	0	0	0	0	0	0.34	0	0
ENSG00000257271	KIRREL3-AS1	0	0	0	0	0	0	0	0	0	0	0	0	0	0	0	0	0	0	0	0	0
ENSG00000180440	SERTM1	0	0	0	0	0	0	0	0	0	0	0	0	0	0	0	0	0	0	0	0	0
ENSG00000235497	LINC02923	0.11	0	0	0	0	0	0	0.1	0	0	0.11	0	0.2	0	0	0	0	0	0	0	0
ENSG00000184616	SPDYE12	0.24	0.13	0.27	0.47	0.32	0.29	0.38	0.24	0.9	0.08	0.52	0.48	0.56	0.4	0.45	0.53	0.34	0.38	0.43	0.33	0.44
ENSG00000256906	LINC02419	0	0	0	0	0	0	0	0	0	0	0	0	0	0	0	0	0	0	0	0	0
ENSG00000131473	ACLY	82.73	82.37	83.11	96.09	92.8	101.34	106.14	107.22	109.42	121.69	117.59	110.5	124.58	128.05	122.9	140.56	134.43	124.85	136.84	145.1	169
ENSG00000259798		0	0	0	0	0	0	0	0	0	0	0	0	0	0	0	0	0	0	0	0	0
ENSG00000275121		11.17	15.66	10.41	6.84	0	3.25	3.93	0	4.68	11.22	7.3	4.12	15.18	0	0	0.7	2.62	0	12.95	27.98	24.46
ENSG00000207548	MIR217	0	0	0	0	0	0	0	0	0	0	0	0	0	0	0	0	0	0	0	0	0
ENSG00000265547		0	0	0	0	0	0	0	0	0	0	0	0	0	0	0	0	0	0	0	0	0
ENSG00000281269		0	0	0	0	0	0	0	0	0	0	0	0	0	0	0	0	0	0	0	0	0
ENSG00000286291		0	0	0	0	0	0	0	0	0	0	0	0	0	0	0	0	0	0	0	0	0
ENSG00000238808	RNU7-102P	0	0	0	0	0	0	0	0	0	0	0	0	0	0	0	0	0	0	0	0	0
ENSG00000182117	NOP10	80.63	72.56	77.45	89.07	89.88	81.39	104.56	96.9	110.58	104.59	104.78	99.98	116.22	120.7	112.18	121.88	118.57	115.33	111.87	112.5	107.71
ENSG00000019169	MARCO	0	0	0.09	0	0.05	0	0	0.08	0	0	0	0	0	0.03	0	0.03	0	0	0.03	0	0
ENSG00000248627		0	0	0	0	0	0	0	0	0	0	0	0	0	0	0	0	0	0	0	0	0
ENSG00000269371		0.37	0.52	0.49	0	0	0.97	0	0.38	0	0.42	0	0	0	0.45	0	0	0.41	0.98	0	0	0
ENSG00000259112	NDUFC2-KCTD14	0	0	0	0	0	0	0	0	0.45	0	0.49	0	0	0	0.06	0	0	0	0	0	0
ENSG00000251173	UCHL1-DT	0	0	0	0	0	0	0	0	0	0	0	0	0	0	0	0	0	0	0	0	0
ENSG00000214369	CYB5AP2	0	0	0	0	0	0	0	0	0	0	0	0	0	0	0	0	0	0	0	0	0
ENSG00000266744		0	0	0	0	0	0	0	0	0	0	0	0	0	0	0	0	0	0	0	0	0
ENSG00000011198	ABHD5	6.63	6	5.98	8.99	8.07	7.71	10.19	10.32	11.53	10.72	11.28	10.14	11.86	13.07	10.81	11.32	11.46	13.65	10.95	9.99	7.09
ENSG00000259797		0.85	1.11	0	0.29	0.27	0.44	0	1.05	0.94	0.71	0.76	0.6	0	0.67	0.61	0.57	1.08	0.42	0.43	0.6	0.75
ENSG00000234562	TPMTP2	0	0	0	0	0	0	0	0	0	0	0	0.16	0	0	0	0	0.07	0	0	0	0.16
ENSG00000275120		0	0.02	0.04	0.04	0	0	0.03	0	0.04	0.02	0.02	0	0	0.04	0	0	0.02	0	0	0	0
ENSG00000178722	C5orf64	0	0	0	0	0	0	0	0	0	0	0	0	0	0	0	0	0	0	0	0	0
ENSG00000268173		0	0	0.24	0	0	0	0	0	0	0	0	0.28	0	0	0	0	0	0	0	0	0
ENSG00000284770	TBCE	35.97	26.45	29.19	27.86	28.77	31.19	22.28	25.11	24.37	35.92	29.13	31.92	24.31	16.62	21.87	17.02	24.82	25.13	22.23	22.16	23.49
ENSG00000253860	IGKV3-34	0	0	0	0	0	0	0	0	0	0	0	0	0	0	0	0	0	0	0	0	0
ENSG00000149292	TTC12	10.66	13.83	12.55	14.2	8.31	10.24	14.55	14.73	14.21	14.75	12.74	12.26	11.88	13.92	14.06	12.56	9.15	11.71	15.6	11.12	11.62
ENSG00000213896		0	0	0	0	0	0	0	0	0	0	0	0	0	0	0	0	0	0	0	0	0
ENSG00000216412	RPL12P2	0	0	0.32	0	0	0	0	0	0	0	0	0	0	0	0	0	0.11	0	0	0	0
ENSG00000236184	TCEA1P4	0	0.1	0.38	0.09	0.47	0.85	0.41	0.13	0.24	0.21	0.5	0.46	0.32	0.24	0.34	0.12	0.36	0.24	0.54	0	0.2
ENSG00000258599		0	0	0	0.1	0	0	0	0.09	0.09	0	0	0	0	0	0.32	0	0	0	0	0.1	0
ENSG00000024048	UBR2	10.59	11	10.81	9.81	10.41	10.07	9.71	9.39	9.41	9.6	9.77	10.44	9.35	7.87	9.45	8.53	9.74	10.46	10.39	9.74	9.37
ENSG00000286290		0	0	0	0	0	0	0	0	0	0	0	0	0	0	0	0	0	0	0	0	0
ENSG00000248956	HMGB1P44	0	0	0	0	0	0	0	0	0	0	0	0	0	0	0	0	0	0	0	0	0
ENSG00000257002		0	0	0	0	0	0	0.06	0	0	0.07	0	0	0	0	0	0	0	0	0	0	0
ENSG00000187715	KBTBD12	0.01	0	0.01	0	0	0	0	0	0	0	0	0	0	0	0	0	0	0	0.01	0	0
ENSG00000283663		0	0	0	0	0	0	0	0	0	0	0	0	0	0	0	0	0	0	0	0	0
ENSG00000275491	LINC01730	0.44	0.12	0.06	0	0.42	0.29	0.28	0.13	0.21	0.22	0.33	0.49	0.47	0.48	0.33	0.19	0.15	0.15	0.19	0.13	0.5
ENSG00000179420	OR6W1P	0	0	0	0	0	0	0	0	0	0	0	0	0	0	0	0	0	0	0	0	0
ENSG00000101255	TRIB3	24.77	25.29	25.96	23.34	22.44	25.5	20.34	18.69	18.7	21.67	22.08	21.89	24.75	26.71	26.73	28.46	24.64	23.75	25.32	30.58	32.79
ENSG00000267475	NUDT19-DT	1.02	0.26	0.76	0.97	0.69	0.3	1.05	0.45	0.63	0.39	0.52	0.62	1.07	1.39	0.95	1.07	0.88	1.69	0.35	1.24	0.62
ENSG00000130173	ANGPTL8	0.12	0	0	0	0	0	0	0	0	0	0	0.12	0.06	0	0.15	0	0.13	0	0	0	0
ENSG00000184906		0	0	0	0	0	0	0	0	0	0	0	0	0	0	0	0	0	0	0	0	0
ENSG00000266743		0	0	0	0	0	0	0	0	0	0	0	0	0	0	0	0	0	0	0	0	0
ENSG00000167612	ANKRD33	0	0	0	0	0	0	0	0	0	0	0	0	0	0	0	0	0	0	0	0	0
ENSG00000273940	RN7SL722P	0	0.05	0	0	0	0	0	0	0	0.05	0	0	0	0	0	0	0	0	0	0	0
ENSG00000279066	HEXD-IT1	0.05	0.24	0.1	0.11	0.21	0.11	0.07	0.05	0.13	0.14	0.06	0.12	0.13	0.08	0	0.03	0.05	0.05	0.08	0.09	0.09
ENSG00000255522	SNRPCP5	0	0	0	0	0	0	0	0	0	0	0	0	0	0	0	0	0	0	0	0	0
ENSG00000258598		0	0	0	0	0	0	0	0	0	0	0	0	0	0	0	0	0	0	0	0	0
ENSG00000249620	H3P18	0	0	0	0	0	0	0	0	0	0	0	0	0	0	0	0	0	0	0	0	0
ENSG00000248625		0	0	0	0	0	0	0	0	0	0	0	0	0	0	0	0	0	0.07	0	0	0
ENSG00000267940		0.89	0.62	0.8	0.58	0.21	0.39	0.33	0.38	0.28	0.37	0.48	0.28	0.21	0.46	0.32	0.19	0.53	0.22	0.49	0.47	0.35
ENSG00000230301	OR5H6	0	0	0	0	0	0	0	0	0	0	0	0	0	0	0	0	0	0	0	0	0
ENSG00000283662		0.02	0	0	0	0.05	0.04	0.04	0.04	0.04	0.02	0.04	0.02	0.08	0.06	0.06	0	0.02	0.02	0	0	0.02
ENSG00000235301	HLA-Z	0	0	0	0	0	0	0	0	0	0	0	0	0	0	0	0	0	0	0	0	0
ENSG00000231249	ITPR1-DT	0.17	0.4	0.24	0.49	0.16	0.16	0.23	0.17	0.38	0.41	0.16	0.27	0.26	0.29	0.13	0.27	0.32	0.3	0.31	0.4	0.43
ENSG00000273913	Metazoa_SRP	0	0	0	0	0	0	0	0	0	0	0	0	0	0	0	0	0	0	0	0	0
ENSG00000160294	MCM3AP	22.68	27.39	29.57	27.08	27.78	26.15	31.41	26.87	30.65	30.65	26.22	29.24	29.9	38.62	28	30.09	26.95	27.9	32.18	30.79	27.86
ENSG00000280069		1.1	1.3	0.63	0.65	1.06	0.76	0.67	0.61	0.75	0.64	0.8	0.8	0.29	0.35	0.71	0.4	0.47	0.34	0.88	0.87	0.57
ENSG00000285091		0.1	0.02	0	0	0.02	0.05	0.02	0.05	0.02	0	0.08	0	0.1	0.02	0	0.1	0.1	0.08	0	0	0.08
ENSG00000206739	Y_RNA	3.56	0	0	0	0	0	0	0	0	0	0	0	0	0	0	3.53	0	3.48	0	0	0
ENSG00000122756	CNTFR	0	0.06	0.15	0.06	0	0	0	0	0	0	0	0	0	0	0	0.03	0	0	0	0	0
ENSG00000233093	LINC00892	0	0	0	0	0	0	0	0	0	0	0	0	0	0	0	0	0	0	0	0	0
ENSG00000143314	MRPL24	51.8	51.99	50.09	56.71	53	48.63	62.86	65.65	66.36	62.38	56.22	62.21	76.04	68.92	69.58	73.05	70.72	75.16	68.41	64.09	67.68
ENSG00000111843	TMEM14C	97.9	97.46	104.64	104.42	106.99	107.52	121.57	113.54	114.01	116.74	121.94	112.3	124.57	134.96	127.79	129.87	122.06	125.89	118.54	117.47	128.06
ENSG00000224166	PRYP1	0	0	0	0	0	0	0	0	0	0.14	0.14	0	0	0	0	0	0	0.13	0	0	0
ENSG00000234753	FOXP4-AS1	0.7	1.03	0.73	0.93	0.74	0.97	0.54	1.13	0.55	0.94	0.89	0.48	0.72	1.09	2	1.39	0.66	0.95	0.92	0.1	1.22
ENSG00000229309		0	0	0	0	0	0	0	0	0	0	0	0	0	0	0	0	0	0	0	0	0
ENSG00000248624		0	0	0	0	0	0	0	0	0	0	0	0	0	0	0	0	0	0	0	0	0
ENSG00000257000		0	0	0	0.72	0	0	0	0	0	0	0	3.01	0	0	0	0	0	1.86	0.8	0	0
ENSG00000280068		0	0	0.1	0	0	0	0	0	0	0	0	0	0	0	0	0	0	0	0	0	0
ENSG00000285090		0	0	0	0	0	0	0	0.05	0.05	0	0	0	0.05	0	0	0.05	0.05	0	0	0	0
ENSG00000235343	LINC01665	0	0	0	0	0	0	0	0	0	0	0	0	0	0	0	0	0	0	0	0	0
ENSG00000222713	RN7SKP51	0	0	0	0	0	0	0	0	0	0	0	0	0	0	0	0	0	0	0	0	0
ENSG00000261719		0	0	0	0	0	0	0	0	0	0	0	0	0	0	0	0	0	0	0	0	0
ENSG00000124104	SNX21	1.59	1.28	1.52	1.68	1.34	1.22	2.11	2.01	2.58	2.23	2.35	2.14	2.41	2.7	3	3.12	2.3	1.42	1.92	1.96	1.67
ENSG00000222783	RN7SKP212	0	0	0	0	0	0	0	0	0	0	0	0	0	0	0	0	0	0	0	0	0
ENSG00000268170		0	0	0	0	0	0	0	0	0	0	0	0	0	0	0	0	0	0	0	0	0
ENSG00000150787	PTS	22.03	15.57	18.42	22.47	22.46	20.39	25.88	23.04	24.93	27.86	23.42	26.4	24.16	26.11	25.1	23.56	26.11	22.31	27.35	23.37	23.85
ENSG00000266075	RN7SL574P	0.71	0.23	0	0.24	0.22	0.25	0.63	0.22	0.67	0.47	0	0.25	0.67	0	0	0.71	0.22	0	0.48	0.25	0.5
ENSG00000207736	MIR657	0	0	0	0	0	0	0	0	0	0	0	0	0	0	0	0	0	0	0	0	0
ENSG00000259151	CAP2P1	0	0	0	0	0.03	0	0.03	0.03	0.03	0	0	0	0	0	0	0	0	0	0	0	0
ENSG00000204060	FOXO6	11.01	11.24	10.9	11.81	12.49	10.27	12.61	10.08	10.95	8.48	11.82	10.88	11.47	11.73	11.08	10.78	9.1	10.35	8.73	10.95	10.38
ENSG00000211677	IGLC2	0	0	0	0	0	0	0	0	0	0	0	0	0	0	0	0	0	0	0	0	0
ENSG00000229308		0	0	0	0	0	0	0	0	0	0	0	0	0	0	0	0	0	0	0	0	0
ENSG00000212695		0	0.11	0	0	0	0.11	0	0	0	0	0	0	0	0	0	0.11	0	0	0	0	0
ENSG00000257398		0	0	0	0	0	0	0	0	0	0	0	0	0	0	0	0	0	0	0	0	0
ENSG00000151224	MAT1A	0	0	0	0.07	0	0	0	0.02	0.02	0.07	0	0	0	0	0	0.04	0.04	0	0	0.03	0.04
ENSG00000202182	Y_RNA	0	0	0	0	0	0	0	0	0	0	0	0	0	0	0	0	0	0	0	0	0
ENSG00000232940	HCG25	8.38	8.97	8.91	12.11	9.88	5.43	8.56	9.81	7.52	5.61	4.61	11.08	8.81	9.99	11.81	1.95	5.66	3.74	10.22	8.02	6.47
ENSG00000280067		0.66	0.78	0.57	0.76	0.8	0.62	0.51	0.96	0.88	0.77	0.43	0.9	0.46	0.42	0.48	0.38	0.22	0.54	0.63	0.67	0.54
ENSG00000135924	DNAJB2	16.63	15.33	13.99	21.36	19.92	21.49	22.77	21.01	21.4	18.28	15.91	21.32	20.32	20.04	16.19	18.17	17.39	15.79	18.43	17.2	17.92
ENSG00000107862	GBF1	25.86	25.58	22.26	25.14	24.7	23.84	26.94	21.15	25.29	26.61	21.31	24.3	19.42	22.58	26.42	22.03	22.66	26.59	22.72	28.86	33.47
ENSG00000260582	TPST2P1	0	0	0.04	0	0	0	0	0	0	0	0.1	0	0	0	0	0	0	0	0	0	0
ENSG00000259897	FRG2JP	0	0	0	0	0	0	0	0	0	0	0	0	0	0	0	0	0	0	0	0	0
ENSG00000070087	PFN2	82.52	78.77	81.41	85.93	86.44	90.84	118.15	119.97	117.21	114.08	110.77	105.73	128.64	138.23	130.65	127.99	133.86	141.57	126.48	122.98	123.35
ENSG00000117724	CENPF	50.12	47.02	44.54	56.67	54.43	46.82	82.82	93.9	84.87	74.11	69.45	72.42	67.76	61.45	70.06	52.65	67.67	78.42	63.06	72.52	48.6
ENSG00000259793		0	0	0	0.02	0	0	0	0	0	0	0.02	0	0.02	0.02	0	0.02	0	0.02	0.02	0.05	0
ENSG00000162433	AK4	18.06	18.87	19.54	20.07	17.18	18.44	21.96	24.58	23.05	22.74	19.62	19.34	20.15	22.96	19.42	19.84	20.54	21.95	19.93	20.13	17.5
ENSG00000105219	CCNP	0.67	0.57	0.46	0.64	0.43	0.28	0.35	0.21	0.27	0.21	0.18	0.14	0.18	0.28	0.1	0.58	0.05	0.17	0.23	0.12	0.3
ENSG00000249820		0	0	0	0	0	0	0	0	0	0	0	0	0	0	0	0	0	0	0	0	0
ENSG00000237528	UQCR10P1	0	0	0	0	0	0	0	0	0	0	0	0	0	0	0	0	0	0	0	0	0
ENSG00000164684	ZNF704	8.69	6.52	7.08	7.86	6.48	7.85	7.9	7.8	9.43	8.43	8.96	8.65	9.05	8.19	12.12	11.24	13.74	10.55	10.73	10.27	12.14
ENSG00000265542		0	0	0	0.13	0.12	0	0.11	0	0	0	0	0	0	0	0	0	0	0	0	0	0
ENSG00000203797	DDO	2.09	1.5	1.82	3.97	3.69	4.91	3.81	3.05	3.97	4.12	5.06	4.3	3.8	3.23	4.34	4.32	4.34	4.36	4.66	3.22	4.46
ENSG00000141232	TOB1	37.2	36.56	41.1	43.11	41.33	45.5	45.49	40.95	42.16	46.31	49.28	47.77	53.18	48.54	49.25	48.19	47.66	49.66	49.26	50.22	49.97
ENSG00000224747	MTCYBP21	0.05	0	0.04	0	0.04	0	0	0.04	0	0.05	0.1	0	0.04	0	0.1	0	0	0.14	0	0	0.05
ENSG00000128655	PDE11A	0	0	0	0	0	0	0	0	0	0	0	0	0	0	0	0	0	0	0	0	0
ENSG00000114054	PCCB	15.15	17.01	16.21	14.65	16.38	14.81	20.36	20.66	20.02	17.91	20.32	19.09	21.94	22.87	22.82	22.89	23.07	23.44	21.26	23.42	20.43
ENSG00000255968		0	0	0.06	0	0.07	0	0	0	0	0	0.07	0	0	0.13	0	0.21	0.07	0	0	0.07	0
ENSG00000166750	SLFN5	11.43	10.6	11.16	9.9	10.62	11.57	4.78	4.57	5.04	4.92	4.23	4.63	3.5	2.81	3.5	3.67	3.39	4.27	3.73	4.51	3.43
ENSG00000267259	ERVE-1	0.49	0.49	0.39	0.35	0.29	0.36	0.29	0.22	0.15	0.13	0.12	0.13	0.09	0.19	0.19	0.11	0.03	0.05	0.17	0.06	0.08
ENSG00000113649	TCERG1	39.58	41.23	42.89	44.21	38.58	39.72	47.75	51.04	50.52	50.4	44.51	48.75	46.02	42.65	57.47	42.18	42.85	45.3	54.14	46.98	40.36
ENSG00000163539	CLASP2	17.01	13.28	16.51	16.77	14.86	15.29	19.23	18.29	18.07	16.75	15.85	20.56	21.79	15.19	20.3	18.53	18.19	18.7	19	21.28	15.83
ENSG00000283789	MIR7846	0	0	0	0	0	0	0	0	0	0	0	0	0	0	0	0	0	0	0	0	0
ENSG00000112312	GMNN	12.31	12.67	17.89	23.26	20.79	19.75	33.69	42.18	37.74	29.18	27.24	30.21	36.18	41.96	37.15	37.61	39.15	37.61	40.48	34.84	30.86
ENSG00000131944	FAAP24	1.49	1.52	1.03	1.94	1.88	1.78	3.1	4.45	3.69	3.44	3.42	3.79	3.77	3.57	3.8	4.3	4.05	3.82	4.08	3.41	2.91
ENSG00000233198	RNF224	0.06	0.09	0.14	0.13	0.18	0.17	0.06	0.09	0.03	0.06	0.2	0.03	0.15	0.12	0.03	0.13	0.09	0.12	0.1	0.13	0.1
ENSG00000261717		0	0	0	0	0	0	0	0	0.55	0	0.34	0	0.42	0	0	1.07	0	0	0	0	0
ENSG00000259792		0.15	0	0	0	0	0	0	0	0	0	0	0	0	0	0	0	0	0	0	0	0
ENSG00000256199		0	0	0	0	0	0	0	0	0	0	0	0	0	0	0	0	0	0	0	0	0
ENSG00000234033	RAC1P8	0	0	0	0	0	0	0	0	0	0	0	0	0	0	0	0	0	0	0	0	0
ENSG00000201386	RNU6-1163P	0	0	0	0	0	0	0	0	0	0	0	0	0	0	0	0	0	0	0	0	0
ENSG00000258594		0	0	0	0	0	0	0	0	0	0	0	0	0	0	0	0	0	0	0	0	0
ENSG00000179965	ZNF771	2.1	3.05	2.95	3.14	3.87	3.6	4.7	4.91	5.33	3.72	4.78	3.56	3.93	4.38	4.3	4.56	4.1	3.94	4.13	4.62	4.06
ENSG00000285536	LINC02838	0	0	0	0	0	0	0	0	0	0	0	0	0	0	0	0	0	0	0	0	0
ENSG00000181803	OR6S1	0	0	0	0	0	0	0	0	0	0	0	0	0	0	0	0	0	0	0	0	0
ENSG00000229306		0	0	0	0	0	0	0	0	0	0	0	0	0	0	0	0	0	0	0	0	0
ENSG00000248621		0	0	0	0	0	0	0	0	0	0	0	0	0	0	0	0	0	0	0	0	0
ENSG00000201398	U8	0	0	0	0	0	0	0	0	0	0	0	0	0	0	0	0	0	0	0	0	0
ENSG00000259791		0	0	0	0	0	0	0	0	0	0	0	0	0	0	0	0	0	0	0	0	0
ENSG00000108370	RGS9	1.51	1.94	2.55	4.46	4.67	2.47	4.13	4.03	4.03	3.89	3.82	4.05	5.17	4.43	5.26	8.17	7.41	6.4	5.61	8.01	5.68
ENSG00000260280	SLX1B-SULT1A4	5.76	5.7	6.35	4.26	5.64	5.28	4.31	4.43	5.6	3.81	3.51	3.56	2.75	2.87	3.93	2.29	2.37	2.35	3.19	3.9	4.01
ENSG00000162997	PRORSD1P	0.53	0.43	0.45	0.77	0.52	0.77	0.32	0.67	0.6	0.66	0.86	0.83	0.63	0.9	0.64	0.64	0.7	0.45	0.67	1.17	1.22
ENSG00000255430	CASP1P1	0	0	0	0	0	0	0	0	0	0	0	0	0	0	0	0	0	0	0	0	0
ENSG00000246225		0	0	0	0	0	0	0	0	0	0	0	0	0	0	0	0	0	0	0	0	0
ENSG00000258593		0.54	0.24	0.66	0.25	0.09	0.31	0.58	0.09	0.47	0.15	0.32	0.42	0.24	0.19	0.16	0.15	0.23	0.19	0.25	0.47	0.68
ENSG00000271869	DCTN6-DT	0.46	0.39	0.94	0.54	0.75	0.55	0.36	0.37	0.81	0.8	1.13	0.35	0.88	0.75	1.35	1.52	0.38	1.17	1.01	1.54	1.11
ENSG00000163872	YEATS2	34.67	33.38	34.14	35	35.1	35.05	27.47	29.16	27.53	27.3	28.09	30.26	24.34	22.44	23.8	21.28	20.33	21.35	23.29	20.79	22.07
ENSG00000229305		0	0	0	0	0	0	0	0	0	0	0	0	0	0	0	0	0	0.05	0	0	0
ENSG00000166415	WDR72	0.33	0.22	0.21	0.3	0.12	0.12	0.08	0.2	0.16	0.11	0.1	0.04	0.03	0.14	0.09	0.06	0.1	0.04	0.09	0.12	0.06
ENSG00000224965	KCNC4-DT	0	0	0	0	0	0	0	0	0	0	0	0	0	0	0	0	0	0	0	0	0
ENSG00000255966	GAPDH-DT	0.25	0	0	0.13	0	0.26	0.33	1.72	0.23	0	0.66	0.52	0.12	0.35	0.27	0.49	0	0.48	0.5	0.52	0
ENSG00000257395		0	0.25	0.03	0.02	0	0	0.06	0	0.02	0	0	0	0	0	0	0	0	0	0	0	0
ENSG00000253393	RANP9	0	0	0	0	0	0	0	0	0	0	0	0	0	0	0	0	0	0	0	0	0
ENSG00000280064		3.87	3.36	4.16	3.55	3.62	2.83	0.77	0.88	2.34	2.78	2.64	3.01	1.33	3.07	2.2	0.61	2.4	1.83	2.35	1.56	2.33
ENSG00000228107		0.61	0.37	0.42	0.39	0.23	0.23	0.31	0.44	0.6	0.44	0.53	0.2	0	0.09	0	0.28	0.27	0.46	0.94	0.81	0.61
ENSG00000103528	SYT17	6.07	5.95	5.03	1.94	1.84	2.2	1.03	0.78	0.63	0.85	0.58	0.87	0.52	0.4	0.78	0.87	0.72	0.42	0.73	0.52	1.02
ENSG00000249288	SLC25A15P5	0	0	0	0	0	0	0	0	0	0	0	0	0	0	0	0	0	0	0	0	0
ENSG00000211657	IGLV3-32	0	0	0	0	0	0	0	0	0	0	0	0	0	0	0	0	0	0	0	0	0
ENSG00000174844	DNAH12	0.11	0.13	0.22	0.02	0.22	0.2	0.04	0.05	0.07	0.04	0.18	0.01	0.03	0.17	0	0	0	0.01	0.01	0.01	0.01
ENSG00000237848		0	0	0	0	0	0	0	0	0	0	0	0	0	0	0	0	0	0	0	0	0
ENSG00000265019	NCOR1P2	0	0	0	0	0	0	0	0	0	0	0	0	0	0	0	0	0	0	0	0	0
ENSG00000260517		0.02	0	0	0	0	0	0	0	0	0	0	0	0	0	0	0	0	0	0	0	0
ENSG00000168476	REEP4	13.81	17.48	15.71	19.1	18.74	17.56	20.15	21.83	21.18	18.37	19.26	18.71	20.59	24.39	19.37	20.61	18.63	16.99	15.14	18.58	17.67
ENSG00000203307	FAM78B-AS1	0	0	0	0	0	0	0	0	0	0	0	0	0	0	0	0	0	0	0	0	0
ENSG00000272885		0.29	0.14	0.52	0.3	0	0.3	0.13	0.4	0.55	0.73	0	0.15	0.55	0.27	0.31	0.15	0.41	0.14	0.15	0.15	0.31
ENSG00000258592		0.41	0.13	0.16	0.09	0.17	0.13	0.24	0	0	0	0	0.17	0	0.11	0	0	0.03	0.31	0.36	0.03	0
ENSG00000171987	C11orf40	0	0	0	0	0	0	0	0	0	0	0	0	0	0	0	0	0	0	0	0	0
ENSG00000237801	AMD1P2	0	0	0	0	0	0	0.05	0	0	0	0.06	0	0	0	0	0	0	0	0	0	0
ENSG00000260352	SMG1-DT	0	0	0	0.26	0.12	0	0.11	0.36	0.36	0.13	0	0.14	0.12	0.24	0	0.13	0	0	0	0	0
ENSG00000157450	RNF111	9.6	9.19	9.01	9.55	8.65	8.94	9.67	9.72	9.16	11.31	9.98	8.93	8.84	9.31	11.54	8.97	8.97	10.24	10.53	8.22	8.39
ENSG00000119411	BSPRY	0.04	0	0.04	0	0	0	0.02	0	0	0.06	0.02	0.02	0	0	0	0	0.02	0	0	0	0
ENSG00000168679	SLC16A4	1.06	0.95	0.92	0.44	0.54	0.98	1.32	1.34	1.14	1.05	0.76	1.13	1.15	0.94	0.95	0.58	0.52	0.82	0.72	1.5	1.57
ENSG00000256898	ARPC3P4	0	0.11	0.1	0.11	0	0	0	0	0	0.11	0.23	0.11	0	0	0	0	0	0	0.11	0	0.23
ENSG00000255965		0	0	0	0	0	0	0	0	1.4	0	0	0	0	0	0	0	0	0	0	0	0
ENSG00000264341		0	0	0	0	0	0	0	0	0	0	0	0	0	0	0	0	0	0	0	0	0
ENSG00000238079		0	0	0	0	0	0	0	0	0	0	0	0	0	0	0	0	0	0	0	0	0
ENSG00000215440	NPEPL1	23.53	24.96	24.08	25.78	26.35	25.84	26.49	23.37	24.15	24.38	24.37	29.26	24.22	25.06	23.1	23.96	19.14	19.21	21.19	23.6	24.4
ENSG00000173915	ATP5MK	103.15	102.58	115.28	115.89	127.94	119.46	133.48	125.05	136.6	134.4	139.28	129.91	157.7	147.3	140.91	156.7	148.16	150.05	141.89	144.71	158.6
ENSG00000199283	RNU1-58P	0	0	0	0	0	0	0	0	0	0	0	0	0	0	0	0	0	0	0	0	0
ENSG00000280063		2.01	1.74	2	1.82	1.43	1.84	2.12	2.19	2.49	1.8	1.74	2.14	1.34	0.95	1.33	1.36	0.57	1.04	1.41	1.49	1.03
ENSG00000224271	EPIC1	2.11	2.12	2.1	2.03	1.34	1.46	2.63	2.09	2.26	1.7	2.66	2.27	1.47	1.75	1.94	1.07	1.48	1.96	1.46	1.63	1.59
ENSG00000239545	RN7SL822P	0	0	0	0	0	0	0	0	0	0	0	0	0	0	0	0	0	0	0	0	0
ENSG00000170522	ELOVL6	23.01	21.4	16.47	18.45	22.8	22.25	23.92	24.19	24.76	26.02	25.03	23.7	29.83	28.91	27.65	28.97	27.24	27.26	30.3	23.05	25.44
ENSG00000274424	RN7SL196P	0	0	0.11	0	0	0	0	0.06	0	0	0	0	0	0.06	0	0.4	0	0	0.06	0	0
ENSG00000261714		0	0	0	0	0.12	0.13	0	0	0	0	0.14	0	0	0	0	0	0.12	0	0	0	0
ENSG00000187953	PMS2CL	3.06	3.53	4	4.58	4.23	3.81	5.88	5.14	4.56	4.33	4.66	3.34	4.66	4.8	4.19	3.6	3.32	3.98	4.13	3.98	3.35
ENSG00000207630	MIR7-3	0	0	0	0	0	0	0	0	0	0	0	0	0	0	0	0	0	0	0	0	0
ENSG00000106483	SFRP4	0	0	0	0	0	0	0	0	0	0	0	0	0	0	0	0	0	0	0	0	0
ENSG00000207404	Y_RNA	0	0	0	0	0	0	0	0	0	0	0	0	0	0	0	0	0	0	0	0	0
ENSG00000256196		0.08	0.02	0.02	0.08	0.04	0	0.02	0.06	0.1	0.04	0	0.1	0.07	0.12	0.02	0.08	0.05	0.06	0.1	0.08	0.06
ENSG00000268154	Metazoa_SRP	0	0.25	0	0	0	0	0	0	0	0	0	0.27	0	0	0.27	0	0	0	0	0.27	0
ENSG00000249581	CLRN2	0	0	0	0	0	0	0	0	0	0	0	0	0	0	0	0	0	0	0	0	0
ENSG00000168297	PXK	10.32	8.33	8.46	12.69	13.81	13.4	9.68	9.89	9.09	8.4	10.28	9.97	11.26	10.56	8.58	12.95	14.89	15.28	14.52	12.59	13.14
ENSG00000230320	BEND7P1	0	0	0	0	0	0	0	0	0	0	0	0	0	0	0	0	0	0	0	0	0
ENSG00000213747	WASHC3P1	0	0	0	0	0	0	0	0	0	0	0	0	0	0	0	0	0	0	0	0	0
ENSG00000200605	Y_RNA	0	0	0	0	0	0	0	0	0	0	0	0	0	0	0	0	0	0	0	0	0
ENSG00000284473	MIR4720	0	0	0	0	0	0	0	0	0	0	0	0	0	0	0	0	0	0	0	0	0
ENSG00000272884		0.12	0.04	0	0.03	0.03	0	0	0	0	0	0	0	0	0	0	0	0	0	0	0	0
ENSG00000229217	CYCSP11	0	0	0	0	0	0	0	0	0.2	0	0	0	0	0	0	0.22	0	0	0	0	0
ENSG00000185130	H2BC13	0.8	0.26	1.18	1.23	0.38	0.83	0.24	0.62	0.62	0.13	0.71	0.42	1.01	0.37	0.86	0.93	0.38	0.52	0.55	0.84	0.84
ENSG00000253767	PCDHGA8	0	0.05	0.04	0.01	0	0	0	0.02	0.02	0	0.02	0	0	0.02	0	0	0	0.02	0	0	0
ENSG00000245025		0.04	0.2	0.06	0.28	0.27	0.52	0.14	0.21	0.15	0.08	0.16	0.16	0.18	0.07	0.12	0.05	0.17	0.13	0.05	0.12	0.01
ENSG00000264340		0	0	0	0	0	0	0	0	0	0	0	0	0	0	0	0	0	0	0	0	0
ENSG00000280062		0.06	0.02	0.03	0.08	0.04	0.1	0.07	0.03	0.07	0.09	0.06	0.1	0.02	0.05	0.02	0.02	0.02	0.02	0.02	0.04	0.06
ENSG00000243967	NBPF5P	0	0	0	0	0	0	0	0	0	0	0	0	0	0	0	0	0	0	0	0	0
ENSG00000212321	U3	0	0	0	0	0	0	0	0	0	0	0	0	0	0	0	0	0	0	0	0	0
ENSG00000228914	OR1H1P	0	0	0	0.06	0	0	0	0	0	0	0	0	0	0	0	0	0	0	0	0	0
ENSG00000270488		0	0	0	0	0	0	0	0	0	0	0	0	0	0	0	0	0	0	0	0	0
ENSG00000256195		0	0	0	0	0	0	0	0.01	0	0	0	0	0	0	0	0	0	0	0	0	0
ENSG00000237846		0.08	0.08	0.34	0.08	0.36	0.08	0	0.34	0.22	0.23	0.25	0.16	0	0.59	0	0.15	0.36	0.15	0.16	0.25	0.16
ENSG00000260515		0.1	0	0	0	0	0	0	0	0	0	0.19	0	0	0	0	0	0.11	0	0	0	0
ENSG00000256315	CADM1-AS1	0	0	0	0	0	0	0	0	0	0	0	0	0	0	0	0	0	0	0	0	0
ENSG00000253568		0	0	0	0	0	0	0	0	0	0	0	0	0	0	0	0	0	0	0	0	0
ENSG00000267454	ZNF582-DT	0	0	0	0	0	0	0	0	0	0	0	0	0	0	0	0	0	0	0	0	0
ENSG00000101144	BMP7	0	0	0	0	0	0.01	0	0	0	0	0	0	0	0	0	0	0	0	0	0	0
ENSG00000213189	BTF3L4P2	36.33	37.87	27.49	35.62	42.25	34.3	31.99	31.15	39.47	29.83	28.32	49.33	33.54	38.88	42.57	35.12	37.82	44.24	35.35	32.32	42.53
ENSG00000206780	SNORA75B	0	0	0	0	0	0	0	0	0	0	0	0	0	0	0	0	0	0	0	0	0
ENSG00000257392		0	0	0	0	0	0	0	0	0	0	0	0	0	0	0	0	0	0	0	0	0
ENSG00000125249	RAP2A	8.18	7.07	7.56	6.71	6.98	7.37	9.16	9.83	8.87	7.73	8.91	7.3	9.84	6.71	8.64	7.25	8.59	8.44	8.3	7.57	7.16
ENSG00000280061		0	0	0	0	0	0	0	0	0	0	0	0	0	0	0	0	0	0	0	0	0
ENSG00000233278	RPS26P2	0	0	0	0	0	0	0	0	0	0	0	0	0	0	0	0	0	0	0	0	0
ENSG00000223828	BANF1P4	0	0	0	0	0	0	0	0	0	0	0	0	0	0	0	0	0	0	0	0	0
ENSG00000215529	EFCAB8	0	0	0	0.01	0	0	0.01	0.01	0.01	0	0	0	0	0	0	0	0	0	0	0	0
ENSG00000275835	TUBGCP5	3.22	2.92	3.99	6.47	4.95	6.1	8.11	8.07	9.88	8.89	7.8	8.26	9.33	6.6	7.67	8	9.87	9.4	9.71	8.01	5.32
ENSG00000114786	ABHD14A-ACY1	0	0.14	1.02	0.63	0.59	0.33	0.3	0.37	0.69	0.97	1.18	1.01	0.51	2.02	1.73	0.26	0.67	0.23	1.11	2.66	0.49
ENSG00000254765		0.01	0	0	0	0.01	0.1	0	0.16	0.04	0	0.04	0.1	0	0	0	0.04	0	0	0	0.03	0
ENSG00000170807	LMOD2	0	0	0	0	0	0	0	0	0	0	0	0	0	0	0	0	0	0	0	0	0
ENSG00000270487		0	0	0	0	0	0	0	0	0	0	0	0	0	0	0	0	0	0	0	0	0
ENSG00000230146	SEPHS1P4	0.13	0	0.04	0	0.08	0	0.04	0	0	0	0	0	0.04	0	0	0	0	0.09	0.04	0	0.05
ENSG00000154001	PPP2R5E	25.43	26.52	26.29	28.01	26.93	26.18	27.16	28.09	28.65	26.31	26.57	24.44	29.92	25.82	26.92	28.36	30.82	29.92	30.45	28.68	27.96
ENSG00000237845		0.15	0.14	0.13	0.08	0	0.3	0.07	0	0	0.15	0.08	0.08	0	0	0.08	0	0.07	0.07	0	0	0
ENSG00000226554	MTCL1P1	0	0	0	0	0	0	0	0	0	0	0	0	0	0	0	0	0	0	0	0	0
ENSG00000260514		0	0	0	0	0	0	0	0	0	0	0	0	0	0	0	0	0	0	0	0	0
ENSG00000253567		0	0	0	0	0	0	0	0	0	0	0	0	0	0	0	0	0.64	0	0	0	0
ENSG00000233944	LINC00265-3P	0	0	0	0	0	0	0	0	0	0	0	0	0	0	0	0	0	0	0	0	0
ENSG00000271130	IGHV3OR16-8	0	0	0	0	0	0	0	0	0	0	0	0	0	0	0	0	0	0	0	0	0
ENSG00000229301		0	0	0	0	0	0	0	0	0	0	0	0	0	0	0	0	0	0	0	0	0
ENSG00000236647		0	0	0	0	0	0	0	0	0	0	0	0	0	0	0	0	0	0	0	0	0
ENSG00000234715	SLC26A5-AS1	0	0	0	0	0	0	0	0	0	0	0	0	0	0	0	0	0	0.08	0	0	0
[truncated: 59,864 more rows]
