# Supplementary material for: Therapeutic stress triggers tumor STAT1 acetylation to disarm immunotherapy
Source: Cell Rep Med. 2025 Nov 7;6(11):102448. doi: 10.1016/j.xcrm.2025.102448 (PMC12711663; doi:10.1016/j.xcrm.2025.102448)
Supplement: Table S4. Mass spectrometry of HNSCC cells with cetuximab treatment — Column legends are provided at the bottom, related to Figure 2 [file mmc3.xlsx]

## Sheet: Proteins
Table S4. Mass spectrometry of HNSCC cells with cetuxiamb treatment. Column legends are provided at the bottom. Related to Figure 2.
Accession	Description	Gene name	(21-2) / (0-2)			(16-2) / (0-2)			(11-2) / (0-2)			(6-2) / (0-2)			Abundance Ratio Adj. P-Value				Coverage [%]	# Peptides	# PSMs	# Unique Peptides	# Protein Groups	# AAs	MW [kDa]	calc. pI	Score Mascot: Mascot	Abundance					Abundance Count					Found in Sample					Exp. q-value: Combined
Accession	Description	Gene name	Normalized ratio	Trend	Variability [%]	Normalized ratio	Trend	Variability [%]	Normalized ratio	Trend	Variability [%]	Normalized ratio	Trend	Variability [%]	(21-2) / (0-2)	(16-2) / (0-2)	(11-2) / (0-2)	(6-2) / (0-2)	Coverage [%]	# Peptides	# PSMs	# Unique Peptides	# Protein Groups	# AAs	MW [kDa]	calc. pI	Score Mascot: Mascot	0-2	6-2	11-2	16-2	21-2	0-2	6-2	11-2	16-2	21-2	0-2	6-2	11-2	16-2	21-2	Exp. q-value: Combined
Q58FG0	Putative heat shock protein HSP 90-alpha A5 OS=Homo sapiens OX=9606 GN=HSP90AA5P PE=2 SV=1	HSP90AA5P	0.0110011	down-regulated		0.0110132	down-regulated		0.0106496	down-regulated		0.010582	down-regulated		6.38014e-17	7.85062e-17	8.3991e-17	8.29075e-17	19	9	84	1	1	334	38.7	6.57	1438	8495894					1					High	Not Found	Not Found	Not Found	Not Found	0
Q13492	Phosphatidylinositol-binding clathrin assembly protein OS=Homo sapiens OX=9606 GN=PICALM PE=1 SV=2	PICALM	0.0110011	down-regulated		0.0110132	down-regulated		0.0106496	down-regulated		0.010582	down-regulated		6.38014e-17	7.85062e-17	8.3991e-17	8.29075e-17	6	2	3	2	1	652	70.7	7.9	47	453697					1					High	High	Not Found	Not Found	Not Found	0
P25787	Proteasome subunit alpha type-2 OS=Homo sapiens OX=9606 GN=PSMA2 PE=1 SV=2	PSMA2	1.13091	-	0	0.0110132	down-regulated		0.0106496	down-regulated		0.010582	down-regulated		0.916088	7.85062e-17	8.3991e-17	8.29075e-17	17	2	3	2	1	234	25.9	7.43	104	1.08192e+06				576956	2				1	High	Not Found	Not Found	Not Found	Peak Found	0
Q96EY7	Pentatricopeptide repeat domain-containing protein 3, mitochondrial OS=Homo sapiens OX=9606 GN=PTCD3 PE=1 SV=3	PTCD3	1.24972	-	0	0.0110132	down-regulated		0.0106496	down-regulated		0.010582	down-regulated		0.86599	7.85062e-17	8.3991e-17	8.29075e-17	6	2	4	2	1	689	78.5	6.42	100	232695				335761	1				1	High	Not Found	High	High	High	0
Q9H0A0	RNA cytidine acetyltransferase OS=Homo sapiens OX=9606 GN=NAT10 PE=1 SV=2	NAT10	1.64246	-	0	0.0110132	down-regulated		0.0106496	down-regulated		0.010582	down-regulated		0.626928	7.85062e-17	8.3991e-17	8.29075e-17	6	3	6	3	1	1025	115.7	8.27	160	248640				471615	1				1	High	High	High	High	Peak Found	0
P99999	Cytochrome c OS=Homo sapiens OX=9606 GN=CYCS PE=1 SV=2	CYCS	0.0110011	down-regulated		0.0110132	down-regulated		0.838126	-	0	0.010582	down-regulated		6.38014e-17	7.85062e-17	0.951978	8.29075e-17	31	3	5	3	1	105	11.7	9.57	50	793268		3.18163e+06			1		3			High	Not Found	High	Not Found	Not Found	0
P02795	Metallothionein-2 OS=Homo sapiens OX=9606 GN=MT2A PE=1 SV=1	MT2A	4.11661	up-regulated	8.8	2.05507	-	61.85	1.44622	-	33.46	0.010582	down-regulated		0.00216477	0.255977	0.737458	8.29075e-17	52	2	12	2	1	61	6	7.83	505	8.83682e+06		2.59891e+07	4.54451e+07	4.0296e+07	2		2	2	2	High	Not Found	High	High	High	0
Q15286	Ras-related protein Rab-35 OS=Homo sapiens OX=9606 GN=RAB35 PE=1 SV=1	RAB35	0.522552	-	0	1.63767	-	0	1.46326	-	0	0.010582	down-regulated		0.36286	0.572922	0.722507	8.29075e-17	14	2	8	2	1	201	23	8.29	212	9867721		24747724	29272512	5.95597e+06	1		1	1	1	High	High	High	High	Peak Found	0
Q16630	Cleavage and polyadenylation specificity factor subunit 6 OS=Homo sapiens OX=9606 GN=CPSF6 PE=1 SV=2	CPSF6	110.011	up-regulated	0	45.5914	up-regulated	0	106.496	up-regulated	0	0.010582	down-regulated		6.38014e-17	7.85062e-17	8.3991e-17	8.29075e-17	7	2	5	2	1	551	59.2	7.15	134	5312.66		1.8852e+06	1.76202e+07	693766	1		1	2	1	Peak Found	High	High	High	High	0
O60841	Eukaryotic translation initiation factor 5B OS=Homo sapiens OX=9606 GN=EIF5B PE=1 SV=4	EIF5B				0.0110132	down-regulated		0.0106496	down-regulated		0.225397	down-regulated	0		7.85062e-17	8.3991e-17	0.00262617	11	5	8	5	1	1220	138.7	5.49	134	1.07132e+06	1.08689e+06			929415	1	2			1	High	High	Not Found	High	High	0
P80303	Nucleobindin-2 OS=Homo sapiens OX=9606 GN=NUCB2 PE=1 SV=3	NUCB2	1.37734	-	0	1.37885	-	0	1.32481	-	0	0.251852	down-regulated	0	0.763498	0.796646	0.837855	0.00698661	8	3	5	2	1	420	50.2	5.12	0	518809	232742	1.17811e+06	1.29522e+06	825244	1	1	1	1	1	Peak Found	High	High	Peak Found	Peak Found	0
P24941	Cyclin-dependent kinase 2 OS=Homo sapiens OX=9606 GN=CDK2 PE=1 SV=2	CDK2	0.750275	-	0	0.0110132	down-regulated		0.348243	down-regulated	0	0.25291	down-regulated	0	0.839579	7.85062e-17	0.0457606	0.00718732	14	3	13	2	1	298	33.9	8.68	561	1.2571e+06	566043	750133		1088806	1	1	1		1	High	Peak Found	High	Not Found	Peak Found	0
O76070	Gamma-synuclein OS=Homo sapiens OX=9606 GN=SNCG PE=1 SV=2	SNCG	0.277228	down-regulated	1.05	0.189427	down-regulated	1.26	0.13312	down-regulated	0.9	0.259259	down-regulated	0.92	0.0100929	0.000187391	1.66801e-06	0.00870402	49	5	10	5	1	127	13.3	4.86	435	9.84393e+06	4.04762e+06	2.04057e+06	1.31779e+06	2.48214e+06	5	3	3	2	4	High	High	Peak Found	Peak Found	High	0
Q8NFJ5	Retinoic acid-induced protein 3 OS=Homo sapiens OX=9606 GN=GPRC5A PE=1 SV=2	GPRC5A	0.469747	-	0.92	0.421806	-	0.41	0.386581	-	0.04	0.267725	down-regulated	1.67	0.237322	0.156625	0.0914535	0.011065	18	3	12	3	1	357	40.2	8.15	538	1.32554e+07	6.6075e+06	8.58531e+06	9.68722e+06	6.98511e+06	3	3	3	3	3	High	High	High	High	Peak Found	0
Q71U36	Tubulin alpha-1A chain OS=Homo sapiens OX=9606 GN=TUBA1A PE=1 SV=1	TUBA1A	0.680968	-	0	0.437225	-	0	0.305644	down-regulated	0	0.302646	down-regulated	0	0.747296	0.191539	0.0165547	0.0278824	77	25	339	1	1	451	50.1	5.06	9113	1.64889e+06	887741	862983	1.30642e+06	1.2963e+06	1	1	1	1	1	High	Peak Found	Peak Found	Peak Found	Peak Found	0
P54709	Sodium/potassium-transporting ATPase subunit beta-3 OS=Homo sapiens OX=9606 GN=ATP1B3 PE=1 SV=1	ATP1B3	0.409241	-	9.78	0.506608	-	5.06	0.342918	down-regulated	3.09	0.321693	down-regulated	1.67	0.131412	0.367788	0.0409326	0.0429073	10	2	6	2	1	279	31.5	8.35	148	4.04311e+06	2.33608e+06	2.43108e+06	3.76876e+06	2.13025e+06	2	2	2	2	2	High	Peak Found	High	High	Peak Found	0
P41567	Eukaryotic translation initiation factor 1 OS=Homo sapiens OX=9606 GN=EIF1 PE=1 SV=1	EIF1	0.59736	-	0	0.145374	down-regulated	0	0.317359	down-regulated	0	0.333334	down-regulated	0	0.541218	8.01402e-06	0.0228972	0.0525789	53	5	15	5	1	113	12.7	7.44	488	4.08739e+06	3.54088e+06	1.29269e+06	1.0087e+06	1.63502e+06	3	3	2	2	2	High	High	High	High	High	0
Q9UHD1	Cysteine and histidine-rich domain-containing protein 1 OS=Homo sapiens OX=9606 GN=CHORDC1 PE=1 SV=2	CHORDC1	0.849285	-	19.35	0.6663	-	9.45	0.686901	-	16.03	0.333334	down-regulated	5.74	0.907879	0.73702	0.798151	0.0524415	29	6	30	6	1	332	37.5	7.87	385	8.77454e+06	1.05836e+07	1.3007e+07	1.30547e+07	1.0157e+07	5	6	6	5	6	High	High	High	High	High	0
Q14764	Major vault protein OS=Homo sapiens OX=9606 GN=MVP PE=1 SV=4	MVP	0.666667	-	18.03	0.523128	-	9.49	0.417465	-	7.54	0.342857	down-regulated	3.95	0.687599	0.419008	0.146007	0.06252	32	15	29	15	1	893	99.3	5.48	516	1.59315e+07	7.51584e+06	1.31086e+07	1.265e+07	1.40539e+07	10	8	11	10	11	High	High	High	High	High	0
O14818	Proteasome subunit alpha type-7 OS=Homo sapiens OX=9606 GN=PSMA7 PE=1 SV=1	PSMA7	0.490649	-	4.92	0.412996	-	1.6	0.392971	-	1.38	0.344974	down-regulated	1.13	0.285903	0.139477	0.102052	0.0647627	27	5	9	5	1	248	27.9	8.46	251	5.28559e+06	4.38282e+06	4.9202e+06	5.4212e+06	4.70261e+06	3	4	4	4	5	High	Peak Found	Peak Found	High	High	0
Q12797	Aspartyl/asparaginyl beta-hydroxylase OS=Homo sapiens OX=9606 GN=ASPH PE=1 SV=3	ASPH	0.861386	-	5.12	0.488987	-	7.84	0.402556	-	5.21	0.362963	down-regulated	0.12	0.9232	0.318652	0.117902	0.0885575	10	3	13	3	1	758	85.8	5.01	731	6.08904e+06	3.92851e+06	4440540	5.73188e+06	6032014	2	2	2	2	2	High	High	High	High	High	0
P69905	Hemoglobin subunit alpha OS=Homo sapiens OX=9606 GN=HBA2 PE=1 SV=2	HBA2	0.465347	-	6.63	0.579295	-	13.28	0.589989	-	19.24	0.367196	down-regulated	2.24	0.229018	0.560649	0.576511	0.0944731	35	4	58	4	1	142	15.2	8.68	1263	65771652	5.96194e+07	6.28142e+07	7.08161e+07	3.97266e+07	5	5	5	5	5	High	High	High	High	High	0
P28066	Proteasome subunit alpha type-5 OS=Homo sapiens OX=9606 GN=PSMA5 PE=1 SV=3	PSMA5	0.656766	-	1.79	0.409692	-	3.43	0.374867	down-regulated	4.22	0.375662	down-regulated	3.07	0.670496	0.132705	0.0755452	0.107346	22	3	11	3	1	241	26.4	4.79	217	9149541	6.37425e+06	6.01989e+06	6.76724e+06	7.55201e+06	3	3	3	3	3	High	High	High	High	High	0
Q96C19	EF-hand domain-containing protein D2 OS=Homo sapiens OX=9606 GN=EFHD2 PE=1 SV=1	EFHD2	0.435644	-	8.11	0.388767	-	1.43	0.348243	down-regulated	3.13	0.37672	down-regulated	3.97	0.17302	0.0968755	0.0460564	0.1096	30	6	12	6	1	240	26.7	5.2	343	1.3579e+07	1.04967e+07	1.07173e+07	9.33873e+06	8.36065e+06	5	6	6	5	6	High	High	Peak Found	Peak Found	High	0
P60900	Proteasome subunit alpha type-6 OS=Homo sapiens OX=9606 GN=PSMA6 PE=1 SV=1	PSMA6	0.610561	-	0	0.352423	down-regulated	0.87	0.402556	-	0.57	0.377778	down-regulated	0	0.567198	0.0511786	0.117902	0.110405	10	2	7	2	1	246	27.4	6.76	189	4.59655e+06	1.79888e+06	3.18998e+06	2.96195e+06	1.3526e+06	2	1	2	2	1	High	Peak Found	High	Peak Found	High	0
P04080	Cystatin-B OS=Homo sapiens OX=9606 GN=CSTB PE=1 SV=2	CSTB	1.09021	-	13.31	0.536344	-	3.75	0.474973	-	6.28	0.377778	down-regulated	2.52	0.933788	0.454798	0.281787	0.111353	70	4	13	4	1	98	11.1	7.56	55	8.6005e+06	2.6906e+06	3.2056e+06	3.91055e+06	1.13589e+07	4	2	2	2	4	High	High	High	Peak Found	High	0
P80723	Brain acid soluble protein 1 OS=Homo sapiens OX=9606 GN=BASP1 PE=1 SV=2	BASP1	1.0099	-	28.58	0.638767	-	12.6	0.617678	-	13.57	0.383069	down-regulated	4.91	0.991946	0.692819	0.649753	0.119953	57	7	65	7	1	227	22.7	4.63	1679	1.52112e+07	1.09592e+07	1.75993e+07	2.16111e+07	1.96162e+07	5	5	6	6	6	High	High	High	High	High	0
Q14315	Filamin-C OS=Homo sapiens OX=9606 GN=FLNC PE=1 SV=3	FLNC	1.06601	-	111.85	0.718062	-	7.04	0.86262	-	45.62	0.398942	-	2.55	0.953451	0.829068	0.967947	0.1512	8	16	73	7	1	2725	290.8	5.97	1809	8.22589e+06	5011373	11071688	1.2095e+07	8.54824e+06	6	4	7	5	6	High	Peak Found	High	High	High	0
O00622	CCN family member 1 OS=Homo sapiens OX=9606 GN=CCN1 PE=1 SV=1	CCN1	0.449945	-	1.89	0.669604	-	19.69	0.595314	-	9.3	0.401058	-	11.16	0.199707	0.745581	0.590197	0.153976	30	6	20	6	1	381	42	8.21	664	1.5276e+07	3.9804e+06	1.6729e+07	1.56342e+07	6.22393e+06	6	2	6	5	5	High	Peak Found	High	High	High	0
Q9UDY2	Tight junction protein ZO-2 OS=Homo sapiens OX=9606 GN=TJP2 PE=1 SV=2	TJP2	0.443344	-	1.34	0.517621	-	3.55	0.600639	-	0.89	0.409524	-	4.15	0.218384	0.399671	0.605208	0.168378	4	3	6	3	1	1190	133.9	7.4	73	2241206	3.8186e+06	4.29404e+06	4.25923e+06	1.13477e+06	2	3	3	3	2	High	High	High	High	High	0
P04183	Thymidine kinase, cytosolic OS=Homo sapiens OX=9606 GN=TK1 PE=1 SV=2	TK1	0.864686	-	46.62	0.615639	-	11.44	0.772098	-	10.72	0.419048	-	3.63	0.924446	0.642536	0.913862	0.191179	13	2	3	2	1	234	25.5	8.51	77	2.63906e+06	1.80129e+06	3.22468e+06	2578335	2.12483e+06	2	2	2	2	2	High	Peak Found	High	Peak Found	High	0
A0AVT1	Ubiquitin-like modifier-activating enzyme 6 OS=Homo sapiens OX=9606 GN=UBA6 PE=1 SV=1	UBA6	0.882288	-	0	0.650881	-	0	0.580405	-	0	0.421164	-	0	0.962275	0.715023	0.558329	0.195225	5	3	8	3	1	1052	117.9	6.14	257	754263	1.32314e+06	1.48615e+06	1.55145e+06	1.56442e+06	1	2	2	2	2	High	High	High	High	High	0
P63010	AP-2 complex subunit beta OS=Homo sapiens OX=9606 GN=AP2B1 PE=1 SV=1	AP2B1	1.44004	-	0	0.367841	down-regulated	0	0.271565	down-regulated	0	0.426455	-	0	0.676435	0.0686946	0.00611873	0.206249	18	10	36	4	1	937	104.5	5.38	1094	1.39805e+06	2.52669e+06	1.9842e+06	1.73236e+06	3.16295e+06	1	2	2	2	2	High	High	High	High	High	0
Q9UK76	Jupiter microtubule associated homolog 1 OS=Homo sapiens OX=9606 GN=JPT1 PE=1 SV=3	JPT1	0.920792	-	32.27	0.827093	-	54.21	0.820021	-	27.63	0.427513	-	14.18	0.975348	0.968083	0.936901	0.209208	38	4	30	4	1	154	16	5.6	582	1.7683e+07	1.56291e+07	2.00759e+07	2.42606e+07	2.13687e+07	4	4	4	4	4	High	High	High	High	High	0
P13987	CD59 glycoprotein OS=Homo sapiens OX=9606 GN=CD59 PE=1 SV=1	CD59	0.728273	-	47.15	0.564978	-	11.9	0.615548	-	7.46	0.428572	-	3.59	0.770601	0.523598	0.645273	0.212662	25	3	26	3	1	128	14.2	6.48	718	1.40124e+07	1.27495e+07	1.75872e+07	14654124	8.34848e+06	3	3	3	3	3	High	High	High	High	High	0
Q15637	Splicing factor 1 OS=Homo sapiens OX=9606 GN=SF1 PE=1 SV=4	SF1	0.385039	-	11.37	0.281938	down-regulated	7.95	0.277955	down-regulated	5.19	0.440212	-	4.19	0.0950765	0.00931802	0.00752711	0.240053	8	3	6	3	1	639	68.3	8.98	103	3.61854e+06	2.99732e+06	2.18653e+06	2.80796e+06	2.17965e+06	2	2	2	2	2	High	Peak Found	High	High	High	0
Q14566	DNA replication licensing factor MCM6 OS=Homo sapiens OX=9606 GN=MCM6 PE=1 SV=1	MCM6	0.610561	-	3.93	0.461454	-	0.98	0.438765	-	0.16	0.443386	-	4.6	0.564568	0.245835	0.192672	0.244328	8	5	14	5	1	821	92.8	5.41	359	3.89704e+06	6.8134e+06	5.34199e+06	5.23617e+06	3.08448e+06	3	5	5	5	4	High	High	High	High	Peak Found	0
Q16181	Septin-7 OS=Homo sapiens OX=9606 GN=SEPTIN7 PE=1 SV=2	SEPTIN7	0.707371	-	10.69	0.621145	-	20.04	0.7082	-	19.82	0.448677	-	14.06	0.747858	0.655803	0.828382	0.258774	12	3	13	3	1	437	50.6	8.63	328	3.14653e+06	5.21496e+06	6.79494e+06	5.83772e+06	5634738	2	3	3	3	3	High	High	High	High	High	0
P25786	Proteasome subunit alpha type-1 OS=Homo sapiens OX=9606 GN=PSMA1 PE=1 SV=1	PSMA1	0.649065	-	0	0.352423	down-regulated	0	0.234292	down-regulated	0	0.45926	-	0	0.656176	0.0518473	0.00147563	0.284846	8	2	18	2	1	263	29.5	6.61	427	2.19238e+06	2.88747e+06	2.08633e+06	2812026	2.54807e+06	1	2	2	2	2	High	High	High	High	High	0
Q8TEA8	D-aminoacyl-tRNA deacylase 1 OS=Homo sapiens OX=9606 GN=DTD1 PE=1 SV=2	DTD1	0.614961	-	0	0.736784	-	0	0.591054	-	0	0.464551	-	0	0.656176	0.864557	0.577173	0.297878	28	3	3	3	1	209	23.4	8.24	61	582264	903014	589979	1.23796e+06	1.26354e+06	1	2	1	2	2	High	Peak Found	High	Peak Found	High	0
Q6P2E9	Enhancer of mRNA-decapping protein 4 OS=Homo sapiens OX=9606 GN=EDC4 PE=1 SV=1	EDC4	0.790979	-	7.26	0.494493	-	1.78	0.468584	-	1.02	0.474074	-	1.58	0.859178	0.335734	0.266757	0.318848	4	3	4	3	1	1401	151.6	5.86	94	3.61202e+06	3.19734e+06	2.44863e+06	2.7184e+06	2.74214e+06	3	3	2	3	2	High	Peak Found	Peak Found	Peak Found	High	0
P63313	Thymosin beta-10 OS=Homo sapiens OX=9606 GN=TMSB10 PE=1 SV=2	TMSB10	0.918592	-	0	0.670705	-	0	0.567625	-	0	0.478307	-	0	0.974691	0.746933	0.523233	0.329981	50	2	13	2	1	44	5	5.36	382	77505960	6.60001e+07	7.57467e+07	9.43009e+07	8.24781e+07	1	2	2	2	2	High	High	High	High	High	0
P14324	Farnesyl pyrophosphate synthase OS=Homo sapiens OX=9606 GN=FDPS PE=1 SV=4	FDPS	1.90209	-	157.55	0.602423	-	34.78	0.511182	-	25.73	0.479365	-	8.22	0.306527	0.617722	0.37365	0.331592	19	5	35	5	1	419	48.2	6.15	548	2.04409e+07	2.50184e+07	9.75614e+06	1.09561e+07	5.37147e+06	3	4	4	4	2	High	High	High	High	High	0
Q9Y3E5	Peptidyl-tRNA hydrolase 2, mitochondrial OS=Homo sapiens OX=9606 GN=PTRH2 PE=1 SV=1	PTRH2	1.31133	-	0	1.26432	-	0	1.16613	-	0	0.481482	-	0	0.770794	0.890235	0.932236	0.340625	16	2	5	2	1	179	19.2	8.73	176	742879	1.08489e+06	2210741	2.16815e+06	1.49365e+06	1	2	2	2	2	High	High	High	High	Peak Found	0
Q9UJZ1	Stomatin-like protein 2, mitochondrial OS=Homo sapiens OX=9606 GN=STOML2 PE=1 SV=1	STOML2	0.785479	-	2.91	0.470264	-	14.7	0.394036	-	12.97	0.496297	-	22.58	0.851086	0.267927	0.103511	0.382464	9	2	10	2	1	356	38.5	7.39	313	2.28095e+06	2.45357e+06	1.83256e+06	2.2135e+06	2.06959e+06	2	2	2	2	2	High	High	High	High	High	0
Q9H1E3	Nuclear ubiquitous casein and cyclin-dependent kinase substrate 1 OS=Homo sapiens OX=9606 GN=NUCKS1 PE=1 SV=1	NUCKS1	1.47745	-	0	0.626652	-	0	0.632588	-	0	0.496297	-	0	0.664354	0.669216	0.692201	0.382464	12	2	2	2	1	243	27.3	5.08	80	807546	712977	1.55982e+06	1.90675e+06	1.37782e+06	1	1	2	2	1	Peak Found	Peak Found	Peak Found	High	High	0
P08670	Vimentin OS=Homo sapiens OX=9606 GN=VIM PE=1 SV=4	VIM	1.14521	-	0	0.623348	-	0	0.715655	-	0	0.500529	-	0	0.900277	0.662516	0.837855	0.392575	5	2	3	2	1	466	53.6	5.12	97	1.58495e+06	2797146	4.98347e+06	4.92665e+06	3.76568e+06	1	2	2	2	2	Peak Found	Peak Found	High	High	Peak Found	0
P61086	Ubiquitin-conjugating enzyme E2 K OS=Homo sapiens OX=9606 GN=UBE2K PE=1 SV=3	UBE2K	0.671067	-	0	0.427313	-	0	0.403621	-	0	0.502646	-	0	0.687599	0.168504	0.118331	0.398825	33	4	17	4	1	200	22.4	5.44	484	2.49329e+06	6.49082e+06	4.62865e+06	5.16348e+06	5.52623e+06	1	3	3	3	3	Peak Found	High	High	High	High	0
Q99961	Endophilin-A2 OS=Homo sapiens OX=9606 GN=SH3GL1 PE=1 SV=1	SH3GL1	1.0055	-	0	0.544053	-	0	0.646432	-	0	0.503704	-	0	0.993617	0.47757	0.719585	0.400922	14	2	8	2	1	368	41.5	5.43	393	1.73497e+06	2.84571e+06	1.92165e+06	1710413	2595645	1	2	1	1	2	High	High	High	High	High	0
Q15021	Condensin complex subunit 1 OS=Homo sapiens OX=9606 GN=NCAPD2 PE=1 SV=3	NCAPD2	5.05171	up-regulated	561.78	0.645374	-	9.5	0.611289	-	11.04	0.506879	-	7.19	0.000296622	0.701023	0.63426	0.410757	6	5	16	5	1	1401	157.1	6.61	606	2.1573e+06	3.57902e+06	4.22465e+06	4374017	2.33228e+06	3	4	4	4	3	High	High	High	High	High	0
Q96FJ2	Dynein light chain 2, cytoplasmic OS=Homo sapiens OX=9606 GN=DYNLL2 PE=1 SV=1	DYNLL2	2.0231	-	0	1.59031	-	0	1.39723	-	0	0.511111	-	0	0.240158	0.615949	0.77784	0.421388	37	2	16	1	1	89	10.3	7.37	613	1.24311e+06	1.12942e+06	2.97803e+06	3.57954e+06	2.90421e+06	1	1	1	1	1	High	High	Peak Found	High	High	0
Q13443	Disintegrin and metalloproteinase domain-containing protein 9 OS=Homo sapiens OX=9606 GN=ADAM9 PE=1 SV=1	ADAM9	0.529153	-	0	0.587004	-	0	0.709265	-	0	0.515344	-	0	0.452841	0.580198	0.830661	0.432518	5	2	3	2	1	819	90.5	7.52	110	1.59945e+06	682564	906143	791329	455474	2	1	1	1	1	High	Peak Found	Peak Found	Peak Found	Peak Found	0
Q09028	Histone-binding protein RBBP4 OS=Homo sapiens OX=9606 GN=RBBP4 PE=1 SV=3	RBBP4	0.629263	-	5.6	0.671806	-	6.04	0.487753	-	0.38	0.520635	-	7.79	0.608754	0.747561	0.313452	0.448531	29	9	36	4	1	425	47.6	4.89	782	5.61249e+06	7.78647e+06	5.78263e+06	6.61127e+06	5.5252e+06	3	4	4	3	4	High	High	Peak Found	High	High	0
P42677	40S ribosomal protein S27 OS=Homo sapiens OX=9606 GN=RPS27 PE=1 SV=3	RPS27	0.930693	-	0	0.426211	-	0	0.695421	-	0	0.520635	-	0	0.982754	0.166467	0.811811	0.448531	38	3	29	1	1	84	9.5	9.45	535	6.04502e+06	5598688	7204975	4665237	6.49959e+06	1	1	1	1	1	High	High	High	High	High	0
Q99733	Nucleosome assembly protein 1-like 4 OS=Homo sapiens OX=9606 GN=NAP1L4 PE=1 SV=1	NAP1L4	0.759076	-	12.01	0.48348	-	3.99	0.385517	-	0.81	0.522752	-	6.82	0.817454	0.303094	0.0903246	0.454958	36	8	39	7	1	375	42.8	4.69	1077	5.33249e+06	1.00279e+07	1.16439e+07	1.09082e+07	7.97876e+06	3	6	6	6	5	High	High	High	High	High	0
P08754	Guanine nucleotide-binding protein G(i) subunit alpha-3 OS=Homo sapiens OX=9606 GN=GNAI3 PE=1 SV=3	GNAI3	0.734873	-	21.38	0.503304	-	3.59	0.601704	-	10.49	0.52381	-	1.19	0.776622	0.360236	0.606841	0.455651	15	4	5	4	1	354	40.5	5.69	100	4.14545e+06	3.39149e+06	3.48877e+06	3.58653e+06	2.79406e+06	3	2	2	2	2	High	High	High	Peak Found	Peak Found	0
P62263	40S ribosomal protein S14 OS=Homo sapiens OX=9606 GN=RPS14 PE=1 SV=3	RPS14	0.951595	-	18.58	0.547357	-	1.57	0.57295	-	11.28	0.525926	-	7.96	0.995552	0.484502	0.537978	0.458017	36	4	34	4	1	151	16.3	10.05	968	2.80944e+07	28002797	2.66059e+07	2.91271e+07	2.56115e+07	4	4	4	4	4	High	High	High	High	High	0
P46940	Ras GTPase-activating-like protein IQGAP1 OS=Homo sapiens OX=9606 GN=IQGAP1 PE=1 SV=1	IQGAP1	1.09461	-	41.95	1.09141	-	52.99	0.945687	-	50.64	0.526984	-	9.77	0.929015	0.975689	0.99619	0.463466	48	50	247	50	1	1657	189.1	6.48	6587	7.85626e+07	9.59141e+07	1.4395e+08	1.75814e+08	1.23128e+08	36	46	48	47	49	High	High	High	High	High	0
Q68EM7	Rho GTPase-activating protein 17 OS=Homo sapiens OX=9606 GN=ARHGAP17 PE=1 SV=1	ARHGAP17	0.521452	-	0	0.894273	-	0	0.0106496	down-regulated		0.530159	-	0	0.477274	0.979967	8.3991e-17	0.474021	6	2	4	2	1	881	95.4	7.62	97	664126	626513		1.07547e+06	399899	1	1		1	1	High	Peak Found	Peak Found	High	High	0
O95347	Structural maintenance of chromosomes protein 2 OS=Homo sapiens OX=9606 GN=SMC2 PE=1 SV=2	SMC2	0.740374	-	14.81	0.712555	-	7.88	0.576145	-	13	0.530159	-	0	0.784728	0.821457	0.546528	0.473513	3	3	4	3	1	1197	135.6	8.43	80	2.96385e+06	3.41828e+06	2.4563e+06	3.52315e+06	2.2114e+06	2	2	2	2	2	High	High	High	High	Peak Found	0
P61916	NPC intracellular cholesterol transporter 2 OS=Homo sapiens OX=9606 GN=NPC2 PE=1 SV=1	NPC2	1.30583	-	13.64	0.803965	-	16.6	0.767838	-	24.94	0.532275	-	1.82	0.770794	0.957606	0.912775	0.477846	38	4	6	4	1	151	16.6	7.65	49	2.81076e+06	3.27089e+06	3834938	4.97329e+06	6451998	3	3	3	4	4	High	Peak Found	Peak Found	High	High	0
P68032	Actin, alpha cardiac muscle 1 OS=Homo sapiens OX=9606 GN=ACTC1 PE=1 SV=1	ACTC1	0.952695	-	0.96	0.550661	-	10.29	0.670927	-	5.62	0.534392	-	5.04	0.995552	0.493629	0.769385	0.480718	42	13	227	2	1	377	42	5.39	5214	1.93641e+08	1.62195e+08	2.43955e+08	2.51651e+08	2.15147e+08	2	2	2	2	3	High	High	High	High	High	0
P63167	Dynein light chain 1, cytoplasmic OS=Homo sapiens OX=9606 GN=DYNLL1 PE=1 SV=1	DYNLL1	0.871287	-	0	0.623348	-	0	0.547391	-	0	0.536508	-	0	0.930521	0.660853	0.47466	0.482978	37	2	21	1	1	89	10.4	7.4	746	5.33071e+06	5084626	5.0022e+06	6013883	5.36523e+06	1	1	1	1	1	High	High	High	High	High	0
P28288	ATP-binding cassette sub-family D member 3 OS=Homo sapiens OX=9606 GN=ABCD3 PE=1 SV=1	ABCD3	0.0110011	down-regulated		0.0110132	down-regulated		0.571885	-	0	0.536508	-	0	6.38014e-17	7.85062e-17	0.534739	0.482978	6	2	2	2	1	659	75.4	9.36	35	816514	779010	800418			1	1	1			High	Peak Found	Peak Found	Not Found	Not Found	0
Q9BV86	N-terminal Xaa-Pro-Lys N-methyltransferase 1 OS=Homo sapiens OX=9606 GN=NTMT1 PE=1 SV=3	NTMT1	0.821782	-	0	0.559471	-	0	0.687966	-	0	0.536508	-	0	0.907879	0.517942	0.79927	0.482978	14	2	3	2	1	223	25.4	5.52	135	1.03296e+06	1.92744e+06	2.22262e+06	2.08868e+06	1.78755e+06	1	2	2	2	2	Peak Found	Peak Found	High	High	High	0
Q14166	Tubulin--tyrosine ligase-like protein 12 OS=Homo sapiens OX=9606 GN=TTLL12 PE=1 SV=2	TTLL12	0.960396	-	0	0.75	-	0	0.683706	-	0	0.542857	-	0	0.996968	0.884656	0.792186	0.501246	19	6	12	6	1	644	74.4	5.53	93	2.28455e+06	6.91899e+06	8.17608e+06	8.77658e+06	4.73945e+06	1	5	5	5	3	High	High	High	High	High	0
Q9UK41	Vacuolar protein sorting-associated protein 28 homolog OS=Homo sapiens OX=9606 GN=VPS28 PE=1 SV=1	VPS28	0.833883	-	0	0.671806	-	0	0.632588	-	0	0.543916	-	0	0.900994	0.747561	0.692201	0.502613	18	2	6	2	1	221	25.4	5.54	34	2273792	2.19942e+06	2463660	3.47967e+06	2.6419e+06	1	1	1	2	2	High	Peak Found	High	High	Peak Found	0
P62979	Ubiquitin-40S ribosomal protein S27a OS=Homo sapiens OX=9606 GN=RPS27A PE=1 SV=2	RPS27A	1.05061	-	55.1	0.669604	-	12.22	0.814696	-	26.46	0.543916	-	17.08	0.963856	0.746151	0.932236	0.502711	42	5	48	5	1	156	18	9.64	1007	5.36469e+07	5.25139e+07	4.81716e+07	4.53872e+07	5.52529e+07	5	5	5	5	5	High	High	High	High	High	0
P50552	Vasodilator-stimulated phosphoprotein OS=Homo sapiens OX=9606 GN=VASP PE=1 SV=3	VASP	0.985699	-	26.95	0.872247	-	20.13	0.680511	-	7.81	0.544974	-	3.66	0.998952	0.975689	0.781168	0.506464	21	6	24	6	1	380	39.8	8.94	611	4.5394e+06	5177850	7.4509e+06	8.91418e+06	4.98531e+06	4	5	5	5	5	High	High	High	High	High	0
P30740	Leukocyte elastase inhibitor OS=Homo sapiens OX=9606 GN=SERPINB1 PE=1 SV=1	SERPINB1	0.811881	-	6.3	0.661894	-	0.12	0.582535	-	0	0.546032	-	6.05	0.881942	0.733621	0.565568	0.507098	18	5	9	5	1	379	42.7	6.28	238	2.94037e+06	7.32254e+06	5.66392e+06	6753132	5.25326e+06	2	4	3	4	3	High	High	High	High	Peak Found	0
Q9P258	Protein RCC2 OS=Homo sapiens OX=9606 GN=RCC2 PE=1 SV=2	RCC2	0.69967	-	17.1	0.561674	-	4.41	0.604899	-	10.58	0.546032	-	5.93	0.742888	0.520564	0.613787	0.507098	32	11	38	11	1	522	56	8.78	1259	1.74206e+07	2.31376e+07	2.30328e+07	2.71076e+07	1.18616e+07	9	11	11	11	8	High	High	High	High	High	0
Q04323	UBX domain-containing protein 1 OS=Homo sapiens OX=9606 GN=UBXN1 PE=1 SV=2	UBXN1	0.986799	-	0	0.582599	-	0	0.547391	-	0	0.552381	-	0	0.997856	0.569317	0.47466	0.528574	25	3	12	3	1	297	33.3	5.25	414	1.44429e+06	4.79651e+06	1.43815e+06	2502009	5.12817e+06	1	2	2	2	2	High	High	High	High	High	0
P52566	Rho GDP-dissociation inhibitor 2 OS=Homo sapiens OX=9606 GN=ARHGDIB PE=1 SV=3	ARHGDIB	0.30473	down-regulated	2.72	0.329295	down-regulated	8.27	0.483493	-	9.75	0.554498	-	15.61	0.0209143	0.0311702	0.302859	0.532371	52	6	28	6	1	201	23	5.21	565	1.17716e+07	1.43156e+07	1.0334e+07	9.45855e+06	5.77606e+06	5	5	5	5	5	High	High	High	High	High	0
Q09666	Neuroblast differentiation-associated protein AHNAK OS=Homo sapiens OX=9606 GN=AHNAK PE=1 SV=2	AHNAK	0.994499	-	29.65	0.843612	-	21.9	0.810437	-	24.5	0.557672	-	10.67	0.996968	0.968083	0.932236	0.543638	44	118	673	118	1	5890	628.7	6.15	12828	3.35868e+08	3.35071e+08	5.24961e+08	5.90894e+08	4.15829e+08	100	96	104	102	104	High	High	High	High	High	0
P22223	Cadherin-3 OS=Homo sapiens OX=9606 GN=CDH3 PE=1 SV=2	CDH3	0.750275	-	0	0.645374	-	0	0.676251	-	0	0.564021	-	0	0.805823	0.701023	0.77784	0.562964	9	3	7	3	1	829	91.4	4.75	63	2076978	2.54256e+06	3.56975e+06	2425835	3.33973e+06	1	2	2	1	3	Peak Found	High	High	High	High	0
P61513	60S ribosomal protein L37a OS=Homo sapiens OX=9606 GN=RPL37A PE=1 SV=2	RPL37A	0.268427	down-regulated	5.71	0.509912	-	4.01	0.488818	-	7.51	0.56508	-	15.93	0.00757739	0.37595	0.316305	0.563243	33	2	13	2	1	92	10.3	10.43	514	8.096e+06	9.00916e+06	7.14343e+06	7.62507e+06	2.81995e+06	2	2	2	2	2	High	High	High	High	Peak Found	0
Q9NQP4	Prefoldin subunit 4 OS=Homo sapiens OX=9606 GN=PFDN4 PE=1 SV=1	PFDN4	0.711771	-	3.46	0.69163	-	4.43	0.584665	-	8.27	0.56508	-	11.55	0.754186	0.792627	0.570002	0.563243	20	2	16	2	1	134	15.3	4.53	648	5.89195e+06	6.60931e+06	6321522	7.55761e+06	4.76882e+06	2	2	2	2	2	High	High	High	High	High	0
O60684	Importin subunit alpha-7 OS=Homo sapiens OX=9606 GN=KPNA6 PE=1 SV=1	KPNA6	0.391639	-	0	0.518722	-	5.15	0.55804	-	0	0.566138	-	0	0.102398	0.401908	0.494561	0.563243	19	5	22	5	1	536	60	4.98	652	3868104	8367689	6.24028e+06	8.72945e+06	6.40372e+06	2	4	4	5	4	High	High	High	High	High	0
P52907	F-actin-capping protein subunit alpha-1 OS=Homo sapiens OX=9606 GN=CAPZA1 PE=1 SV=3	CAPZA1	0.818482	-	10.75	0.545154	-	1.99	0.588924	-	7.95	0.566138	-	4.39	0.889348	0.48057	0.574184	0.563243	58	10	76	10	1	286	32.9	5.69	1617	4.58721e+07	4.65943e+07	4.8514e+07	4.28096e+07	4.38082e+07	10	10	10	10	10	High	High	High	High	High	0
O95573	Fatty acid CoA ligase Acsl3 OS=Homo sapiens OX=9606 GN=ACSL3 PE=1 SV=3	ACSL3	0.960396	-	13.98	0.712555	-	11.55	0.72098	-	10.65	0.566138	-	16.37	0.996968	0.821457	0.850336	0.563243	17	7	26	5	1	720	80.4	8.38	467	6.04999e+06	5.67421e+06	8.09039e+06	7.29519e+06	7.72991e+06	4	4	4	4	3	High	Peak Found	High	High	High	0
P49736	DNA replication licensing factor MCM2 OS=Homo sapiens OX=9606 GN=MCM2 PE=1 SV=4	MCM2	0.0110011	down-regulated		0.524229	-	0	0.474973	-	0	0.568254	-	0	6.38014e-17	0.423896	0.281787	0.568126	3	2	2	2	1	904	101.8	5.52	28	1.28469e+06	1.29919e+06	2.03549e+06	1.9182e+06		1	1	2	2		Peak Found	High	High	Peak Found	Not Found	0
Q5GLZ8	Probable E3 ubiquitin-protein ligase HERC4 OS=Homo sapiens OX=9606 GN=HERC4 PE=1 SV=1	HERC4	0.40484	-	0	0.620044	-	0	0.498403	-	0	0.569312	-	0	0.168517	0.655803	0.342659	0.571871	4	2	2	2	1	1057	118.5	6.19	21	1.55699e+06	1.91735e+06	1.73723e+06	2.39537e+06	1045916	1	2	2	2	2	Peak Found	Peak Found	High	High	Peak Found	0
Q9NP79	Vacuolar protein sorting-associated protein VTA1 homolog OS=Homo sapiens OX=9606 GN=VTA1 PE=1 SV=1	VTA1	0.933993	-	12.76	0.834802	-	27.86	0.895634	-	21.54	0.572487	-	6.97	0.986607	0.968083	0.990367	0.581105	19	4	20	4	1	307	33.9	6.29	248	5.16774e+06	4.83723e+06	9.29707e+06	9515869	6002064	2	2	3	3	2	High	High	High	High	High	0
P49321	Nuclear autoantigenic sperm protein OS=Homo sapiens OX=9606 GN=NASP PE=1 SV=2	NASP	0.750275	-	13.61	0.601322	-	9.54	0.707135	-	19.75	0.574603	-	10.24	0.805823	0.614666	0.828382	0.58536	36	16	89	16	1	788	85.2	4.3	2014	3.44383e+07	3.476e+07	4.02018e+07	3.0465e+07	2.28584e+07	12	12	12	11	10	High	High	High	High	High	0
P13929	Beta-enolase OS=Homo sapiens OX=9606 GN=ENO3 PE=1 SV=5	ENO3	1.0407	-	0	0.702643	-	0	0.741214	-	0	0.574603	-	0	0.974034	0.804103	0.880966	0.586912	17	5	101	1	1	434	47	7.71	5384	142790272	146036672	181306272	181700384	171615584	1	1	1	1	1	High	High	High	High	High	0
Q8WXX5	DnaJ homolog subfamily C member 9 OS=Homo sapiens OX=9606 GN=DNAJC9 PE=1 SV=1	DNAJC9	0.816282	-	18.19	1.13767	-	3.8	1.02556	-	25.91	0.574603	-	0.59	0.887724	0.968083	0.99619	0.586745	20	4	10	4	1	260	29.9	5.73	222	4.24668e+06	3.15005e+06	7.40511e+06	8.38624e+06	4.8906e+06	4	3	4	4	4	High	Peak Found	High	High	High	0
O43615	Mitochondrial import inner membrane translocase subunit TIM44 OS=Homo sapiens OX=9606 GN=TIMM44 PE=1 SV=2	TIMM44	0.69527	-	11.17	0.669604	-	8.41	0.771033	-	15.13	0.575662	-	14.29	0.731644	0.746151	0.913862	0.588383	11	4	10	4	1	452	51.3	8.32	376	4.19001e+06	4.19494e+06	5.60742e+06	5.54428e+06	2.97924e+06	4	4	4	4	4	High	High	High	High	Peak Found	0
Q9UNZ2	NSFL1 cofactor p47 OS=Homo sapiens OX=9606 GN=NSFL1C PE=1 SV=2	NSFL1C	1.0132	-	0	0.656388	-	0	0.835996	-	0	0.575662	-	0	0.98972	0.723116	0.94726	0.588261	9	2	2	2	1	370	40.5	5.1	35	663160	2.66357e+06	3.37881e+06	2.75671e+06	3.04169e+06	1	2	2	2	2	High	Peak Found	Peak Found	Peak Found	High	0
O75506	Heat shock factor-binding protein 1 OS=Homo sapiens OX=9606 GN=HSBP1 PE=1 SV=1	HSBP1	0.89989	-	21.62	1.18172	-	0.99	0.71459	-	10.85	0.577778	-	8.52	0.95634	0.962439	0.837855	0.593471	72	5	35	5	1	76	8.5	4.36	1074	1.57677e+07	1.7312e+07	1.31706e+07	2.2504e+07	16995911	4	4	3	3	3	High	High	High	High	High	0
Q9Y5Y2	Cytosolic Fe-S cluster assembly factor NUBP2 OS=Homo sapiens OX=9606 GN=NUBP2 PE=1 SV=1	NUBP2	1.06821	-	0	0.864537	-	15.11	0.473908	-	17.99	0.578836	-	27.16	0.951666	0.975689	0.280163	0.597204	20	2	13	2	1	271	28.8	5.83	261	3182469	4.44302e+06	3.50651e+06	4.80034e+06	2.55127e+06	2	2	2	2	1	High	High	High	High	High	0
O60664	Perilipin-3 OS=Homo sapiens OX=9606 GN=PLIN3 PE=1 SV=3	PLIN3	1.26183	-	31.51	0.832599	-	26.3	0.71672	-	25.87	0.579895	-	11.13	0.814381	0.968083	0.839809	0.600323	60	17	139	17	1	434	47	5.44	5125	7.08425e+07	7.58479e+07	9.51865e+07	1.04728e+08	1.04082e+08	14	15	16	16	15	High	High	High	High	High	0
Q9Y285	Phenylalanine--tRNA ligase alpha subunit OS=Homo sapiens OX=9606 GN=FARSA PE=1 SV=3	FARSA	0.70407	-	7.56	0.580396	-	1.99	0.840256	-	0.37	0.583069	-	3.01	0.747296	0.562062	0.954174	0.608392	8	3	19	3	1	508	57.5	7.8	809	5.05986e+06	7.47703e+06	6842039	6.7872e+06	5.32431e+06	3	3	3	3	3	High	High	High	High	High	0
Q8TBC4	NEDD8-activating enzyme E1 catalytic subunit OS=Homo sapiens OX=9606 GN=UBA3 PE=1 SV=2	UBA3	0.869087	-	5.12	0.737885	-	2.06	0.654952	-	0.05	0.584127	-	4.85	0.928715	0.864557	0.737458	0.609165	13	3	9	3	1	463	51.8	5.45	108	3.52092e+06	3.8787e+06	4.2471e+06	4.38881e+06	3.64405e+06	3	3	3	3	3	High	Peak Found	Peak Found	High	High	0
Q9P2X0	Dolichol-phosphate mannosyltransferase subunit 3 OS=Homo sapiens OX=9606 GN=DPM3 PE=1 SV=2	DPM3	0.39824	-	0	0.53304	-	0	0.604899	-	0	0.585186	-	0	0.1751	0.446909	0.613787	0.609831	24	2	5	2	1	92	10.1	5.94	171	1.35888e+06	1.41429e+06	1.40887e+06	1310426	624497	1	1	1	1	1	High	High	High	High	Peak Found	0
O60506	Heterogeneous nuclear ribonucleoprotein Q OS=Homo sapiens OX=9606 GN=SYNCRIP PE=1 SV=2	SYNCRIP	0.586359	-	5.82	0.561674	-	9.77	0.615548	-	15.68	0.586244	-	11.72	0.512472	0.520564	0.645273	0.611314	21	10	50	6	1	623	69.6	8.59	1227	1.15264e+07	1.89655e+07	17120808	1.82139e+07	1.21757e+07	4	6	5	6	6	High	High	High	High	High	0
Q9UHD8	Septin-9 OS=Homo sapiens OX=9606 GN=SEPTIN9 PE=1 SV=2	SEPTIN9	0.886689	-	50.25	1.01652	-	54.73	0.84345	-	43.88	0.587302	-	15.06	0.949161	0.995214	0.959018	0.611314	17	7	18	7	1	586	65.4	8.97	313	9.41058e+06	7.98152e+06	1.32929e+07	1.51111e+07	8.22755e+06	7	5	7	7	7	High	Peak Found	High	High	High	0
P19623	Spermidine synthase OS=Homo sapiens OX=9606 GN=SRM PE=1 SV=1	SRM	0.988999	-	22.85	0.75	-	9.75	0.832801	-	17.42	0.594709	-	2.94	0.997856	0.883916	0.947025	0.627891	35	7	27	7	1	302	33.8	5.49	379	8.59543e+06	9.77664e+06	1.30367e+07	14062761	8.9563e+06	6	6	7	7	7	High	High	High	High	High	0
P35241	Radixin OS=Homo sapiens OX=9606 GN=RDX PE=1 SV=1	RDX	0.686469	-	0	0.701542	-	7.73	0.640043	-	12.67	0.601059	-	14.2	0.718145	0.804103	0.70866	0.643589	23	13	96	3	1	583	68.5	6.37	2012	3.68602e+06	5.10847e+06	4.03587e+06	4.89914e+06	1863235	3	3	3	3	1	High	High	Peak Found	Peak Found	High	0
Q9Y624	Junctional adhesion molecule A OS=Homo sapiens OX=9606 GN=F11R PE=1 SV=1	F11R	0.459846	-	9.38	0.417401	-	3.06	0.454739	-	3.58	0.602117	-	4.64	0.2186	0.148846	0.22796	0.643589	15	3	11	3	1	299	32.6	7.9	131	8.38498e+06	9.01645e+06	6588512	6.4105e+06	4.73469e+06	2	2	2	2	2	High	High	High	High	High	0
P35613	Basigin OS=Homo sapiens OX=9606 GN=BSG PE=1 SV=2	BSG	0.784378	-	16.44	0.685022	-	10.25	0.634718	-	24.19	0.602117	-	8.08	0.850287	0.781902	0.697661	0.643589	31	7	78	7	1	385	42.2	5.66	2455	4.57293e+07	6.0596e+07	5.82871e+07	6.43701e+07	3.40347e+07	7	7	7	7	6	High	High	High	High	High	0
O15143	Actin-related protein 2/3 complex subunit 1B OS=Homo sapiens OX=9606 GN=ARPC1B PE=1 SV=3	ARPC1B	0.793179	-	21.23	0.679515	-	8.48	0.589989	-	4.06	0.603175	-	14.16	0.862078	0.767898	0.576452	0.645404	27	6	34	5	1	372	40.9	8.35	579	8.84944e+06	1.27508e+07	1.19466e+07	1.59098e+07	1.13926e+07	4	5	5	5	5	High	High	High	High	High	0
O75663	TIP41-like protein OS=Homo sapiens OX=9606 GN=TIPRL PE=1 SV=2	TIPRL	0.566557	-	1.78	0.601322	-	8.71	0.70607	-	7.92	0.603175	-	4.96	0.461542	0.615678	0.827741	0.645404	22	3	6	3	1	272	31.4	5.91	84	3.01179e+06	4.04636e+06	4.63622e+06	4.42192e+06	2.68339e+06	2	3	3	3	3	High	High	High	High	Peak Found	0
P52292	Importin subunit alpha-1 OS=Homo sapiens OX=9606 GN=KPNA2 PE=1 SV=1	KPNA2	0.832783	-	25.1	0.656388	-	5.66	0.513312	-	6.48	0.604233	-	4.86	0.900277	0.723116	0.37938	0.645989	17	6	7	6	1	529	57.8	5.4	57	5.39988e+06	5266347	5.01857e+06	5.46283e+06	5.26074e+06	4	3	4	3	4	High	High	High	Peak Found	Peak Found	0
P26583	High mobility group protein B2 OS=Homo sapiens OX=9606 GN=HMGB2 PE=1 SV=2	HMGB2	0.546755	-	12.9	0.794053	-	20.36	0.811502	-	19.66	0.60635	-	10.27	0.41428	0.941859	0.932236	0.650355	39	10	55	8	1	209	24	7.81	1314	3.94984e+07	4.15421e+07	5.61502e+07	5.11874e+07	3.35239e+07	6	7	7	8	7	High	High	High	High	High	0
Q9UKK9	ADP-sugar pyrophosphatase OS=Homo sapiens OX=9606 GN=NUDT5 PE=1 SV=1	NUDT5	0.986799	-	31.39	0.629956	-	19.7	0.495208	-	9.44	0.607408	-	10.76	0.997856	0.675481	0.332456	0.650451	25	4	12	4	1	219	24.3	4.94	286	8.98909e+06	1.01113e+07	8.13632e+06	1.03916e+07	1.02612e+07	4	4	4	4	4	High	High	High	High	High	0
Q08211	ATP-dependent RNA helicase A OS=Homo sapiens OX=9606 GN=DHX9 PE=1 SV=4	DHX9	0.951595	-	0	0.497797	-	2.68	0.526092	-	2.39	0.607408	-	9.71	0.995552	0.345085	0.411518	0.651133	5	4	9	4	1	1270	140.9	6.84	315	2.91324e+06	3.37408e+06	4.27409e+06	2.57748e+06	3.35644e+06	2	2	3	2	2	High	High	High	High	High	0
P07951	Tropomyosin beta chain OS=Homo sapiens OX=9606 GN=TPM2 PE=1 SV=1	TPM2	0.589659	-	0	0.587004	-	0	0.753994	-	0	0.610582	-	0	0.52227	0.582172	0.898488	0.659894	31	13	69	2	1	284	32.8	4.7	2014	1.9839e+06	4333452	3.91023e+06	3.47694e+06	2.53588e+06	1	2	2	2	2	High	High	Peak Found	Peak Found	Peak Found	0
Q9UHX1	Poly(U)-binding-splicing factor PUF60 OS=Homo sapiens OX=9606 GN=PUF60 PE=1 SV=1	PUF60	0.658966	-	19.3	0.61674	-	4.58	0.490948	-	6.91	0.611641	-	6.94	0.673992	0.645216	0.324702	0.66154	8	2	4	2	1	559	59.8	5.29	42	2187517	2.55154e+06	1.70651e+06	2.34792e+06	2.04068e+06	2	2	2	2	2	High	High	High	Peak Found	Peak Found	0
P21399	Cytoplasmic aconitate hydratase OS=Homo sapiens OX=9606 GN=ACO1 PE=1 SV=3	ACO1	0.920792	-	0	0.639868	-	11.24	0.71033	-	17.91	0.612699	-	0	0.975348	0.692819	0.831306	0.663406	4	2	8	2	1	889	98.3	6.68	147	2.52894e+06	1.82731e+06	2.92052e+06	2787824	1.78064e+06	2	1	2	2	1	High	High	High	High	High	0
P06730	Eukaryotic translation initiation factor 4E OS=Homo sapiens OX=9606 GN=EIF4E PE=1 SV=2	EIF4E	0.651265	-	0	0.796256	-	3.14	0.85197	-	6.96	0.612699	-	2.36	0.660656	0.941859	0.964291	0.662058	12	2	5	2	1	217	25.1	6.15	80	3.06031e+06	3.33741e+06	4.48081e+06	4413035	1.16164e+06	2	2	2	2	1	High	Peak Found	High	High	Peak Found	0
P21291	Cysteine and glycine-rich protein 1 OS=Homo sapiens OX=9606 GN=CSRP1 PE=1 SV=3	CSRP1	1.11881	-	37.81	0.731278	-	17.91	0.633653	-	10.51	0.613757	-	14.4	0.912152	0.850986	0.697504	0.663406	37	4	29	4	1	193	20.6	8.57	497	7.40994e+06	7.20114e+06	1.04514e+07	1.04281e+07	9.52289e+06	3	3	3	3	3	High	High	High	High	High	0
P58546	Myotrophin OS=Homo sapiens OX=9606 GN=MTPN PE=1 SV=2	MTPN	1.25963	-	40.41	0.955947	-	16.6	0.785942	-	18.93	0.613757	-	28.29	0.815703	0.995355	0.928115	0.664329	41	3	16	3	1	118	12.9	5.52	495	6533683	9.35571e+06	9.29252e+06	12348948	1.01726e+07	2	3	2	3	2	High	High	High	High	High	0
Q9H444	Charged multivesicular body protein 4b OS=Homo sapiens OX=9606 GN=CHMP4B PE=1 SV=1	CHMP4B	0.812981	-	8.15	0.594714	-	0.61	0.807242	-	3.03	0.615873	-	2.97	0.881942	0.598359	0.932236	0.669604	34	5	18	5	1	224	24.9	4.82	401	1.34099e+07	1.64087e+07	1.6334e+07	1.33059e+07	1.18225e+07	5	5	4	4	4	High	High	High	High	High	0
O95881	Thioredoxin domain-containing protein 12 OS=Homo sapiens OX=9606 GN=TXNDC12 PE=1 SV=1	TXNDC12	0.761276	-	18.92	0.835903	-	21.99	0.798722	-	7.23	0.616932	-	14.32	0.819136	0.968083	0.932236	0.673888	17	2	11	2	1	172	19.2	5.4	414	6.62748e+06	6.78451e+06	8.81651e+06	9389646	6.6169e+06	2	2	2	2	2	High	High	High	High	High	0
O95394	Phosphoacetylglucosamine mutase OS=Homo sapiens OX=9606 GN=PGM3 PE=1 SV=1	PGM3	1.16392	-	12.66	1.09802	-	11.03	1.09691	-	19.6	0.61799	-	13.82	0.889348	0.975689	0.96976	0.673888	10	3	12	3	1	542	59.8	6.25	83	2.21105e+06	2307716	4.36656e+06	5.3464e+06	3.06201e+06	2	2	2	3	2	High	High	High	High	High	0
Q15836	Vesicle-associated membrane protein 3 OS=Homo sapiens OX=9606 GN=VAMP3 PE=1 SV=3	VAMP3	0.854785	-	18.38	0.493392	-	1.36	0.447284	-	4.88	0.619048	-	6.65	0.916088	0.332182	0.211881	0.678744	33	2	14	2	1	100	11.3	8.79	919	7.78069e+06	8712585	5.98951e+06	6.97656e+06	7943481	2	2	2	2	2	High	High	High	High	High	0
Q15365	Poly(rC)-binding protein 1 OS=Homo sapiens OX=9606 GN=PCBP1 PE=1 SV=2	PCBP1	0.920792	-	28.08	0.702643	-	12.88	0.694356	-	10.52	0.621164	-	15.41	0.975348	0.804103	0.810543	0.68575	50	10	83	8	1	356	37.5	7.09	2161	3.23866e+07	3.94771e+07	3.94977e+07	4.79944e+07	3.5372e+07	7	6	7	7	7	High	High	High	High	High	0
P49023	Paxillin OS=Homo sapiens OX=9606 GN=PXN PE=1 SV=3	PXN	0.79978	-	5.61	0.769824	-	29.42	0.960596	-	10.51	0.621164	-	8.93	0.867706	0.906379	1	0.685009	22	6	18	6	1	591	64.5	6.19	674	2.72951e+06	6.32404e+06	8.67448e+06	8.06862e+06	7.39508e+06	3	5	5	5	5	High	High	High	High	High	0
Q9BPX5	Actin-related protein 2/3 complex subunit 5-like protein OS=Homo sapiens OX=9606 GN=ARPC5L PE=1 SV=1	ARPC5L	0.40374	-	8.71	0.800661	-	2.76	0.760383	-	18.97	0.622223	-	13.12	0.122819	0.950034	0.901837	0.69111	16	2	5	2	1	153	16.9	6.6	173	3.13207e+06	3.61596e+06	4.24963e+06	4536938	1.56795e+06	2	2	2	2	2	High	High	High	High	Peak Found	0
P19823	Inter-alpha-trypsin inhibitor heavy chain H2 OS=Homo sapiens OX=9606 GN=ITIH2 PE=1 SV=2	ITIH2	0.459846	-	2.92	0.809471	-	20.63	0.626198	-	8.15	0.624339	-	0.64	0.218713	0.962439	0.67667	0.697419	8	5	26	5	1	946	106.4	6.86	604	6.89318e+06	9252724	7.27476e+06	1.0402e+07	4.17559e+06	3	4	4	4	3	High	High	High	High	High	0
Q9NTJ3	Structural maintenance of chromosomes protein 4 OS=Homo sapiens OX=9606 GN=SMC4 PE=1 SV=2	SMC4				0.948238	-	46.6	1.20873	-	0	0.627514	-	5.92		0.995355	0.927255	0.700205	3	3	6	3	1	1288	147.1	6.79	220	1467402	2.41119e+06	1.87652e+06	2.52188e+06	730847	2	3	2	2	1	High	High	High	High	High	0
P56537	Eukaryotic translation initiation factor 6 OS=Homo sapiens OX=9606 GN=EIF6 PE=1 SV=1	EIF6	0.836084	-	16.33	0.524229	-	7.32	0.681576	-	13.19	0.628572	-	8.82	0.903167	0.423896	0.784909	0.703294	57	8	58	8	1	245	26.6	4.68	1264	2.62728e+07	3.25001e+07	3.07278e+07	36936266	2.39572e+07	7	8	7	8	7	High	High	High	High	High	0
Q8WW12	PEST proteolytic signal-containing nuclear protein OS=Homo sapiens OX=9606 GN=PCNP PE=1 SV=2	PCNP	0.814081	-	5.04	0.570485	-	3.01	0.5836	-	0.63	0.62963	-	6.48	0.883546	0.533033	0.566646	0.703294	17	2	9	2	1	178	18.9	7.49	255	3.62561e+06	3.93905e+06	3.61203e+06	3839381	3.47851e+06	2	2	2	2	2	High	High	High	High	High	0
Q6NZI2	Caveolae-associated protein 1 OS=Homo sapiens OX=9606 GN=CAVIN1 PE=1 SV=1	CAVIN1	0.826183	-	17.45	1.09581	-	13.64	1.03514	-	30.25	0.62963	-	10.11	0.896495	0.975689	0.99619	0.703294	23	6	28	6	1	390	43.5	5.6	1087	1.0459e+07	1.24904e+07	1.53775e+07	1.86095e+07	1.1882e+07	5	5	5	5	4	High	High	High	High	High	0
P12955	Xaa-Pro dipeptidase OS=Homo sapiens OX=9606 GN=PEPD PE=1 SV=3	PEPD				0.553965	-	0	0.537806	-	0	0.630688	-	0		0.501662	0.446605	0.707616	9	2	8	2	1	493	54.5	6	126	1.72845e+06	2.70932e+06	1.59205e+06	2.1465e+06	1.20442e+06	1	2	1	2	1	High	High	High	High	High	0
Q8N1G4	Leucine-rich repeat-containing protein 47 OS=Homo sapiens OX=9606 GN=LRRC47 PE=1 SV=1	LRRC47	0.491749	-	2.81	0.799559	-	14.62	0.680511	-	8.59	0.630688	-	10.63	0.28685	0.946975	0.781033	0.706856	10	4	18	4	1	583	63.4	8.28	635	5.88518e+06	6.88945e+06	8.13399e+06	8.06033e+06	3.15414e+06	4	4	4	4	3	High	High	High	High	High	0
Q9BSJ8	Extended synaptotagmin-1 OS=Homo sapiens OX=9606 GN=ESYT1 PE=1 SV=1	ESYT1	1.19912	-	54.14	0.755507	-	35.87	0.523962	-	17.9	0.632805	-	10.25	0.863011	0.890196	0.408415	0.709838	9	5	20	5	1	1104	122.8	5.83	437	5.04e+06	4.15976e+06	4375356	4.72112e+06	4.98252e+06	4	2	4	3	4	High	High	High	High	High	0
Q9Y295	Developmentally-regulated GTP-binding protein 1 OS=Homo sapiens OX=9606 GN=DRG1 PE=1 SV=1	DRG1	1.14411	-	0	0.758811	-	0	0.0106496	down-regulated		0.633863	-	0	0.907879	0.893134	8.3991e-17	0.709838	12	2	5	2	1	367	40.5	8.9	137	668289	753092		918645	883146	1	1		1	1	High	High	High	Peak Found	Peak Found	0
P62829	60S ribosomal protein L23 OS=Homo sapiens OX=9606 GN=RPL23 PE=1 SV=1	RPL23	0.80308	-	3.2	0.697137	-	24.37	0.592119	-	2.6	0.633863	-	31.84	0.875641	0.804103	0.579608	0.709838	31	3	22	3	1	140	14.9	10.51	848	2.04849e+07	2.43373e+07	2.34217e+07	24033783	2.04644e+07	3	3	3	3	3	High	High	High	High	High	0
P05023	Sodium/potassium-transporting ATPase subunit alpha-1 OS=Homo sapiens OX=9606 GN=ATP1A1 PE=1 SV=1	ATP1A1	0.734873	-	16.17	0.699339	-	17.32	0.675186	-	15	0.633863	-	17.96	0.776989	0.804103	0.77784	0.709838	38	29	182	29	1	1023	112.8	5.49	5251	7.52607e+07	1.05471e+08	9.74182e+07	1.11401e+08	6.11833e+07	25	26	27	28	26	High	High	High	High	High	0
P62330	ADP-ribosylation factor 6 OS=Homo sapiens OX=9606 GN=ARF6 PE=1 SV=2	ARF6	0.987899	-	4.72	0.911894	-	17.71	0.912673	-	20.05	0.633863	-	14.14	0.997856	0.986817	0.994758	0.709838	30	4	14	4	1	175	20.1	8.95	296	4.53601e+06	7.68856e+06	1.05952e+07	10879291	3.77269e+06	3	4	4	4	3	High	High	High	High	High	0
P05026	Sodium/potassium-transporting ATPase subunit beta-1 OS=Homo sapiens OX=9606 GN=ATP1B1 PE=1 SV=1	ATP1B1	0.555556	-	18.2	0.556167	-	11.82	0.482428	-	0.43	0.634921	-	9.24	0.433514	0.510261	0.302338	0.710161	12	3	17	3	1	303	35	8.53	306	8717006	1.30226e+07	1.07985e+07	1.26088e+07	6.72985e+06	2	3	3	3	3	High	High	High	High	High	0
P25205	DNA replication licensing factor MCM3 OS=Homo sapiens OX=9606 GN=MCM3 PE=1 SV=3	MCM3	0.90099	-	95.37	0.75	-	35.85	0.816826	-	22.21	0.634921	-	12.99	0.956969	0.883916	0.933925	0.709838	7	5	17	5	1	808	90.9	5.77	334	4719381	6.99045e+06	7.99059e+06	6.56608e+06	3877776	4	4	4	4	2	High	High	High	High	High	0
P26196	Probable ATP-dependent RNA helicase DDX6 OS=Homo sapiens OX=9606 GN=DDX6 PE=1 SV=2	DDX6	0.60286	-	6.09	0.601322	-	11.38	0.616613	-	17.4	0.635979	-	18.73	0.554299	0.614666	0.649753	0.710161	23	6	13	6	1	483	54.4	8.66	357	5.68875e+06	8.98142e+06	8.28371e+06	7.99433e+06	3.44851e+06	4	5	5	5	3	High	High	High	High	High	0
O43707	Alpha-actinin-4 OS=Homo sapiens OX=9606 GN=ACTN4 PE=1 SV=2	ACTN4	0.539054	-	9.54	0.561674	-	12.98	0.636848	-	23.47	0.635979	-	16.01	0.395706	0.520564	0.700803	0.710161	68	51	441	32	1	911	104.8	5.44	13997	2.10711e+08	2.5457e+08	2.38758e+08	2.30763e+08	1.49989e+08	27	30	30	29	31	High	High	High	High	High	0
Q9UL25	Ras-related protein Rab-21 OS=Homo sapiens OX=9606 GN=RAB21 PE=1 SV=3	RAB21	0.612761	-	0	0.603524	-	0	0.734824	-	0	0.635979	-	0	0.587781	0.61897	0.87162	0.710161	9	2	7	2	1	225	24.3	7.94	264	1.69903e+06	2.97479e+06	3.07098e+06	2.85752e+06	2.11569e+06	1	2	2	2	2	Peak Found	High	High	High	High	0
P06493	Cyclin-dependent kinase 1 OS=Homo sapiens OX=9606 GN=CDK1 PE=1 SV=3	CDK1	0.848185	-	28.31	0.852423	-	20.26	0.743344	-	27.73	0.637037	-	13.23	0.907879	0.972215	0.881838	0.712928	51	11	42	10	1	297	34.1	8.4	1228	1.67246e+07	2.07917e+07	23196022	2.75014e+07	1.31596e+07	8	9	10	10	8	High	High	High	High	High	0
P16070	CD44 antigen OS=Homo sapiens OX=9606 GN=CD44 PE=1 SV=3	CD44	0.856986	-	58.11	1.19714	-	27.35	1.01917	-	58.26	0.638096	-	12.94	0.921218	0.947	0.99619	0.713469	11	7	62	7	1	742	81.5	5.33	2165	9.93332e+07	122808689	1.71977e+08	1.94628e+08	1.04722e+08	7	7	7	7	6	High	High	High	High	High	0
Q9NZN4	EH domain-containing protein 2 OS=Homo sapiens OX=9606 GN=EHD2 PE=1 SV=2	EHD2				3.95374	up-regulated	0	2.70607	-	0	0.638096	-	0		0.00238226	0.0475477	0.713469	14	4	13	3	1	543	61.1	6.46	150	247027	280218	1.74296e+06	1.76862e+06	501358	1	1	2	1	1	Peak Found	Peak Found	High	High	Peak Found	0
P27694	Replication protein A 70 kDa DNA-binding subunit OS=Homo sapiens OX=9606 GN=RPA1 PE=1 SV=2	RPA1	0.478548	-	16.32	0.418502	-	1.97	0.525027	-	6.8	0.639154	-	0	0.258034	0.149356	0.40991	0.715242	11	6	16	6	1	616	68.1	7.21	218	3.06943e+06	3.84991e+06	4.14759e+06	2177543	1.79493e+06	2	2	4	2	3	High	High	High	High	High	0
P62834	Ras-related protein Rap-1A OS=Homo sapiens OX=9606 GN=RAP1A PE=1 SV=1	RAP1A	0.909791	-	0	0.682819	-	0	0.651757	-	0	0.643387	-	0	0.974691	0.775707	0.73371	0.728483	27	4	21	1	1	184	21	6.67	654	1.72679e+06	1975280	1928950	2.1362e+06	1.81318e+06	1	1	1	1	1	High	Peak Found	Peak Found	High	Peak Found	0
P61353	60S ribosomal protein L27 OS=Homo sapiens OX=9606 GN=RPL27 PE=1 SV=2	RPL27	0.383938	-	2.35	0.656388	-	25.27	0.582535	-	9.67	0.644445	-	10.69	0.0929875	0.723116	0.565568	0.728483	30	3	21	3	1	136	15.8	10.56	399	1.2126e+07	2.35286e+07	18238604	1.80715e+07	3.37607e+06	3	3	3	3	2	High	High	High	High	High	0
Q9NQW7	Xaa-Pro aminopeptidase 1 OS=Homo sapiens OX=9606 GN=XPNPEP1 PE=1 SV=3	XPNPEP1	0.753575	-	36.27	0.559471	-	15.86	0.735889	-	13.1	0.644445	-	12.14	0.812204	0.517794	0.872635	0.728483	5	2	8	2	1	623	69.9	5.67	73	2578115	2.85717e+06	3.15006e+06	2.54558e+06	2.22824e+06	2	2	2	2	2	High	High	High	High	High	0
P67809	Y-box-binding protein 1 OS=Homo sapiens OX=9606 GN=YBX1 PE=1 SV=3	YBX1	0.840484	-	15.3	0.702643	-	19.29	0.736954	-	33.51	0.644445	-	20.2	0.905808	0.804103	0.874778	0.728483	51	12	104	12	1	324	35.9	9.88	3180	5.45754e+07	6.51496e+07	6.95e+07	7.39211e+07	6.24982e+07	10	10	9	10	8	High	High	High	High	High	0
Q9H773	dCTP pyrophosphatase 1 OS=Homo sapiens OX=9606 GN=DCTPP1 PE=1 SV=1	DCTPP1	0.462046	-	5.9	0.570485	-	8.32	0.473908	-	4.59	0.645503	-	7.83	0.221592	0.533033	0.279263	0.730751	25	3	4	3	1	170	18.7	5.03	78	3.74065e+06	4.10965e+06	3.25296e+06	4.24958e+06	1.87559e+06	2	2	2	2	2	High	Peak Found	Peak Found	High	Peak Found	0
Q13162	Peroxiredoxin-4 OS=Homo sapiens OX=9606 GN=PRDX4 PE=1 SV=1	PRDX4	1.0275	-	35.28	0.861233	-	22.76	0.686901	-	3.36	0.648678	-	5.1	0.97956	0.975689	0.798151	0.734626	28	5	32	4	1	271	30.5	6.29	672	1.03067e+07	1.17563e+07	1.28974e+07	1.44061e+07	1.14e+07	4	4	4	4	4	High	High	High	High	High	0
P48739	Phosphatidylinositol transfer protein beta isoform OS=Homo sapiens OX=9606 GN=PITPNB PE=1 SV=2	PITPNB	0.643564	-	8.66	0.639868	-	12.89	0.588924	-	7.04	0.650794	-	13.42	0.642422	0.692819	0.574111	0.739089	32	6	12	6	1	271	31.5	6.87	217	8.39976e+06	1.06352e+07	9.63464e+06	1.092e+07	5.99057e+06	5	6	6	6	5	High	High	High	High	High	0
P29966	Myristoylated alanine-rich C-kinase substrate OS=Homo sapiens OX=9606 GN=MARCKS PE=1 SV=4	MARCKS	0.415842	-	1.69	0.498899	-	8.61	0.582535	-	10.08	0.65291	-	12.03	0.14216	0.346417	0.565568	0.742999	31	6	55	6	1	332	31.5	4.45	1733	4.18863e+07	51726655	3.74525e+07	3.41957e+07	2.06652e+07	6	6	6	6	6	High	High	High	High	High	0
P43034	Platelet-activating factor acetylhydrolase IB subunit beta OS=Homo sapiens OX=9606 GN=PAFAH1B1 PE=1 SV=2	PAFAH1B1	1.16172	-	7.97	0.864537	-	7.35	0.668797	-	10.56	0.65291	-	10.04	0.889348	0.975689	0.769385	0.742999	7	2	9	2	1	410	46.6	7.37	206	2.64082e+06	3.04565e+06	3.14749e+06	4.10678e+06	3.52297e+06	2	2	2	2	2	High	Peak Found	High	High	High	0
P00441	Superoxide dismutase [Cu-Zn] OS=Homo sapiens OX=9606 GN=SOD1 PE=1 SV=2	SOD1	0.815182	-	24.93	0.814978	-	25.53	0.679446	-	24.31	0.653969	-	11.81	0.884082	0.962439	0.77784	0.743038	60	7	70	7	1	154	15.9	6.13	1550	6.70521e+07	7.01769e+07	7.16954e+07	9.16437e+07	7.67326e+07	7	6	6	6	7	High	High	High	High	High	0
Q15019	Septin-2 OS=Homo sapiens OX=9606 GN=SEPTIN2 PE=1 SV=1	SEPTIN2	0.9989	-	32.36	0.949339	-	32.08	0.70181	-	29.13	0.653969	-	20.7	0.996145	0.995355	0.822685	0.743038	41	9	66	9	1	361	41.5	6.6	1901	1.18003e+07	2.14706e+07	2.59534e+07	2.82366e+07	1.67284e+07	7	9	9	9	9	High	High	High	High	High	0
Q15631	Translin OS=Homo sapiens OX=9606 GN=TSN PE=1 SV=1	TSN	1.41364	-	11.35	0.715859	-	1.15	0.752929	-	24.8	0.653969	-	3.11	0.692832	0.825764	0.898488	0.743038	31	5	16	5	1	228	26.2	6.44	302	5.07147e+06	6.16166e+06	6.48762e+06	7220557	7.27689e+06	3	3	3	3	3	High	High	High	High	High	0
Q9UNN5	FAS-associated factor 1 OS=Homo sapiens OX=9606 GN=FAF1 PE=1 SV=2	FAF1	0.585259	-	0	0.385463	-	0	0.515442	-	0	0.656085	-	0	0.510701	0.0922727	0.385432	0.746617	5	3	7	3	1	650	73.9	4.88	107	2.27767e+06	3.97565e+06	3.38562e+06	2.74548e+06	2.46617e+06	1	2	2	2	2	High	High	High	High	High	0
Q9H299	SH3 domain-binding glutamic acid-rich-like protein 3 OS=Homo sapiens OX=9606 GN=SH3BGRL3 PE=1 SV=1	SH3BGRL3	2.64466	-	7.44	2.05507	-	20.35	1.1246	-	122.4	0.657143	-	28.82	0.0640464	0.255977	0.955756	0.74772	31	3	21	3	1	93	10.4	4.93	459	6.20607e+06	1.28594e+07	1.25495e+07	16980424	1.58438e+07	3	3	3	2	3	High	High	High	High	High	0
Q9BQA1	Methylosome protein 50 OS=Homo sapiens OX=9606 GN=WDR77 PE=1 SV=1	WDR77	0.605061	-	12.38	0.660793	-	3.01	0.740149	-	5.38	0.658201	-	23.46	0.555206	0.733621	0.880764	0.751892	13	3	15	3	1	342	36.7	5.17	359	3.27779e+06	5.51381e+06	5.84648e+06	5.78184e+06	3.07608e+06	2	3	3	3	3	High	High	High	High	High	0
O43399	Tumor protein D54 OS=Homo sapiens OX=9606 GN=TPD52L2 PE=1 SV=2	TPD52L2	1.17272	-	19.22	0.653084	-	12.67	0.677316	-	6.05	0.661376	-	15.25	0.881942	0.718363	0.77784	0.755207	49	8	44	8	1	206	22.2	5.36	1602	2.10348e+07	2.78953e+07	2.67296e+07	3.34308e+07	3.02082e+07	7	8	7	7	8	High	High	High	High	High	0
P07437	Tubulin beta chain OS=Homo sapiens OX=9606 GN=TUBB PE=1 SV=2	TUBB	0.759076	-	8.86	0.758811	-	2.84	0.793397	-	11.98	0.661376	-	3.9	0.817454	0.892062	0.932236	0.755207	82	27	380	4	1	444	49.6	4.89	11885	2.98756e+08	3.62208e+08	3.88006e+08	3.9559e+08	2.55356e+08	4	4	4	4	4	High	High	High	High	High	0
Q14651	Plastin-1 OS=Homo sapiens OX=9606 GN=PLS1 PE=1 SV=2	PLS1	0.821782	-	33.82	0.664097	-	6.46	0.556976	-	7.37	0.663492	-	9.65	0.889348	0.735164	0.494561	0.755207	8	5	29	2	1	629	70.2	5.41	754	6.41914e+06	8.59329e+06	7.04155e+06	8.44351e+06	4.7736e+06	2	2	2	2	2	High	High	High	High	High	0
Q00796	Sorbitol dehydrogenase OS=Homo sapiens OX=9606 GN=SORD PE=1 SV=4	SORD	1.15842	-	66.28	1.35242	-	15.04	0.771033	-	24.16	0.665609	-	23.11	0.890594	0.815754	0.913862	0.755207	27	6	19	6	1	357	38.3	7.97	641	8.48253e+06	9.77404e+06	1.00853e+07	1.71191e+07	1.12491e+07	6	6	6	6	6	High	High	High	High	High	0
P30566	Adenylosuccinate lyase OS=Homo sapiens OX=9606 GN=ADSL PE=1 SV=2	ADSL	0.976898	-	21.33	0.544053	-	3.78	0.585729	-	0.78	0.666667	-	4.33	0.999814	0.47757	0.57124	0.755207	18	5	13	5	1	484	54.9	7.11	173	3.64842e+06	5.61792e+06	5.23678e+06	4.71472e+06	4.14132e+06	3	4	4	4	3	High	High	High	High	High	0
O43237	Cytoplasmic dynein 1 light intermediate chain 2 OS=Homo sapiens OX=9606 GN=DYNC1LI2 PE=1 SV=1	DYNC1LI2	0.761276	-	2.39	0.839207	-	16.83	0.659212	-	10.29	0.666667	-	6.24	0.819136	0.968083	0.744694	0.755207	27	8	32	8	1	492	54.1	6.38	537	1.07594e+07	1.53368e+07	1.28338e+07	1.63418e+07	1.09521e+07	5	6	6	5	6	High	High	High	High	High	0
O75340	Programmed cell death protein 6 OS=Homo sapiens OX=9606 GN=PDCD6 PE=1 SV=1	PDCD6	0.19582	down-regulated	0	0.657489	-	12.97	0.713525	-	2.02	0.666667	-	13.31	0.000436544	0.726965	0.836885	0.755207	24	4	24	4	1	191	21.9	5.4	610	1.57191e+07	1.81887e+07	1.85081e+07	1.81276e+07	5.39379e+06	3	3	3	3	2	High	High	High	High	High	0
Q9HAV7	GrpE protein homolog 1, mitochondrial OS=Homo sapiens OX=9606 GN=GRPEL1 PE=1 SV=2	GRPEL1	0.886689	-	20.1	0.745595	-	20.83	0.678381	-	19.18	0.667725	-	19.85	0.948132	0.876454	0.77784	0.755207	23	4	21	4	1	217	24.3	8.12	489	6.43332e+06	8.37313e+06	8.43091e+06	9.46273e+06	7.56391e+06	4	4	4	4	4	High	High	High	High	High	0
Q15041	ADP-ribosylation factor-like protein 6-interacting protein 1 OS=Homo sapiens OX=9606 GN=ARL6IP1 PE=1 SV=2	ARL6IP1	0.580858	-	0	0.701542	-	0	0.850905	-	0	0.668783	-	0	0.500427	0.804103	0.963633	0.755207	19	2	17	2	1	203	23.3	9.32	363	3.99443e+06	6.76592e+06	6.45632e+06	8.10562e+06	5.74762e+06	1	2	2	2	2	High	High	High	High	High	0
Q9Y6N5	Sulfide:quinone oxidoreductase, mitochondrial OS=Homo sapiens OX=9606 GN=SQOR PE=1 SV=1	SQOR	1.52365	-	13.27	1.28965	-	0	0.891374	-	26.09	0.668783	-	6.73	0.598161	0.873205	0.988873	0.755207	7	2	2	2	1	450	49.9	9.11	95	1.50003e+06	1.69115e+06	2.6582e+06	2.64979e+06	2.77148e+06	2	2	2	1	2	High	Peak Found	Peak Found	Peak Found	High	0
Q96AG4	Leucine-rich repeat-containing protein 59 OS=Homo sapiens OX=9606 GN=LRRC59 PE=1 SV=1	LRRC59	0.837184	-	18.89	1.06608	-	57.66	0.980831	-	50.33	0.668783	-	30.32	0.905468	0.980561	1	0.755207	26	6	47	6	1	307	34.9	9.57	1317	1.8678e+07	2.28355e+07	2.86973e+07	3.09439e+07	1.68378e+07	5	6	6	6	6	High	High	High	High	High	0
P55209	Nucleosome assembly protein 1-like 1 OS=Homo sapiens OX=9606 GN=NAP1L1 PE=1 SV=1	NAP1L1	0.686469	-	0.66	0.928414	-	44.39	0.656017	-	14.93	0.669842	-	9.5	0.718145	0.993772	0.737458	0.755207	33	8	73	7	1	391	45.3	4.46	1989	2.14006e+07	4.01384e+07	39323570	4.6413e+07	3.08236e+07	3	6	6	6	6	High	High	High	High	High	0
P46777	60S ribosomal protein L5 OS=Homo sapiens OX=9606 GN=RPL5 PE=1 SV=3	RPL5	0.59956	-	6.33	0.611233	-	7.69	0.744409	-	19.02	0.669842	-	7.37	0.5445	0.634302	0.881838	0.755207	38	10	82	10	1	297	34.3	9.72	2622	4.97592e+07	7.05136e+07	6.00228e+07	5.89788e+07	3.21674e+07	8	10	9	9	9	High	High	High	High	High	0
O00154	Cytosolic acyl coenzyme A thioester hydrolase OS=Homo sapiens OX=9606 GN=ACOT7 PE=1 SV=3	ACOT7	0.776678	-	12.84	0.940529	-	20.69	0.881789	-	25.19	0.6709	-	18.22	0.8424	0.994925	0.981527	0.755207	22	6	40	6	1	380	41.8	8.54	1021	1.33174e+07	1.47708e+07	1.86325e+07	2.10035e+07	1.20901e+07	6	6	6	6	6	High	High	High	High	High	0
O75348	V-type proton ATPase subunit G 1 OS=Homo sapiens OX=9606 GN=ATP6V1G1 PE=1 SV=3	ATP6V1G1	1.28053	-	1.71	1.15198	-	63.1	1.02769	-	61.42	0.671958	-	25.99	0.791733	0.968083	0.99619	0.755207	25	2	14	2	1	118	13.7	8.79	503	1.89797e+06	1.90922e+06	2.80884e+06	3.33826e+06	2.8262e+06	2	2	2	2	2	High	High	High	High	High	0
P33316	Deoxyuridine 5'-triphosphate nucleotidohydrolase, mitochondrial OS=Homo sapiens OX=9606 GN=DUT PE=1 SV=4	DUT	0.452145	-	1.43	0.77533	-	27.35	0.72524	-	20.75	0.673016	-	18.91	0.203287	0.91703	0.857173	0.755207	30	6	16	6	1	252	26.5	9.36	252	8.57117e+06	1.2856e+07	1.34739e+07	1.3362e+07	8.4597e+06	4	5	5	5	5	High	High	High	High	High	0
Q9Y2V2	Calcium-regulated heat-stable protein 1 OS=Homo sapiens OX=9606 GN=CARHSP1 PE=1 SV=2	CARHSP1	1.28933	-	63.35	0.905286	-	8.11	0.818956	-	13.81	0.673016	-	1.27	0.784415	0.985593	0.935533	0.755207	43	3	25	3	1	147	15.9	8.21	777	13647167	1.40808e+07	1.8029e+07	22412668	1.79784e+07	3	3	3	3	3	High	High	High	High	High	0
Q9HB71	Calcyclin-binding protein OS=Homo sapiens OX=9606 GN=CACYBP PE=1 SV=2	CACYBP	1.17492	-	100.56	0.895374	-	20.41	0.792332	-	14.59	0.674074	-	6.71	0.881942	0.979967	0.931276	0.755207	55	9	57	9	1	228	26.2	8.25	1522	21830856	2.83292e+07	3.06388e+07	4.4245e+07	2.99608e+07	8	9	9	9	8	High	High	High	High	High	0
P20042	Eukaryotic translation initiation factor 2 subunit 2 OS=Homo sapiens OX=9606 GN=EIF2S2 PE=1 SV=2	EIF2S2	0.535754	-	25.53	0.809471	-	13.11	0.553781	-	1.3	0.675133	-	8.49	0.38882	0.962439	0.491688	0.755207	13	3	5	3	1	333	38.4	5.8	79	2.7535e+06	3.32033e+06	3.40877e+06	4.06247e+06	3.88871e+06	2	2	3	2	3	High	High	Peak Found	High	High	0
P55735	Protein SEC13 homolog OS=Homo sapiens OX=9606 GN=SEC13 PE=1 SV=3	SEC13	0.975798	-	25.48	0.685022	-	7.15	0.818956	-	8.82	0.675133	-	0.35	0.999814	0.781902	0.935533	0.755207	13	2	13	2	1	322	35.5	5.48	442	5.66536e+06	6.78321e+06	8.37644e+06	7.50396e+06	7.19937e+06	2	2	2	2	2	High	High	High	High	High	0
P20290	Transcription factor BTF3 OS=Homo sapiens OX=9606 GN=BTF3 PE=1 SV=1	BTF3	1.11991	-	7.03	0.751101	-	1.42	0.749734	-	5.85	0.676191	-	7.93	0.911851	0.884656	0.893467	0.755207	24	2	18	2	1	206	22.2	9.38	588	3.5229e+06	4.51059e+06	4.38534e+06	4.83175e+06	4.65265e+06	2	2	2	2	2	High	High	High	High	High	0
Q15181	Inorganic pyrophosphatase OS=Homo sapiens OX=9606 GN=PPA1 PE=1 SV=2	PPA1	1.34653	-	64.49	0.830396	-	66.48	0.772098	-	51.23	0.676191	-	22.78	0.747858	0.968083	0.913862	0.755207	74	16	143	16	1	289	32.6	5.86	3714	8.54771e+07	137582584	1.44273e+08	1.64465e+08	1.33398e+08	15	15	16	16	15	High	High	High	High	High	0
P48147	Prolyl endopeptidase OS=Homo sapiens OX=9606 GN=PREP PE=1 SV=2	PREP	1.05941	-	49.61	0.986784	-	29.49	0.943557	-	12.43	0.677249	-	26.94	0.955557	0.997591	0.99619	0.755207	11	4	10	4	1	710	80.6	5.86	212	3.28491e+06	4.10407e+06	5743235	6.00519e+06	4.71206e+06	4	4	4	4	4	Peak Found	High	High	High	High	0
Q96GX9	Methylthioribulose-1-phosphate dehydratase OS=Homo sapiens OX=9606 GN=APIP PE=1 SV=1	APIP	0.660066	-	0	0.668502	-	0	0.57082	-	0	0.678307	-	0	0.674476	0.741959	0.53326	0.755207	10	2	6	2	1	242	27.1	7.12	207	2720802	3.28425e+06	2.66468e+06	3.33375e+06	2.07442e+06	1	1	1	2	1	High	High	High	High	Peak Found	0
Q15738	Sterol-4-alpha-carboxylate 3-dehydrogenase, decarboxylating OS=Homo sapiens OX=9606 GN=NSDHL PE=1 SV=2	NSDHL	1.39384	-	0	0.605727	-	18.18	0.5836	-	16.71	0.678307	-	0	0.712371	0.620882	0.566646	0.755207	25	5	28	5	1	373	41.9	8.06	579	4.51355e+06	3.0787e+06	9.79379e+06	1.18026e+07	9.19402e+06	2	3	5	4	3	High	High	High	High	High	0
P11766	Alcohol dehydrogenase class-3 OS=Homo sapiens OX=9606 GN=ADH5 PE=1 SV=4	ADH5	0.794279	-	52.12	0.810573	-	42.64	0.773163	-	23.56	0.678307	-	19.11	0.863011	0.962439	0.913862	0.755207	19	5	9	5	1	374	39.7	7.49	99	3.59253e+06	9.25317e+06	9.93071e+06	1.07949e+07	5.89529e+06	2	5	5	5	5	High	High	High	High	High	0
Q9UQ80	Proliferation-associated protein 2G4 OS=Homo sapiens OX=9606 GN=PA2G4 PE=1 SV=3	PA2G4	0.922992	-	25.68	0.709251	-	14.53	0.793397	-	20.92	0.678307	-	17.11	0.97773	0.818431	0.932236	0.755207	57	15	108	15	1	394	43.8	6.55	2835	5.27229e+07	8.59743e+07	8.04148e+07	7.71275e+07	5.89935e+07	14	14	15	15	14	High	High	High	High	High	0
Q15645	Pachytene checkpoint protein 2 homolog OS=Homo sapiens OX=9606 GN=TRIP13 PE=1 SV=2	TRIP13	0.852585	-	22.67	1.00991	-	8.31	0.916933	-	16.53	0.678307	-	3.93	0.912152	0.995355	0.99619	0.755207	25	8	18	8	1	432	48.5	6.09	278	6.70318e+06	6.23008e+06	8.28136e+06	9.60072e+06	6.95107e+06	5	4	6	5	7	High	High	High	High	High	0
Q3ZCQ8	Mitochondrial import inner membrane translocase subunit TIM50 OS=Homo sapiens OX=9606 GN=TIMM50 PE=1 SV=2	TIMM50	0.69967	-	0	0.67511	-	0	0.519702	-	0	0.679365	-	0	0.768331	0.757747	0.400741	0.755207	8	2	2	2	1	353	39.6	8.37	58	702293	1.75356e+06	1.67197e+06	1.84409e+06	718296	1	2	2	2	2	Peak Found	Peak Found	High	Peak Found	Peak Found	0
P63000	Ras-related C3 botulinum toxin substrate 1 OS=Homo sapiens OX=9606 GN=RAC1 PE=1 SV=1	RAC1	0.949395	-	24.57	0.78304	-	9.52	0.895634	-	13.05	0.680424	-	7.61	0.994499	0.927174	0.990367	0.755207	30	5	26	5	1	192	21.4	8.5	286	1.56892e+07	22726976	2.70659e+07	2.57132e+07	1.27345e+07	4	5	5	5	4	High	High	High	High	High	0
P05783	Keratin, type I cytoskeletal 18 OS=Homo sapiens OX=9606 GN=KRT18 PE=1 SV=2	KRT18	0.841584	-	16.43	0.660793	-	19.2	0.690096	-	16.37	0.681482	-	20.12	0.907074	0.732589	0.802764	0.755207	58	21	172	20	1	430	48	5.45	5537	1.72509e+08	2.05442e+08	2.14537e+08	2.515e+08	1.8103e+08	13	16	15	16	16	High	High	High	High	High	0
P13693	Translationally-controlled tumor protein OS=Homo sapiens OX=9606 GN=TPT1 PE=1 SV=1	TPT1	1.17272	-	52.13	0.90859	-	9.17	0.909478	-	42.36	0.681482	-	7.15	0.881942	0.986817	0.990367	0.755207	73	8	44	8	1	172	19.6	4.93	1275	3.16815e+07	4.76964e+07	5.33084e+07	4.78103e+07	3.51917e+07	6	8	8	8	8	High	High	High	High	High	0
Q92597	Protein NDRG1 OS=Homo sapiens OX=9606 GN=NDRG1 PE=1 SV=1	NDRG1	1.10341	-	0	0.926211	-	31.86	1.2279	-	0	0.681482	-	0	0.929015	0.993315	0.913862	0.755207	13	3	5	3	1	394	42.8	5.82	135	1.18912e+06	722809	1.25569e+06	2.08592e+06	755148	2	1	1	2	1	High	Peak Found	High	High	Peak Found	0
Q15393	Splicing factor 3B subunit 3 OS=Homo sapiens OX=9606 GN=SF3B3 PE=1 SV=4	SF3B3	0.344334	-	7.86	0.656388	-	8.92	0.597444	-	2.31	0.68254	-	5.59	0.0482559	0.723116	0.596681	0.756017	2	2	11	2	1	1217	135.5	5.26	353	3.31172e+06	4.15548e+06	3.45202e+06	4.20805e+06	1.26926e+06	2	2	2	2	2	High	High	High	High	Peak Found	0
P62841	40S ribosomal protein S15 OS=Homo sapiens OX=9606 GN=RPS15 PE=1 SV=2	RPS15	0.880088	-	50.81	0.827093	-	5.94	0.791267	-	25.87	0.68254	-	8.29	0.940125	0.968083	0.931276	0.756017	51	4	46	4	1	145	17	10.39	827	1.34152e+07	2.07714e+07	2.22467e+07	2.23267e+07	2.10649e+07	3	4	4	4	4	High	High	High	High	High	0
P25685	DnaJ homolog subfamily B member 1 OS=Homo sapiens OX=9606 GN=DNAJB1 PE=1 SV=4	DNAJB1	0.807481	-	0	1.00991	-	0	0.798722	-	0	0.68254	-	0	0.900277	0.995355	0.932236	0.756017	8	2	5	2	1	340	38	8.63	67	1.17255e+06	1.62296e+06	2.25873e+06	2.62866e+06	1.24068e+06	1	2	2	2	2	Peak Found	Peak Found	High	High	Peak Found	0
P62495	Eukaryotic peptide chain release factor subunit 1 OS=Homo sapiens OX=9606 GN=ETF1 PE=1 SV=3	ETF1	0.652365	-	25.03	0.753304	-	35.46	0.605964	-	22.81	0.686773	-	24.19	0.661276	0.888624	0.614263	0.766561	19	7	28	7	1	437	49	5.71	834	1.42776e+07	1.4207e+07	1.47749e+07	1.67665e+07	5.508e+06	7	6	7	7	5	High	High	High	High	High	0
Q9H910	Jupiter microtubule associated homolog 2 OS=Homo sapiens OX=9606 GN=JPT2 PE=1 SV=1	JPT2	0.732673	-	19.15	0.707048	-	4.8	0.746539	-	3.73	0.686773	-	11.87	0.776622	0.815723	0.889301	0.767403	57	7	53	7	1	190	20.1	9.26	1326	2.52063e+07	34476412	3.34882e+07	3.86962e+07	22515566	7	7	7	7	7	High	High	High	High	High	0
P35609	Alpha-actinin-2 OS=Homo sapiens OX=9606 GN=ACTN2 PE=1 SV=1	ACTN2	0.638064	-	0	0.55837	-	0	0.592119	-	0	0.687831	-	0	0.626928	0.517794	0.578715	0.768227	19	16	109	1	1	894	103.8	5.45	3095	1.23354e+07	1.5096e+07	1.25104e+07	12484970	9.09134e+06	1	1	1	1	1	High	High	High	High	High	0
O75821	Eukaryotic translation initiation factor 3 subunit G OS=Homo sapiens OX=9606 GN=EIF3G PE=1 SV=2	EIF3G	0.963696	-	8.24	0.727974	-	25.72	0.705005	-	6.01	0.687831	-	10.37	0.997856	0.843696	0.827741	0.768227	11	3	7	3	1	320	35.6	6.13	264	4.37375e+06	6.64232e+06	6.05547e+06	7.14111e+06	4.56038e+06	3	3	3	3	2	High	Peak Found	High	High	High	0
P13861	cAMP-dependent protein kinase type II-alpha regulatory subunit OS=Homo sapiens OX=9606 GN=PRKAR2A PE=1 SV=2	PRKAR2A	1.90869	-	174.24	2.13767	-	180.62	1.02556	-	0	0.687831	-	0	0.335937	0.211752	0.99619	0.768227	7	2	7	2	1	404	45.5	5.07	369	1.07223e+06	1.16628e+06	1.6763e+06	2606458	1.48555e+06	2	1	1	2	2	Peak Found	High	High	High	High	0
Q96FW1	Ubiquitin thioesterase OTUB1 OS=Homo sapiens OX=9606 GN=OTUB1 PE=1 SV=2	OTUB1	0.673267	-	24.62	0.949339	-	28.42	0.756124	-	20.08	0.688889	-	21.55	0.690701	0.995355	0.900006	0.769062	58	12	61	12	1	271	31.3	4.94	1658	1.87736e+07	2.96291e+07	3.16245e+07	3.5007e+07	1.6186e+07	7	11	11	11	10	High	High	High	High	High	0
Q13509	Tubulin beta-3 chain OS=Homo sapiens OX=9606 GN=TUBB3 PE=1 SV=2	TUBB3	0.840484	-	20.7	0.991189	-	14.67	1.07774	-	0.8	0.688889	-	10.01	0.905808	0.996336	0.981527	0.76828	50	20	192	4	1	450	50.4	4.93	6266	3.88139e+06	5.01104e+06	6.6031e+06	6741684	4.37132e+06	3	3	3	3	3	High	High	High	High	High	0
Q10713	Mitochondrial-processing peptidase subunit alpha OS=Homo sapiens OX=9606 GN=PMPCA PE=1 SV=2	PMPCA	1.12761	-	0	0.323789	down-regulated	0	0.664537	-	0	0.691006	-	0	0.905808	0.0277616	0.763008	0.773611	8	2	8	2	1	525	58.2	6.92	345	1.43667e+06	1.76658e+06	1637518	842542	1871160	1	1	1	1	1	Peak Found	High	High	High	High	0
P61106	Ras-related protein Rab-14 OS=Homo sapiens OX=9606 GN=RAB14 PE=1 SV=4	RAB14	0.860286	-	27.89	0.719163	-	14.37	0.764643	-	11.85	0.692064	-	15.86	0.92197	0.831368	0.907531	0.773893	53	7	48	7	1	215	23.9	6.21	1615	2.0746e+07	2.6394e+07	2.2054e+07	2.74929e+07	2.1087e+07	7	7	7	7	7	High	High	High	High	High	0
P06454	Prothymosin alpha OS=Homo sapiens OX=9606 GN=PTMA PE=1 SV=2	PTMA	1.73817	-	62.74	1.48018	-	79.14	1.07348	-	53.88	0.693122	-	17.4	0.415656	0.704185	0.981527	0.77846	35	4	36	4	1	111	12.2	3.78	1090	6.10152e+07	7.98854e+07	7.89217e+07	8.01629e+07	7.21931e+07	3	3	2	3	3	High	High	High	High	High	0
P61224	Ras-related protein Rap-1b OS=Homo sapiens OX=9606 GN=RAP1B PE=1 SV=1	RAP1B	0.790979	-	0	0.64978	-	0	0.554846	-	0	0.695238	-	0	0.859178	0.712058	0.491691	0.780606	41	5	29	2	1	184	20.8	5.78	1032	2.8304e+06	3.50031e+06	2.69097e+06	3.68375e+06	2.92159e+06	1	1	1	2	2	High	High	High	High	High	0
Q9UMX0	Ubiquilin-1 OS=Homo sapiens OX=9606 GN=UBQLN1 PE=1 SV=2	UBQLN1	1.31463	-	69.18	0.662996	-	22.74	0.959531	-	72.36	0.696297	-	8.25	0.763586	0.733838	1	0.781161	23	7	48	7	1	589	62.5	5.11	971	1.21341e+07	1.45009e+07	1.79737e+07	1.93483e+07	1.82846e+07	6	7	7	6	7	High	High	High	High	High	0
P27816	Microtubule-associated protein 4 OS=Homo sapiens OX=9606 GN=MAP4 PE=1 SV=3	MAP4	1.06711	-	18.85	0.890969	-	24.13	1.13951	-	37	0.696297	-	4.86	0.953061	0.97705	0.945472	0.781161	19	14	69	14	1	1152	120.9	5.43	960	2.34733e+07	3.02992e+07	3.88894e+07	3.94233e+07	2.90931e+07	13	13	13	13	13	High	High	High	High	High	0
P33993	DNA replication licensing factor MCM7 OS=Homo sapiens OX=9606 GN=MCM7 PE=1 SV=4	MCM7	0.359736	-	0	0.359031	down-regulated	0	0.514377	-	0	0.698413	-	0	0.0812765	0.0581493	0.384854	0.785282	4	2	3	2	1	719	81.3	6.46	112	1.98056e+06	3.46448e+06	3.05184e+06	2.46784e+06	1.46022e+06	1	2	2	2	2	High	Peak Found	Peak Found	High	Peak Found	0
P23528	Cofilin-1 OS=Homo sapiens OX=9606 GN=CFL1 PE=1 SV=3	CFL1	0.809681	-	28.29	1.02313	-	61.44	0.86901	-	42.55	0.699471	-	17.7	0.881942	0.993772	0.978002	0.78614	75	15	138	11	1	166	18.5	8.09	5457	3.97146e+08	5.90998e+08	5.54033e+08	6.2754e+08	4.23796e+08	9	10	10	10	10	High	High	High	High	High	0
Q99584	Protein S100-A13 OS=Homo sapiens OX=9606 GN=S100A13 PE=1 SV=1	S100A13	0.619362	-	1.44	0.523128	-	12.65	0.541001	-	5.75	0.700529	-	5.96	0.58567	0.419008	0.455812	0.78614	21	2	13	2	1	98	11.5	6.16	198	6.10192e+06	7.97904e+06	5.29211e+06	5.08731e+06	4.30032e+06	2	2	2	2	2	High	High	High	High	High	0
Q9BQE3	Tubulin alpha-1C chain OS=Homo sapiens OX=9606 GN=TUBA1C PE=1 SV=1	TUBA1C	0.838284	-	32.39	0.806167	-	23.19	0.84558	-	6.13	0.700529	-	10.89	0.905798	0.962191	0.96171	0.787468	80	26	344	3	1	449	49.9	5.1	9179	4.91856e+07	6.62333e+07	7.24341e+07	8.20454e+07	6.03426e+07	3	3	3	3	3	High	High	High	High	High	0
Q08209	Protein phosphatase 3 catalytic subunit alpha OS=Homo sapiens OX=9606 GN=PPP3CA PE=1 SV=1	PPP3CA	0.907591	-	0	0.537445	-	0	0.594249	-	0	0.702646	-	0	0.963856	0.45562	0.585477	0.790249	5	2	2	2	1	521	58.7	5.86	30	2.15988e+06	2.9657e+06	2.32798e+06	2.47646e+06	2.70223e+06	1	2	2	2	2	High	High	Peak Found	Peak Found	Peak Found	0
P07108	Acyl-CoA-binding protein OS=Homo sapiens OX=9606 GN=DBI PE=1 SV=2	DBI	0.808581	-	11.79	0.5837	-	8.23	0.687966	-	3.56	0.703704	-	3.91	0.881908	0.572757	0.79927	0.792158	53	4	44	4	1	87	10	6.57	798	25904965	33645852	2.88698e+07	2.84596e+07	2.32016e+07	4	4	4	4	4	High	High	High	High	High	0
O75477	Erlin-1 OS=Homo sapiens OX=9606 GN=ERLIN1 PE=1 SV=2	ERLIN1	1.09351	-	0	0.655286	-	0	0.772098	-	0	0.706879	-	0	0.924446	0.722823	0.913862	0.797165	8	2	4	2	1	348	39.1	7.87	30	930510	1.16918e+06	1.23194e+06	1.10446e+06	1.80319e+06	1	1	1	1	2	Peak Found	High	High	High	High	0
Q27J81	Inverted formin-2 OS=Homo sapiens OX=9606 GN=INF2 PE=1 SV=2	INF2	0.951595	-	14.75	0.84141	-	24.82	0.835996	-	9.27	0.706879	-	2.94	0.995552	0.968083	0.94726	0.798305	12	8	29	8	1	1249	135.5	5.38	700	3.15549e+06	5.6979e+06	8.39751e+06	7.87094e+06	5.94662e+06	2	4	5	5	4	High	High	High	High	High	0
P51148	Ras-related protein Rab-5C OS=Homo sapiens OX=9606 GN=RAB5C PE=1 SV=2	RAB5C	1.31793	-	19.57	1.02643	-	21.91	0.908413	-	18.49	0.707937	-	4.64	0.763369	0.993772	0.990367	0.798762	42	7	55	4	1	216	23.5	8.41	1805	7.27541e+06	1.27432e+07	1.45845e+07	1.7189e+07	1.28086e+07	4	4	4	4	4	High	High	High	High	High	0
O00299	Chloride intracellular channel protein 1 OS=Homo sapiens OX=9606 GN=CLIC1 PE=1 SV=4	CLIC1	0.924092	-	33.32	0.864537	-	22.2	1.04579	-	37.18	0.707937	-	21.45	0.97773	0.975689	0.990367	0.800746	83	14	131	14	1	241	26.9	5.17	3802	1.04517e+08	1.24108e+08	1.64668e+08	1.58302e+08	1.1263e+08	12	13	13	13	13	High	High	High	High	High	0
P31150	Rab GDP dissociation inhibitor alpha OS=Homo sapiens OX=9606 GN=GDI1 PE=1 SV=2	GDI1	0.931793	-	30.43	0.896476	-	20	0.84558	-	20.27	0.708995	-	10.52	0.982754	0.980561	0.961311	0.800844	55	17	93	9	1	447	50.6	5.14	3075	1.0758e+07	1.68227e+07	1.728e+07	2.27219e+07	1.11299e+07	7	8	8	8	6	High	High	High	High	High	0
Q96TA1	Protein Niban 2 OS=Homo sapiens OX=9606 GN=NIBAN2 PE=1 SV=3	NIBAN2	1.14191	-	71.18	1.05066	-	43.01	0.944622	-	47.14	0.708995	-	26.21	0.900994	0.986817	0.99619	0.800844	29	13	64	13	1	746	84.1	6.19	1139	1.22602e+07	3.22116e+07	38081541	3.74795e+07	2.14618e+07	8	13	13	12	10	High	High	High	High	High	0
P54578	Ubiquitin carboxyl-terminal hydrolase 14 OS=Homo sapiens OX=9606 GN=USP14 PE=1 SV=3	USP14	1.18042	-	18.79	0.834802	-	18.27	0.976571	-	26.78	0.710053	-	18.06	0.881908	0.968083	1	0.804352	28	9	52	9	1	494	56	5.3	1435	1.256e+07	2.00503e+07	2.45413e+07	2.88004e+07	20878510	6	9	8	9	9	High	High	High	High	High	0
Q96HC4	PDZ and LIM domain protein 5 OS=Homo sapiens OX=9606 GN=PDLIM5 PE=1 SV=5	PDLIM5	0.941694	-	38.29	0.682819	-	17.03	0.775293	-	26.73	0.711112	-	16.9	0.991946	0.775707	0.919964	0.806018	23	10	65	10	1	596	63.9	8.21	1344	2.44694e+07	2.90546e+07	2.91129e+07	2.88354e+07	2.06729e+07	10	10	10	10	10	High	High	High	High	High	0
Q16543	Hsp90 co-chaperone Cdc37 OS=Homo sapiens OX=9606 GN=CDC37 PE=1 SV=1	CDC37	1.21012	-	71.81	1.15529	-	61.58	0.612354	-	3.88	0.713228	-	21.07	0.855381	0.968083	0.637843	0.807662	24	6	50	6	1	378	44.4	5.25	1136	1.88049e+07	2.65753e+07	2.26568e+07	3.14675e+07	1.63879e+07	5	5	5	5	4	High	High	High	High	High	0
P62333	26S proteasome regulatory subunit 10B OS=Homo sapiens OX=9606 GN=PSMC6 PE=1 SV=1	PSMC6	0.808581	-	22.39	0.765419	-	10.62	0.788072	-	9.94	0.713228	-	7.11	0.881908	0.899806	0.931001	0.807662	27	7	32	7	1	389	44.1	7.49	887	1.07854e+07	1.83932e+07	1.65325e+07	17153856	1.08402e+07	6	7	7	7	6	High	High	High	High	High	0
P52815	39S ribosomal protein L12, mitochondrial OS=Homo sapiens OX=9606 GN=MRPL12 PE=1 SV=2	MRPL12	0.774477	-	8.74	0.972467	-	39.24	0.724175	-	4.83	0.714286	-	0.97	0.839311	0.997591	0.854021	0.807662	41	5	22	5	1	198	21.3	8.87	557	5931006	8.22239e+06	7308755	1.05515e+07	5.25499e+06	2	3	2	2	2	High	High	High	High	High	0
P49915	GMP synthase [glutamine-hydrolyzing] OS=Homo sapiens OX=9606 GN=GMPS PE=1 SV=1	GMPS	0.920792	-	14.06	0.584802	-	9.47	0.588924	-	11.71	0.715344	-	16.13	0.975348	0.576016	0.574111	0.811085	21	8	37	8	1	693	76.7	6.87	644	5.88082e+06	1.02502e+07	8.28669e+06	9.1232e+06	1.11264e+07	4	6	5	6	6	High	High	High	High	High	0
P02774	Vitamin D-binding protein OS=Homo sapiens OX=9606 GN=GC PE=1 SV=2	GC	0.551155	-	10.17	0.561674	-	11.86	0.621938	-	18.8	0.715344	-	7.36	0.423006	0.520564	0.662068	0.811085	10	3	16	3	1	474	52.9	5.45	480	8.62155e+06	12171248	9.13312e+06	8.00483e+06	6.37053e+06	3	3	3	3	3	High	High	High	High	High	0
Q13442	28 kDa heat- and acid-stable phosphoprotein OS=Homo sapiens OX=9606 GN=PDAP1 PE=1 SV=1	PDAP1	1.52585	-	31.75	0.938326	-	10.11	0.948882	-	20.43	0.715344	-	23.11	0.596956	0.993981	0.99619	0.811085	24	4	17	4	1	181	20.6	8.87	337	6.05943e+06	6.70603e+06	7.94221e+06	9.17727e+06	9.65685e+06	4	3	3	3	3	High	High	High	High	High	0
Q16851	UTP--glucose-1-phosphate uridylyltransferase OS=Homo sapiens OX=9606 GN=UGP2 PE=1 SV=5	UGP2	0.859186	-	51.45	0.569383	-	28.49	1.2311	-	0	0.715344	-	4.95	0.921754	0.533033	0.913862	0.811085	8	3	16	3	1	508	56.9	8.15	491	3.76206e+06	6.31278e+06	6.06189e+06	6.77402e+06	5.49525e+06	2	3	2	3	3	High	High	High	High	High	0
P60842	Eukaryotic initiation factor 4A-I OS=Homo sapiens OX=9606 GN=EIF4A1 PE=1 SV=1	EIF4A1	1.17602	-	18.15	0.806167	-	15.7	0.896699	-	29.99	0.717461	-	8.39	0.881942	0.962439	0.990367	0.813958	81	26	240	15	1	406	46.1	5.48	7419	8.97103e+07	1.35374e+08	1.37863e+08	1.50719e+08	1.27938e+08	12	14	14	14	14	High	High	High	High	High	0
P35606	Coatomer subunit beta' OS=Homo sapiens OX=9606 GN=COPB2 PE=1 SV=2	COPB2	0.509351	-	9.16	1.09141	-	31.45	0.793397	-	7.07	0.718519	-	0.69	0.329952	0.975689	0.932236	0.816557	15	8	30	8	1	906	102.4	5.27	764	7.19195e+06	1.49359e+07	9.19157e+06	1.2548e+07	7.14173e+06	5	7	6	5	6	High	High	High	High	High	0
Q9BUF5	Tubulin beta-6 chain OS=Homo sapiens OX=9606 GN=TUBB6 PE=1 SV=1	TUBB6	1.56106	-	29.33	1.15639	-	63.09	1.1065	-	66.89	0.720635	-	3.59	0.564568	0.968083	0.967495	0.824157	45	13	114	4	1	446	49.8	4.88	2722	3.55082e+06	5.66336e+06	6401309	4.90275e+06	6.26589e+06	3	3	3	2	3	High	High	High	High	High	0
P08708	40S ribosomal protein S17 OS=Homo sapiens OX=9606 GN=RPS17 PE=1 SV=2	RPS17	0.759076	-	25.81	0.552863	-	12.96	1.02875	-	18.13	0.722752	-	17.84	0.817454	0.501109	0.99619	0.827081	49	4	41	4	1	135	15.5	9.85	1440	9085884	20792389	2.02605e+07	1.82655e+07	1.56597e+07	3	4	4	4	4	High	High	High	High	High	0
Q6P996	Pyridoxal-dependent decarboxylase domain-containing protein 1 OS=Homo sapiens OX=9606 GN=PDXDC1 PE=1 SV=2	PDXDC1	0.852585	-	7.47	0.604626	-	0	0.760383	-	38.11	0.725926	-	29.04	0.916088	0.61897	0.901837	0.831762	4	2	3	2	1	788	86.7	5.38	116	1.95699e+06	1.98496e+06	1.93865e+06	1.83446e+06	2.04777e+06	2	2	2	1	2	High	High	Peak Found	Peak Found	High	0
O60488	Long-chain-fatty-acid--CoA ligase 4 OS=Homo sapiens OX=9606 GN=ACSL4 PE=1 SV=2	ACSL4	1.46205	-	13.79	0.951542	-	11.55	0.943557	-	32.77	0.725926	-	24.95	0.660953	0.995355	0.99619	0.831762	21	9	51	7	1	711	79.1	8.38	722	6.13386e+06	5.30539e+06	1.15548e+07	1.28208e+07	9.81366e+06	6	5	7	7	6	High	High	High	High	High	0
P43490	Nicotinamide phosphoribosyltransferase OS=Homo sapiens OX=9606 GN=NAMPT PE=1 SV=1	NAMPT	1.30913	-	39.64	0.992291	-	8.08	0.834931	-	12.65	0.726985	-	10.83	0.769563	0.99614	0.94726	0.83564	20	6	33	6	1	491	55.5	7.15	986	8.85036e+06	9.00065e+06	8.05853e+06	13095318	1.16967e+07	6	5	4	5	6	High	High	High	High	High	0
P00367	Glutamate dehydrogenase 1, mitochondrial OS=Homo sapiens OX=9606 GN=GLUD1 PE=1 SV=2	GLUD1	0.883388	-	6.94	1.31388	-	72.08	0.813632	-	23.24	0.729101	-	18.47	0.945364	0.844253	0.932236	0.836588	27	10	44	10	1	558	61.4	7.8	641	12257593	19975088	1.8277e+07	2.53598e+07	9.98053e+06	8	9	8	9	6	High	High	High	High	High	0
O95373	Importin-7 OS=Homo sapiens OX=9606 GN=IPO7 PE=1 SV=1	IPO7	1.27063	-	32.17	0.744493	-	8.41	0.839191	-	27.01	0.729101	-	25.16	0.804869	0.876454	0.953826	0.836588	22	15	73	15	1	1038	119.4	4.82	2347	1.49086e+07	2.37676e+07	2.75292e+07	3.24778e+07	2.5894e+07	9	13	12	14	14	High	High	High	High	High	0
P52701	DNA mismatch repair protein Msh6 OS=Homo sapiens OX=9606 GN=MSH6 PE=1 SV=2	MSH6	0.79868	-	0	1.02423	-	0	1.44089	-	0	0.729101	-	0	0.889348	0.993772	0.741261	0.836588	3	3	5	3	1	1360	152.7	6.9	206	577213	748087	1.42574e+06	1.07071e+06	532202	1	1	1	1	1	Peak Found	Peak Found	High	High	High	0
P62888	60S ribosomal protein L30 OS=Homo sapiens OX=9606 GN=RPL30 PE=1 SV=2	RPL30	0.69747	-	13.41	0.527533	-	3.08	0.555911	-	9.75	0.731217	-	4.28	0.737633	0.431974	0.494561	0.840223	51	4	37	4	1	115	12.8	9.63	1216	1.78102e+07	2.69624e+07	16514349	1.78643e+07	1.38506e+07	4	4	4	4	4	High	High	High	High	High	0
P50502	Hsc70-interacting protein OS=Homo sapiens OX=9606 GN=ST13 PE=1 SV=2	ST13	0.621562	-	9.34	0.84141	-	4.55	0.698616	-	6.63	0.731217	-	10.26	0.588202	0.968083	0.816817	0.840223	21	6	26	6	1	369	41.3	5.27	588	1.41401e+07	2.10189e+07	1.655e+07	2.04052e+07	1.06538e+07	6	6	6	6	6	High	High	High	High	High	0
P47895	Aldehyde dehydrogenase family 1 member A3 OS=Homo sapiens OX=9606 GN=ALDH1A3 PE=1 SV=2	ALDH1A3	0.723872	-	21.52	0.742291	-	22.76	0.743344	-	30.98	0.732276	-	30.96	0.763586	0.873205	0.881838	0.841755	60	21	135	20	1	512	56.1	7.25	3208	5.79607e+07	6.61326e+07	64118351	7.17466e+07	4.78337e+07	16	18	16	17	17	High	High	High	High	High	0
P49748	Very long-chain specific acyl-CoA dehydrogenase, mitochondrial OS=Homo sapiens OX=9606 GN=ACADVL PE=1 SV=1	ACADVL	1.45765	-	34.48	1.51101	-	49.95	1.12141	-	48.7	0.732276	-	14.35	0.663047	0.684695	0.961311	0.841755	27	11	57	11	1	655	70.3	8.75	1256	1.95834e+07	2.8034e+07	3.54795e+07	45470024	2.95392e+07	8	10	9	10	10	High	High	High	High	High	0
Q8TEX9	Importin-4 OS=Homo sapiens OX=9606 GN=IPO4 PE=1 SV=2	IPO4	1.06051	-	8.4	0.863436	-	0.68	0.757188	-	1.37	0.733334	-	9.27	0.95536	0.975689	0.901837	0.845766	9	6	19	6	1	1081	118.6	4.96	726	2.01187e+06	3.76833e+06	2.14908e+06	4.36648e+06	2.56455e+06	3	4	2	4	3	High	High	High	High	High	0
P61960	Ubiquitin-fold modifier 1 OS=Homo sapiens OX=9606 GN=UFM1 PE=1 SV=1	UFM1	1.0132	-	6.31	0.514317	-	8.89	0.634718	-	11.33	0.73545	-	9	0.991946	0.394444	0.697893	0.8483	59	3	23	3	1	85	9.1	9.31	409	7.85848e+06	1.20812e+07	1.18431e+07	1.12331e+07	9.11405e+06	2	3	3	3	2	High	High	High	High	High	0
P35222	Catenin beta-1 OS=Homo sapiens OX=9606 GN=CTNNB1 PE=1 SV=1	CTNNB1	0.570957	-	4.78	0.590308	-	4.5	0.649627	-	6.94	0.736508	-	17.18	0.473534	0.586744	0.726129	0.851206	40	17	77	15	1	781	85.4	5.86	2333	1.7596e+07	2.67145e+07	2.39938e+07	20621896	1.21523e+07	11	13	13	12	11	High	High	High	High	High	0
P78417	Glutathione S-transferase omega-1 OS=Homo sapiens OX=9606 GN=GSTO1 PE=1 SV=2	GSTO1	1.0044	-	20.12	0.944934	-	7.38	0.889244	-	20.84	0.737567	-	14.38	0.993617	0.995355	0.98667	0.851876	36	8	36	8	1	241	27.5	6.6	690	1.62826e+07	2.66239e+07	2.91074e+07	3.23617e+07	1.95388e+07	6	8	8	8	7	High	High	High	High	High	0
O15212	Prefoldin subunit 6 OS=Homo sapiens OX=9606 GN=PFDN6 PE=1 SV=1	PFDN6	1.67657	-	0	0.843612	-	0.11	0.927583	-	53.9	0.737567	-	2.78	0.466847	0.968083	0.99619	0.851876	17	2	17	2	1	129	14.6	8.88	450	4.54489e+06	5.95244e+06	7767702	6.94164e+06	4.08513e+06	2	2	2	2	1	High	High	High	High	High	0
P24534	Elongation factor 1-beta OS=Homo sapiens OX=9606 GN=EEF1B2 PE=1 SV=3	EEF1B2	0.878988	-	21.36	0.888767	-	21.97	0.781683	-	19.33	0.739683	-	14.55	0.940125	0.97705	0.927255	0.856508	56	6	52	6	1	225	24.7	4.67	1592	47753070	6.70295e+07	6.38571e+07	7.25005e+07	4.87502e+07	5	5	5	5	5	High	High	High	High	High	0
Q9Y376	Calcium-binding protein 39 OS=Homo sapiens OX=9606 GN=CAB39 PE=1 SV=1	CAB39	0.553355	-	11.08	0.881057	-	9.05	0.816826	-	10.15	0.739683	-	2.96	0.464373	0.97705	0.933925	0.856034	10	3	3	3	1	341	39.8	6.89	15	2.057e+06	2.71703e+06	2872482	3.27245e+06	1.34148e+06	2	2	2	2	2	High	High	High	Peak Found	Peak Found	0
Q99623	Prohibitin-2 OS=Homo sapiens OX=9606 GN=PHB2 PE=1 SV=2	PHB2	0.59736	-	30.42	0.679515	-	13.28	0.659212	-	13.69	0.742858	-	23.18	0.539496	0.76638	0.744694	0.861783	29	7	55	7	1	299	33.3	9.83	2013	1.25163e+08	8.84161e+07	8.83675e+07	7.62526e+07	3.69404e+07	6	6	6	6	5	High	High	High	High	High	0
O75534	Cold shock domain-containing protein E1 OS=Homo sapiens OX=9606 GN=CSDE1 PE=1 SV=2	CSDE1	0.851485	-	17.32	0.839207	-	35.16	0.687966	-	23.98	0.744974	-	24.41	0.912152	0.968083	0.798151	0.865826	5	3	5	3	1	798	88.8	6.25	18	2.73287e+06	3.54845e+06	3.07917e+06	3.46623e+06	2.81419e+06	3	3	3	3	3	High	Peak Found	High	High	Peak Found	0
O43598	2'-deoxynucleoside 5'-phosphate N-hydrolase 1 OS=Homo sapiens OX=9606 GN=DNPH1 PE=1 SV=1	DNPH1	1.49835	-	0	1.0848	-	0	0.943557	-	0	0.744974	-	0	0.621213	0.97705	0.99619	0.866581	39	3	28	3	1	174	19.1	5.05	972	5.02217e+06	8.69822e+06	8.94259e+06	1.42065e+07	1.02465e+07	1	2	2	3	2	High	High	High	High	High	0
P61289	Proteasome activator complex subunit 3 OS=Homo sapiens OX=9606 GN=PSME3 PE=1 SV=1	PSME3	0.577558	-	9.74	0.628855	-	4.78	0.778488	-	16.25	0.746032	-	6.92	0.492142	0.672969	0.925227	0.867225	25	7	41	7	1	254	29.5	5.95	1359	1.75399e+07	2.95735e+07	2.52527e+07	2.41855e+07	1.26581e+07	6	7	7	7	7	High	High	High	High	High	0
Q16186	Proteasomal ubiquitin receptor ADRM1 OS=Homo sapiens OX=9606 GN=ADRM1 PE=1 SV=2	ADRM1	0.794279	-	7.27	0.772026	-	9.61	0.745474	-	21.14	0.74709	-	6.41	0.863011	0.911718	0.886382	0.870546	13	4	26	4	1	407	42.1	5.07	558	4.99361e+06	8.40108e+06	8.29263e+06	1.03956e+07	5.33771e+06	3	4	4	4	3	High	High	High	High	High	0
P51812	Ribosomal protein S6 kinase alpha-3 OS=Homo sapiens OX=9606 GN=RPS6KA3 PE=1 SV=1	RPS6KA3	0.662266	-	11.24	0.603524	-	6.15	0.732694	-	2.46	0.749207	-	7.24	0.680185	0.61897	0.866575	0.873731	8	5	21	5	1	740	83.7	6.89	320	7.95979e+06	1.11564e+07	1.04108e+07	9.83683e+06	6.18986e+06	4	5	5	5	4	High	High	High	High	High	0
O60271	C-Jun-amino-terminal kinase-interacting protein 4 OS=Homo sapiens OX=9606 GN=SPAG9 PE=1 SV=4	SPAG9	2.54675	-	3.03	1.5837	-	29.73	0.751864	-	37.98	0.749207	-	27.33	0.0812795	0.61897	0.895314	0.873731	9	7	13	7	1	1321	146.1	5.15	210	1.98727e+06	2.35843e+06	3.51089e+06	7.25763e+06	7.04919e+06	4	4	5	6	6	High	High	High	High	High	0
O43865	S-adenosylhomocysteine hydrolase-like protein 1 OS=Homo sapiens OX=9606 GN=AHCYL1 PE=1 SV=2	AHCYL1	0.789879	-	0	0.665198	-	0	0.84984	-	0	0.750265	-	0	0.859178	0.736679	0.96335	0.873731	6	3	13	3	1	530	58.9	6.89	312	2.03717e+06	3.64452e+06	3.9413e+06	3.21868e+06	2.22754e+06	1	2	2	2	2	High	High	High	High	Peak Found	0
Q02750	Dual specificity mitogen-activated protein kinase kinase 1 OS=Homo sapiens OX=9606 GN=MAP2K1 PE=1 SV=2	MAP2K1	0.775578	-	0	0.0110132	down-regulated		1.18317	-	0	0.750265	-	0	0.871898	7.85062e-17	0.932236	0.873731	21	5	23	3	1	393	43.4	6.62	456	1.04817e+06	1.39814e+06	2.12509e+06		939414	1	1	1		1	High	Peak Found	High	High	High	0
P31943	Heterogeneous nuclear ribonucleoprotein H OS=Homo sapiens OX=9606 GN=HNRNPH1 PE=1 SV=4	HNRNPH1	0.679868	-	6.33	0.662996	-	6.8	0.666667	-	13.43	0.751323	-	3.11	0.70756	0.733838	0.763473	0.874877	26	8	49	6	1	449	49.2	6.3	1673	8.88532e+06	1.3396e+07	1.40649e+07	1.26891e+07	8.86808e+06	4	6	6	6	6	High	High	High	High	High	0
Q9NSE4	Isoleucine--tRNA ligase, mitochondrial OS=Homo sapiens OX=9606 GN=IARS2 PE=1 SV=2	IARS2	0.947195	-	11.43	1.1707	-	22.42	0.86475	-	12.45	0.751323	-	22.33	0.993279	0.962439	0.970216	0.877054	13	10	29	10	1	1012	113.7	7.2	533	5.38964e+06	1.51575e+07	1.2369e+07	1.55846e+07	8.23404e+06	5	8	7	8	7	High	High	High	High	High	0
P38606	V-type proton ATPase catalytic subunit A OS=Homo sapiens OX=9606 GN=ATP6V1A PE=1 SV=2	ATP6V1A	0.918592	-	2.36	1.04736	-	42.59	0.684771	-	8.46	0.752381	-	6.99	0.974691	0.986817	0.792426	0.877054	12	5	13	5	1	617	68.3	5.52	258	2681309	4.44907e+06	4.53747e+06	6.66123e+06	3.41409e+06	2	3	3	3	3	High	High	High	High	High	0
P26599	Polypyrimidine tract-binding protein 1 OS=Homo sapiens OX=9606 GN=PTBP1 PE=1 SV=2	PTBP1	0.650165	-	9.36	0.635463	-	23.59	0.559105	-	13.91	0.75344	-	22.41	0.658514	0.691466	0.497271	0.879301	43	12	109	12	1	557	59.6	9.16	2057	3.61635e+07	49003210	5.71064e+07	4.64327e+07	39432572	9	11	11	12	12	High	High	High	High	High	0
P50990	T-complex protein 1 subunit theta OS=Homo sapiens OX=9606 GN=CCT8 PE=1 SV=4	CCT8	1.0396	-	51.06	1.04185	-	36.58	0.940362	-	40.42	0.75344	-	19.7	0.974691	0.989218	0.99619	0.879301	61	27	200	27	1	548	59.6	5.6	5752	1.11103e+08	1.52163e+08	1.81463e+08	2.01421e+08	1.2759e+08	25	26	25	26	25	High	High	High	High	High	0
P30050	60S ribosomal protein L12 OS=Homo sapiens OX=9606 GN=RPL12 PE=1 SV=1	RPL12	0.917492	-	19.28	0.747797	-	13.39	0.783813	-	10.64	0.754498	-	12.29	0.974691	0.878215	0.927255	0.881374	55	6	66	6	1	165	17.8	9.42	2667	3.6525e+07	6.01942e+07	5.4145e+07	5.02708e+07	3.72783e+07	6	6	6	6	6	High	High	High	High	High	0
P27708	CAD protein OS=Homo sapiens OX=9606 GN=CAD PE=1 SV=3	CAD	0.875688	-	42.5	0.953744	-	20.43	0.691161	-	22.93	0.755556	-	19.88	0.935971	0.995355	0.804365	0.883213	4	6	21	6	1	2225	242.8	6.46	584	7.25786e+06	11446982	1.00059e+07	1.19659e+07	6.41508e+06	6	6	6	6	4	High	High	High	High	High	0
O60313	Dynamin-like 120 kDa protein, mitochondrial OS=Homo sapiens OX=9606 GN=OPA1 PE=1 SV=3	OPA1	0.630363	-	0	0.538546	-	0	0.55804	-	0	0.756614	-	0	0.682298	0.462488	0.494561	0.884272	5	3	6	3	1	960	111.6	7.87	84	855438	1.15073e+06	1.55428e+06	1.82601e+06	966590	1	1	2	2	2	High	High	High	High	High	0
Q9BPX3	Condensin complex subunit 3 OS=Homo sapiens OX=9606 GN=NCAPG PE=1 SV=1	NCAPG	0.0110011	down-regulated		0.754405	-	0	0.7082	-	0	0.757672	-	0	6.38014e-17	0.889646	0.828382	0.884911	6	3	5	3	1	1015	114.3	5.59	211	696405	938184	844876	952034		1	1	1	1		Peak Found	High	High	High	High	0
P22061	Protein-L-isoaspartate(D-aspartate) O-methyltransferase OS=Homo sapiens OX=9606 GN=PCMT1 PE=1 SV=4	PCMT1	0.90429	-	17.32	1.16189	-	69.42	0.846645	-	41.56	0.757672	-	24.92	0.962275	0.968024	0.962276	0.884911	45	7	36	7	1	227	24.6	7.21	576	7.76602e+06	1.33249e+07	11163936	1.59972e+07	9.10946e+06	5	6	5	6	4	High	High	High	High	High	0
P05387	60S acidic ribosomal protein P2 OS=Homo sapiens OX=9606 GN=RPLP2 PE=1 SV=1	RPLP2	0.837184	-	40	0.803965	-	46.19	0.903088	-	70.67	0.757672	-	38.59	0.905468	0.957606	0.990367	0.884911	74	7	54	7	1	115	11.7	4.54	1942	5.94463e+07	7.16984e+07	6.98475e+07	6.65147e+07	5.60343e+07	6	5	6	6	6	High	High	High	High	High	0
P23919	Thymidylate kinase OS=Homo sapiens OX=9606 GN=DTYMK PE=1 SV=4	DTYMK	0.0110011	down-regulated		0.870044	-	30.94	0.976571	-	0	0.757672	-	0	6.38014e-17	0.975689	1	0.884911	10	2	8	2	1	212	23.8	8.27	136	2.37613e+06	2.15916e+06	2.68339e+06	3.51037e+06		2	1	1	2		High	High	High	High	Not Found	0
O43169	Cytochrome b5 type B OS=Homo sapiens OX=9606 GN=CYB5B PE=1 SV=3	CYB5B	1.31463	-	31.3	1.14758	-	31.71	1.05964	-	41.56	0.757672	-	28.41	0.763988	0.968083	0.989842	0.884911	59	5	43	5	1	150	16.7	4.97	1320	1.72871e+07	2.40073e+07	2.53049e+07	2.75891e+07	2.53255e+07	5	5	5	5	5	High	High	High	High	High	0
Q9NQC3	Reticulon-4 OS=Homo sapiens OX=9606 GN=RTN4 PE=1 SV=2	RTN4	1.36634	-	12.52	1.05176	-	36.01	0.908413	-	29.67	0.758731	-	13.52	0.737617	0.986817	0.990367	0.886511	12	7	52	7	1	1192	129.9	4.5	1732	1.94289e+07	3.22934e+07	3.10175e+07	41995600	3.81225e+07	5	6	6	6	6	High	High	High	High	High	0
P62942	Peptidyl-prolyl cis-trans isomerase FKBP1A OS=Homo sapiens OX=9606 GN=FKBP1A PE=1 SV=2	FKBP1A	1.13531	-	0.51	0.786344	-	7.72	1.0426	-	19.69	0.758731	-	19.55	0.905808	0.92972	0.990367	0.886803	56	3	23	3	1	108	11.9	8.16	910	1.63601e+07	2.39682e+07	31225330	2.65307e+07	2.22898e+07	2	3	3	3	3	High	High	High	High	High	0
P00387	NADH-cytochrome b5 reductase 3 OS=Homo sapiens OX=9606 GN=CYB5R3 PE=1 SV=3	CYB5R3	1.13531	-	29.67	0.718062	-	26.26	0.537806	-	19.02	0.760847	-	14.41	0.905808	0.829068	0.446935	0.88937	44	6	30	6	1	301	34.2	7.59	694	1.64104e+07	1.61875e+07	1.16992e+07	1.6522e+07	1.49945e+07	6	6	5	6	6	High	High	High	High	High	0
P61160	Actin-related protein 2 OS=Homo sapiens OX=9606 GN=ACTR2 PE=1 SV=1	ACTR2	0.779978	-	30.73	0.900881	-	27.32	0.743344	-	8.61	0.760847	-	18.73	0.843894	0.981299	0.881838	0.890176	32	8	60	8	1	394	44.7	6.74	1851	2.41466e+07	3.20724e+07	3.2983e+07	3.73545e+07	1.83077e+07	7	7	6	7	6	High	High	High	High	High	0
Q02790	Peptidyl-prolyl cis-trans isomerase FKBP4 OS=Homo sapiens OX=9606 GN=FKBP4 PE=1 SV=3	FKBP4	1.63146	-	24.94	1.00551	-	12.37	0.917998	-	33.86	0.761905	-	17.16	0.50607	0.995355	0.99619	0.890741	37	11	46	11	1	459	51.8	5.43	867	1.32915e+07	1.85401e+07	2.21651e+07	2.42069e+07	2.12881e+07	9	10	10	10	10	High	High	High	High	High	0
Q01813	ATP-dependent 6-phosphofructokinase, platelet type OS=Homo sapiens OX=9606 GN=PFKP PE=1 SV=2	PFKP	0.875688	-	21.16	1.04075	-	37.93	0.98722	-	26.5	0.761905	-	18.37	0.935971	0.990555	1	0.891171	45	23	147	21	1	784	85.5	7.55	5334	4.62669e+07	6.66101e+07	8.68713e+07	8.91828e+07	4.63423e+07	19	19	20	20	19	High	High	High	High	High	0
P60660	Myosin light polypeptide 6 OS=Homo sapiens OX=9606 GN=MYL6 PE=1 SV=2	MYL6	0.820682	-	31.65	0.845815	-	23.27	0.607029	-	31.66	0.766138	-	16.63	0.889348	0.968083	0.616685	0.896991	56	8	73	8	1	151	16.9	4.65	2396	6.30901e+07	1.02958e+08	1.04607e+08	1.06077e+08	56928422	7	8	8	8	8	High	High	High	High	High	0
P09960	Leukotriene A-4 hydrolase OS=Homo sapiens OX=9606 GN=LTA4H PE=1 SV=2	LTA4H	0.746975	-	12.79	0.713656	-	3.33	0.711395	-	26.53	0.766138	-	13.5	0.800122	0.822769	0.83413	0.896991	15	6	12	6	1	611	69.2	6.18	153	1.15828e+07	1.39393e+07	1.1228e+07	9.04172e+06	9.23951e+06	6	6	6	5	6	High	High	High	High	High	0
P12814	Alpha-actinin-1 OS=Homo sapiens OX=9606 GN=ACTN1 PE=1 SV=2	ACTN1	0.884488	-	30.55	0.784141	-	21.83	0.780618	-	21.06	0.766138	-	18.25	0.945364	0.927844	0.925289	0.896991	67	49	364	27	1	892	103	5.41	11890	8.27812e+07	137371178	1.27176e+08	1.29392e+08	9.28047e+07	23	26	26	25	25	High	High	High	High	High	0
O14744	Protein arginine N-methyltransferase 5 OS=Homo sapiens OX=9606 GN=PRMT5 PE=1 SV=4	PRMT5	0.70407	-	3.63	0.768722	-	16.71	0.722045	-	9.22	0.767196	-	8.63	0.747296	0.904672	0.850607	0.896991	17	6	19	6	1	637	72.6	6.29	393	6.8239e+06	1.03035e+07	9.32893e+06	9246388	7.90158e+06	4	5	5	5	5	High	High	High	High	High	0
Q99460	26S proteasome non-ATPase regulatory subunit 1 OS=Homo sapiens OX=9606 GN=PSMD1 PE=1 SV=2	PSMD1	0.829483	-	17.81	0.95815	-	21.87	0.874334	-	37.89	0.767196	-	32.97	0.900277	0.995355	0.980974	0.896991	22	12	59	12	1	953	105.8	5.39	2258	1.3678e+07	2.27478e+07	2.52544e+07	2.61607e+07	1.47455e+07	9	11	12	12	12	High	High	High	High	High	0
P04843	Dolichyl-diphosphooligosaccharide--protein glycosyltransferase subunit 1 OS=Homo sapiens OX=9606 GN=RPN1 PE=1 SV=1	RPN1	0.764576	-	12.07	0.73348	-	16.97	0.85623	-	33.41	0.768254	-	30.25	0.824427	0.854977	0.967495	0.897318	30	13	86	13	1	607	68.5	6.38	2468	3.15609e+07	5.73914e+07	5.20725e+07	5.36591e+07	3.37808e+07	12	13	13	13	12	High	High	High	High	High	0
Q16576	Histone-binding protein RBBP7 OS=Homo sapiens OX=9606 GN=RBBP7 PE=1 SV=1	RBBP7	0.887789	-	12.86	0.816079	-	13.22	0.893504	-	13.8	0.768254	-	15.57	0.94989	0.962439	0.989842	0.89803	46	12	63	7	1	425	47.8	5.05	1232	1.03374e+07	1.3689e+07	1.7568e+07	2.05172e+07	1.25633e+07	5	6	7	7	6	High	High	High	High	High	0
P30520	Adenylosuccinate synthetase isozyme 2 OS=Homo sapiens OX=9606 GN=ADSS2 PE=1 SV=3	ADSS2	0.961496	-	29.51	0.920705	-	12.97	0.944622	-	20.27	0.768254	-	21.65	0.997736	0.990646	0.99619	0.89803	25	9	54	9	1	456	50.1	6.55	1244	1.4739e+07	2.02753e+07	2.87899e+07	2.58262e+07	2.36192e+07	7	8	9	7	9	High	High	High	High	High	0
Q9Y6M7	Sodium bicarbonate cotransporter 3 OS=Homo sapiens OX=9606 GN=SLC4A7 PE=1 SV=2	SLC4A7	1.74147	-	19.02	1.25881	-	20.87	1.02982	-	5.98	0.769313	-	0	0.414191	0.89368	0.99619	0.899858	6	4	8	4	1	1214	136	6.71	271	1.28828e+06	1.69212e+06	3.59924e+06	4.34733e+06	2.90096e+06	2	2	3	3	3	High	Peak Found	High	High	High	0
P61163	Alpha-centractin OS=Homo sapiens OX=9606 GN=ACTR1A PE=1 SV=1	ACTR1A	1.13311	-	22.01	0.9163	-	9.39	0.926518	-	15.61	0.770371	-	10.23	0.905808	0.986817	0.99619	0.900604	39	10	41	10	1	376	42.6	6.64	1455	1.02082e+07	2.11343e+07	2.31301e+07	2.24936e+07	1.6544e+07	5	9	9	7	7	High	High	High	High	High	0
Q04446	1,4-alpha-glucan-branching enzyme OS=Homo sapiens OX=9606 GN=GBE1 PE=1 SV=3	GBE1	1.06381	-	53.52	1.74119	-	47.52	1.36209	-	55.97	0.770371	-	8.98	0.95536	0.492223	0.811811	0.900604	24	11	50	11	1	702	80.4	6.32	1026	8.99545e+06	1.67771e+07	2.46174e+07	3.332e+07	1.63863e+07	8	11	11	11	10	High	High	High	High	High	0
Q92734	Protein TFG OS=Homo sapiens OX=9606 GN=TFG PE=1 SV=2	TFG	0.425743	-	8.19	0.588106	-	0.44	0.553781	-	4.78	0.771429	-	21.04	0.156708	0.582172	0.491688	0.903234	7	2	7	2	1	400	43.4	5.1	108	3.48157e+06	5.16428e+06	3.39831e+06	3.71305e+06	1.71756e+06	2	2	2	2	2	High	High	High	High	Peak Found	0
O14980	Exportin-1 OS=Homo sapiens OX=9606 GN=XPO1 PE=1 SV=1	XPO1	0.962596	-	22.85	0.903084	-	22.98	0.888179	-	24.46	0.771429	-	27.99	0.997856	0.982435	0.986521	0.903234	29	20	118	20	1	1071	123.3	6.06	3304	18819099	4.27077e+07	4.22969e+07	4.52697e+07	2.97081e+07	11	17	17	16	16	High	High	High	High	High	0
P61081	NEDD8-conjugating enzyme Ubc12 OS=Homo sapiens OX=9606 GN=UBE2M PE=1 SV=1	UBE2M	0.981298	-	71.59	0.901982	-	9.49	0.883919	-	27.52	0.772487	-	7.32	0.999814	0.981299	0.982917	0.904124	27	4	22	4	1	183	20.9	7.69	184	4.29843e+06	9.04288e+06	8.75111e+06	1.03884e+07	4.91717e+06	3	4	4	4	4	High	High	High	High	High	0
Q14061	Cytochrome c oxidase copper chaperone OS=Homo sapiens OX=9606 GN=COX17 PE=1 SV=2	COX17	1.08141	-	30.54	0.436123	-	7.97	0.374867	down-regulated	13.22	0.774604	-	9.16	0.940125	0.189617	0.0757429	0.9072	46	2	2	2	1	63	6.9	7.24	52	1.83196e+06	2.41504e+06	1.81834e+06	1.74593e+06	2128115	2	2	2	2	2	High	High	Peak Found	Peak Found	Peak Found	0
O95831	Apoptosis-inducing factor 1, mitochondrial OS=Homo sapiens OX=9606 GN=AIFM1 PE=1 SV=1	AIFM1	0.79538	-	22.56	0.603524	-	4.19	0.669862	-	3.33	0.774604	-	2.58	0.863011	0.61897	0.769385	0.9072	13	5	14	5	1	613	66.9	8.95	413	6.55367e+06	9.51149e+06	7.70515e+06	8.33366e+06	5.92117e+06	4	4	4	5	5	High	High	High	High	High	0
Q71UM5	40S ribosomal protein S27-like OS=Homo sapiens OX=9606 GN=RPS27L PE=1 SV=3	RPS27L	1.06051	-	0	0.559471	-	0	0.801917	-	0	0.775662	-	0	0.955557	0.517942	0.932236	0.9072	38	3	20	1	1	84	9.5	9.45	420	2.11696e+06	2921871	2.9081e+06	2144047	2.59156e+06	1	1	1	1	1	High	Peak Found	Peak Found	Peak Found	Peak Found	0
Q13740	CD166 antigen OS=Homo sapiens OX=9606 GN=ALCAM PE=1 SV=2	ALCAM	0.479648	-	4.05	0.688326	-	17.45	0.713525	-	11.11	0.77672	-	32.38	0.259257	0.788414	0.837321	0.9072	17	6	23	6	1	583	65.1	6.25	291	1.0731e+07	1.37061e+07	1.27543e+07	1.73561e+07	3.7991e+06	5	5	5	6	4	High	High	High	High	Peak Found	0
P26885	Peptidyl-prolyl cis-trans isomerase FKBP2 OS=Homo sapiens OX=9606 GN=FKBP2 PE=1 SV=2	FKBP2	1.05721	-	49.14	0.920705	-	0.13	0.812567	-	8.02	0.77672	-	9.28	0.956969	0.990646	0.932236	0.9072	18	2	11	2	1	142	15.6	9.13	162	3.44755e+06	4.69647e+06	4.90256e+06	5.75029e+06	4.20834e+06	2	2	2	2	2	High	High	High	High	Peak Found	0
P51149	Ras-related protein Rab-7a OS=Homo sapiens OX=9606 GN=RAB7A PE=1 SV=1	RAB7A	1.24752	-	50.89	0.88326	-	15.79	0.971246	-	24.53	0.77672	-	5.41	0.82186	0.97705	1	0.9072	54	9	51	9	1	207	23.5	6.7	1433	2.09265e+07	3.47408e+07	3.49636e+07	3.5446e+07	2.55924e+07	7	7	7	7	7	High	High	High	High	High	0
P35244	Replication protein A 14 kDa subunit OS=Homo sapiens OX=9606 GN=RPA3 PE=1 SV=1	RPA3	0.776678	-	0	0.732379	-	0	0.521832	-	0	0.777778	-	0	0.8424	0.852725	0.405609	0.9072	30	2	16	2	1	121	13.6	5.08	272	2.80647e+06	5.01496e+06	3232118	4.34278e+06	3.51304e+06	1	2	2	2	2	High	High	High	High	High	0
Q9H853	Putative tubulin-like protein alpha-4B OS=Homo sapiens OX=9606 GN=TUBA4B PE=5 SV=2	TUBA4B	0.712871	-	0	0.787445	-	0	0.794462	-	0	0.777778	-	0	0.754813	0.92972	0.932236	0.9072	11	2	34	1	1	241	27.5	7.83	1023	94795819	131074960	129178033	135099290	7.80059e+07	1	1	1	1	1	High	High	High	High	High	0
P50991	T-complex protein 1 subunit delta OS=Homo sapiens OX=9606 GN=CCT4 PE=1 SV=4	CCT4	1.17162	-	45.33	0.970264	-	31.51	1.01384	-	34.64	0.778836	-	22.92	0.881942	0.997591	0.99619	0.9072	57	24	145	24	1	539	57.9	7.83	4058	7.50609e+07	1.02127e+08	1.2087e+08	1.27786e+08	8.56056e+07	20	20	21	21	18	High	High	High	High	High	0
Q13765	Nascent polypeptide-associated complex subunit alpha OS=Homo sapiens OX=9606 GN=NACA PE=1 SV=1	NACA	1.64356	-	24.97	1.0011	-	51.28	1.28647	-	8.06	0.778836	-	31.17	0.495007	0.995355	0.874092	0.9072	26	4	34	4	1	215	23.4	4.56	1885	2.45107e+07	3.95304e+07	22061141	3.99186e+07	25662609	4	4	3	4	3	High	High	High	High	High	0
P30419	Glycylpeptide N-tetradecanoyltransferase 1 OS=Homo sapiens OX=9606 GN=NMT1 PE=1 SV=2	NMT1	1.50495	-	0	1.01982	-	0	0.808307	-	0	0.779895	-	0	0.614042	0.993928	0.932236	0.9072	12	3	17	3	1	496	56.8	7.8	605	729118	2.96591e+06	4.6857e+06	3.61641e+06	5.1778e+06	1	2	3	2	3	Peak Found	High	High	High	High	0
P57721	Poly(rC)-binding protein 3 OS=Homo sapiens OX=9606 GN=PCBP3 PE=1 SV=2	PCBP3	0.875688	-	0	1.13656	-	0	0.947817	-	0	0.779895	-	0	0.942156	0.968083	0.99619	0.9072	15	4	33	1	1	371	39.4	8.07	1122	1.89728e+06	2.63358e+06	3.08309e+06	3.90326e+06	1.91783e+06	1	1	1	1	1	Peak Found	High	High	High	Peak Found	0
P32969	60S ribosomal protein L9 OS=Homo sapiens OX=9606 GN=RPL9P9 PE=1 SV=1	RPL9P9	0.629263	-	27.03	0.715859	-	37.87	1.01171	-	74.99	0.779895	-	29.39	0.607591	0.825764	0.99619	0.9072	43	7	42	7	1	192	21.9	9.95	997	1.2387e+07	2.62424e+07	2.24404e+07	2.60559e+07	1.26502e+07	6	6	5	6	6	High	High	High	High	High	0
Q13907	Isopentenyl-diphosphate Delta-isomerase 1 OS=Homo sapiens OX=9606 GN=IDI1 PE=1 SV=2	IDI1	0.809681	-	0	1.09581	-	0	1.16187	-	0	0.782011	-	0	0.900277	0.975689	0.933135	0.908897	10	2	7	2	1	227	26.3	6.34	242	812520	3.2608e+06	4.07868e+06	4101022	759974	1	2	2	2	1	Peak Found	High	High	High	Peak Found	0
P43487	Ran-specific GTPase-activating protein OS=Homo sapiens OX=9606 GN=RANBP1 PE=1 SV=1	RANBP1	1.37844	-	59.96	1.31718	-	83.97	0.973376	-	57.36	0.783069	-	26.69	0.724803	0.841176	1	0.908897	49	5	30	5	1	201	23.3	5.29	663	2.00686e+07	3.5834e+07	40510043	4.79345e+07	28763496	4	5	5	5	4	High	High	High	High	High	0
Q9Y3F4	Serine-threonine kinase receptor-associated protein OS=Homo sapiens OX=9606 GN=STRAP PE=1 SV=1	STRAP	0.690869	-	13.33	0.752203	-	23.04	0.550586	-	12.55	0.784127	-	30.58	0.72505	0.8854	0.480994	0.91085	36	9	32	9	1	350	38.4	5.12	969	1.35974e+07	2.47774e+07	1.9273e+07	2.1098e+07	1.19784e+07	8	9	9	9	8	High	High	High	High	High	0
Q92598	Heat shock protein 105 kDa OS=Homo sapiens OX=9606 GN=HSPH1 PE=1 SV=1	HSPH1	1.19142	-	67.61	1.10132	-	35.22	0.879659	-	23.89	0.784127	-	14.79	0.867706	0.975689	0.981527	0.90923	36	22	85	20	1	858	96.8	5.39	2378	2.39074e+07	4.29554e+07	4.40265e+07	6.13271e+07	3.28393e+07	13	17	15	18	16	High	High	High	High	High	0
Q01105	Protein SET OS=Homo sapiens OX=9606 GN=SET PE=1 SV=3	SET	0.767877	-	32.58	0.699339	-	46.19	0.804047	-	61.14	0.785186	-	40.03	0.829685	0.804103	0.932236	0.91085	46	12	86	12	1	290	33.5	4.32	2776	8.24504e+07	1.60238e+08	1.35457e+08	1.44252e+08	101266888	8	10	10	9	9	High	High	High	High	High	0
A1L0T0	2-hydroxyacyl-CoA lyase 2 OS=Homo sapiens OX=9606 GN=ILVBL PE=1 SV=2	ILVBL	1.43234	-	0	0.931718	-	0	0.824281	-	0	0.786244	-	0	0.690701	0.993772	0.940063	0.912553	11	2	9	2	1	632	67.8	8.15	215	829115	1159160	1.17133e+06	1.39886e+06	1.37153e+06	1	1	1	1	1	High	High	High	High	High	0
Q8WUM4	Programmed cell death 6-interacting protein OS=Homo sapiens OX=9606 GN=PDCD6IP PE=1 SV=1	PDCD6IP	0.89659	-	30.93	1.09361	-	49.74	0.884984	-	33.48	0.786244	-	31.71	0.95536	0.975689	0.983682	0.912553	28	19	94	19	1	868	96	6.52	2541	3.15383e+07	5.49554e+07	5.56109e+07	6.08651e+07	3.83211e+07	17	18	18	18	17	High	High	High	High	High	0
Q7Z4V5	Hepatoma-derived growth factor-related protein 2 OS=Homo sapiens OX=9606 GN=HDGFL2 PE=1 SV=1	HDGFL2	0.732673	-	0	0.606828	-	0	0.994675	-	0	0.786244	-	0	0.817454	0.621968	0.99619	0.912553	6	3	16	2	1	671	74.3	7.49	154	1.27008e+06	1.77634e+06	2.24582e+06	1.39527e+06	1.19748e+06	1	1	2	1	2	High	High	High	High	High	0
P61019	Ras-related protein Rab-2A OS=Homo sapiens OX=9606 GN=RAB2A PE=1 SV=1	RAB2A	1.29483	-	102.01	1.09581	-	93.09	1.07561	-	91.76	0.786244	-	38.27	0.778161	0.975689	0.981527	0.912553	36	6	43	6	1	212	23.5	6.54	1224	2.46517e+07	2.42217e+07	31201162	37327850	2.66612e+07	5	5	6	6	6	High	High	High	High	High	0
P14209	CD99 antigen OS=Homo sapiens OX=9606 GN=CD99 PE=1 SV=1	CD99	0.749175	-	0	0.852423	-	0	1.17039	-	0	0.786244	-	0	0.8424	0.972215	0.932236	0.912553	26	2	9	2	1	185	18.8	4.75	494	1.21757e+06	1.70294e+06	2443036	1.87949e+06	1.05411e+06	1	1	1	1	1	High	High	High	High	High	0
P78371	T-complex protein 1 subunit beta OS=Homo sapiens OX=9606 GN=CCT2 PE=1 SV=4	CCT2	1.12321	-	43.75	0.874449	-	30.56	0.735889	-	13.38	0.787302	-	29.16	0.907879	0.975689	0.872635	0.912553	71	29	241	29	1	535	57.5	6.46	9808	1.09571e+08	1.52589e+08	1.65824e+08	1.8301e+08	1.50001e+08	24	25	26	26	25	High	High	High	High	High	0
P13804	Electron transfer flavoprotein subunit alpha, mitochondrial OS=Homo sapiens OX=9606 GN=ETFA PE=1 SV=1	ETFA	0.860286	-	21.64	0.710352	-	6.8	0.771033	-	9.38	0.789418	-	21.13	0.92197	0.820158	0.913862	0.918845	53	11	69	11	1	333	35.1	8.38	1892	2.5289e+07	4.08229e+07	4.5954e+07	3.49857e+07	2.74474e+07	10	10	10	9	10	High	High	High	High	High	0
O00487	26S proteasome non-ATPase regulatory subunit 14 OS=Homo sapiens OX=9606 GN=PSMD14 PE=1 SV=1	PSMD14	1.16172	-	26.53	0.948238	-	27.33	0.893504	-	19.01	0.789418	-	14.18	0.889348	0.995355	0.989842	0.919063	43	7	39	7	1	310	34.6	6.52	1047	1.04248e+07	1.64991e+07	1.60445e+07	1.84553e+07	1.37417e+07	6	6	6	7	6	High	High	High	High	High	0
P18206	Vinculin OS=Homo sapiens OX=9606 GN=VCL PE=1 SV=4	VCL	0.771177	-	17.82	0.60022	-	28.45	0.614483	-	28.6	0.790477	-	39.09	0.834271	0.614666	0.645273	0.919188	48	38	257	38	1	1134	123.7	5.66	8155	1.57423e+08	2.87002e+08	2.33124e+08	2.26652e+08	1.93936e+08	31	35	35	31	36	High	High	High	High	High	0
O43264	Centromere/kinetochore protein zw10 homolog OS=Homo sapiens OX=9606 GN=ZW10 PE=1 SV=3	ZW10	1.49395	-	0	0.854626	-	0	0.71246	-	0	0.790477	-	0	0.626928	0.974133	0.836215	0.919188	5	3	7	3	1	779	88.8	6.27	293	1185065	1.66611e+06	1.44751e+06	1.83457e+06	4156010	1	1	1	1	2	High	Peak Found	High	High	High	0
O00571	ATP-dependent RNA helicase DDX3X OS=Homo sapiens OX=9606 GN=DDX3X PE=1 SV=3	DDX3X	0.921892	-	45.73	0.547357	-	11.87	0.515442	-	10.64	0.792593	-	6.93	0.976615	0.485104	0.386268	0.919188	12	6	12	6	1	662	73.2	7.18	311	7.22367e+06	7.91091e+06	8.12909e+06	7.20351e+06	6.41972e+06	4	4	5	5	4	High	High	High	High	High	0
Q01082	Spectrin beta chain, non-erythrocytic 1 OS=Homo sapiens OX=9606 GN=SPTBN1 PE=1 SV=2	SPTBN1	0.555556	-	12.12	0.599119	-	13.69	0.586794	-	20.44	0.792593	-	16.57	0.433382	0.612428	0.572914	0.919188	6	9	16	9	1	2364	274.4	5.57	242	1.31742e+07	3.36343e+07	1.04553e+07	2.13004e+07	1.04395e+07	6	6	7	7	6	High	High	High	High	High	0
P15927	Replication protein A 32 kDa subunit OS=Homo sapiens OX=9606 GN=RPA2 PE=1 SV=1	RPA2	0.90429	-	0	0.774229	-	0.21	0.729499	-	0	0.792593	-	0	0.966328	0.915861	0.864201	0.919188	23	3	5	3	1	270	29.2	6.15	48	1.49142e+06	2.57886e+06	3.2214e+06	3.56733e+06	2.31252e+06	2	2	2	3	2	High	Peak Found	High	High	High	0
P17931	Galectin-3 OS=Homo sapiens OX=9606 GN=LGALS3 PE=1 SV=5	LGALS3	0.630363	-	22.09	0.789648	-	6.04	0.811502	-	5.55	0.792593	-	9.14	0.612402	0.937055	0.932236	0.919188	31	7	50	7	1	250	26.1	8.56	1167	3.66619e+07	5.48213e+07	52914550	4.86928e+07	2.88809e+07	5	6	6	6	5	High	High	High	High	High	0
Q99536	Synaptic vesicle membrane protein VAT-1 homolog OS=Homo sapiens OX=9606 GN=VAT1 PE=1 SV=2	VAT1	1.31023	-	33.62	1.45705	-	64.3	0.807242	-	54.87	0.793651	-	56.89	0.76795	0.723116	0.932236	0.920549	20	5	28	5	1	393	41.9	6.29	694	7.85758e+06	9.92318e+06	1.14802e+07	13919517	1.18396e+07	5	5	5	4	5	High	High	High	High	High	0
Q14232	Translation initiation factor eIF-2B subunit alpha OS=Homo sapiens OX=9606 GN=EIF2B1 PE=1 SV=1	EIF2B1	1.26073	-	32.04	1.18172	-	0	1.03088	-	28.53	0.794709	-	40.71	0.815703	0.962439	0.99619	0.920877	11	3	14	3	1	305	33.7	7.33	300	3.55107e+06	7.66441e+06	8.69649e+06	7.02716e+06	7272654	2	3	3	2	3	Peak Found	High	High	High	High	0
Q13057	Bifunctional coenzyme A synthase OS=Homo sapiens OX=9606 GN=COASY PE=1 SV=4	COASY	1.0253	-	13.19	0.723568	-	3.87	0.766773	-	6.92	0.795768	-	6.11	0.980927	0.833837	0.911838	0.92365	37	11	45	11	1	564	62.3	6.99	842	1.641e+07	2.49126e+07	2.44628e+07	2.19456e+07	1.67435e+07	6	7	8	7	7	High	High	High	High	High	0
P19367	Hexokinase-1 OS=Homo sapiens OX=9606 GN=HK1 PE=1 SV=3	HK1	1.22112	-	71.78	1.22797	-	63.75	1.02556	-	50.16	0.795768	-	48.52	0.843894	0.919724	0.99619	0.92365	27	19	94	17	1	917	102.4	6.8	2945	1.51208e+07	29821373	3.51229e+07	4.61955e+07	2.38349e+07	11	13	14	14	14	High	High	High	High	High	0
B5ME19	Eukaryotic translation initiation factor 3 subunit C-like protein OS=Homo sapiens OX=9606 GN=EIF3CL PE=1 SV=1	EIF3CL	0.732673	-	33.29	0.795154	-	16.69	0.834931	-	20.86	0.796826	-	15.88	0.776622	0.941859	0.94726	0.924836	16	11	43	11	1	914	105.4	5.64	922	1.80866e+07	3.0531e+07	2.7785e+07	2.54283e+07	1.73571e+07	9	11	10	10	10	High	High	High	High	High	0
O60762	Dolichol-phosphate mannosyltransferase subunit 1 OS=Homo sapiens OX=9606 GN=DPM1 PE=1 SV=1	DPM1	0.771177	-	62.65	0.991189	-	10.08	1.00532	-	2.78	0.796826	-	0.67	0.833463	0.996336	0.99619	0.925673	28	5	21	5	1	260	29.6	9.57	796	5.14152e+06	9.19417e+06	1.17938e+07	1.21607e+07	5.84098e+06	3	5	5	5	4	High	High	High	High	High	0
P05455	Lupus La protein OS=Homo sapiens OX=9606 GN=SSB PE=1 SV=2	SSB	1.15842	-	26.48	0.610132	-	24.4	0.561235	-	17.08	0.797884	-	20.32	0.890594	0.631537	0.50044	0.926457	37	12	75	12	1	408	46.8	7.12	2491	2.05531e+07	3.62128e+07	3.83356e+07	3.996e+07	2.68602e+07	8	10	12	12	11	High	High	High	High	High	0
P33992	DNA replication licensing factor MCM5 OS=Homo sapiens OX=9606 GN=MCM5 PE=1 SV=5	MCM5	0.457646	-	2.81	0.610132	-	20	0.671991	-	0	0.797884	-	28.89	0.229597	0.630963	0.773162	0.926457	9	4	6	4	1	734	82.2	8.37	94	2.53932e+06	3235619	2.14389e+06	2489846	1.28238e+06	2	2	1	2	2	High	High	Peak Found	Peak Found	Peak Found	0
P17987	T-complex protein 1 subunit alpha OS=Homo sapiens OX=9606 GN=TCP1 PE=1 SV=1	TCP1	0.982398	-	41.81	1.0793	-	56.55	1.1033	-	77.28	0.797884	-	30.93	0.999814	0.97705	0.967913	0.926457	72	31	219	31	1	556	60.3	6.11	6688	9.49355e+07	1.38587e+08	1.5945e+08	1.62982e+08	1.1262e+08	27	27	27	29	29	High	High	High	High	High	0
P62140	Serine/threonine-protein phosphatase PP1-beta catalytic subunit OS=Homo sapiens OX=9606 GN=PPP1CB PE=1 SV=3	PPP1CB	1.10671	-	5.17	0.743392	-	14.45	0.829606	-	17.5	0.798942	-	17.05	0.92197	0.874566	0.942353	0.926457	38	9	67	3	1	327	37.2	6.19	2153	4.18343e+06	6.13679e+06	7304965	7.11496e+06	4.81857e+06	3	3	3	3	3	High	High	High	High	High	0
P27348	14-3-3 protein theta OS=Homo sapiens OX=9606 GN=YWHAQ PE=1 SV=1	YWHAQ	0.70187	-	16.11	0.887665	-	27.53	0.980831	-	40.54	0.8	-	27.54	0.747296	0.97705	1	0.927823	57	19	134	13	1	245	27.7	4.78	4143	4.73464e+07	7.45638e+07	9.40112e+07	9.0085e+07	5.3737e+07	8	10	11	10	10	High	High	High	High	High	0
P05556	Integrin beta-1 OS=Homo sapiens OX=9606 GN=ITGB1 PE=1 SV=2	ITGB1	0.821782	-	27.9	0.915198	-	27.43	0.896699	-	24.85	0.801059	-	16.82	0.889348	0.986817	0.990367	0.929625	19	11	58	11	1	798	88.4	5.39	1184	2.27057e+07	3.61521e+07	3.64841e+07	3.80584e+07	1.86607e+07	9	11	10	11	8	High	High	High	High	High	0
P35237	Serpin B6 OS=Homo sapiens OX=9606 GN=SERPINB6 PE=1 SV=3	SERPINB6	0.632563	-	15.46	0.69163	-	12.1	0.850905	-	32.71	0.802117	-	29.91	0.61369	0.793744	0.963633	0.930511	34	9	21	9	1	376	42.6	5.27	479	1.20526e+07	1.73866e+07	1.73357e+07	1.74544e+07	9.44178e+06	8	8	9	8	7	High	High	High	High	High	0
Q99873	Protein arginine N-methyltransferase 1 OS=Homo sapiens OX=9606 GN=PRMT1 PE=1 SV=3	PRMT1	0.884488	-	20.16	0.98348	-	33.24	0.761448	-	25.49	0.803175	-	38.2	0.945364	0.997591	0.901837	0.930511	44	13	74	13	1	371	42.4	5.35	1562	2.02831e+07	33180648	3.87252e+07	3.84101e+07	2.1345e+07	9	12	13	13	11	High	High	High	High	High	0
P61956	Small ubiquitin-related modifier 2 OS=Homo sapiens OX=9606 GN=SUMO2 PE=1 SV=3	SUMO2	2.16282	-	209.29	1.44493	-	84.12	1.05751	-	23.26	0.804233	-	89.35	0.181717	0.733838	0.990367	0.930654	23	2	12	2	1	95	10.9	5.5	395	6.70735e+06	4.84323e+06	1.05749e+07	1.12049e+07	7673632	2	2	2	2	2	High	High	High	High	High	0
P20810	Calpastatin OS=Homo sapiens OX=9606 GN=CAST PE=1 SV=4	CAST	1.53905	-	50.3	0.776432	-	4.55	0.963791	-	6.64	0.805291	-	5.36	0.584556	0.91703	1	0.934494	17	6	23	6	1	708	76.5	5.07	638	8.18049e+06	8.50296e+06	9.22254e+06	8049018	2.08468e+07	4	4	4	3	6	High	High	High	High	High	0
Q14019	Coactosin-like protein OS=Homo sapiens OX=9606 GN=COTL1 PE=1 SV=3	COTL1	0.785479	-	25.21	0.670705	-	2.96	0.924388	-	57.12	0.80635	-	41.72	0.852067	0.746933	0.99619	0.935014	65	10	69	10	1	142	15.9	5.67	1495	53716943	72602584	7.26599e+07	8.86475e+07	5.61917e+07	7	9	9	10	9	High	High	High	High	High	0
O75083	WD repeat-containing protein 1 OS=Homo sapiens OX=9606 GN=WDR1 PE=1 SV=4	WDR1	0.832783	-	12.67	0.906388	-	23.24	1.01384	-	35.9	0.807408	-	33.27	0.900277	0.986496	0.99619	0.935014	52	18	94	18	1	606	66.2	6.65	1821	5.32487e+07	7.04922e+07	6.54908e+07	77710609	4.8983e+07	16	17	17	17	16	High	High	High	High	High	0
Q15785	Mitochondrial import receptor subunit TOM34 OS=Homo sapiens OX=9606 GN=TOMM34 PE=1 SV=2	TOMM34	2.68977	-	17.54	1.47357	-	46.26	1.29925	-	44.23	0.807408	-	31.69	0.0574999	0.712058	0.864201	0.935014	18	4	26	4	1	309	34.5	8.98	646	4.24325e+06	6.81679e+06	1.02048e+07	1.16864e+07	12149976	4	4	4	4	4	High	High	High	High	High	0
P46459	Vesicle-fusing ATPase OS=Homo sapiens OX=9606 GN=NSF PE=1 SV=3	NSF	0.0110011	down-regulated		0.677313	-	0	0.42705	-	0	0.808466	-	0	6.38014e-17	0.761134	0.165216	0.935014	3	2	5	2	1	744	82.5	6.95	183	1323689	1.90253e+06	967965	1.62331e+06		1	1	1	1		Peak Found	High	High	Peak Found	High	0
Q6YN16	Hydroxysteroid dehydrogenase-like protein 2 OS=Homo sapiens OX=9606 GN=HSDL2 PE=1 SV=1	HSDL2	0.953795	-	4.84	0.692731	-	1.71	0.604899	-	2.05	0.808466	-	6.43	0.996285	0.793805	0.613777	0.935014	14	3	16	3	1	418	45.4	7.99	475	2.9701e+06	7623394	5.68761e+06	5.93352e+06	5.31685e+06	2	3	3	3	3	High	High	High	High	High	0
P06748	Nucleophosmin OS=Homo sapiens OX=9606 GN=NPM1 PE=1 SV=2	NPM1	0.975798	-	42.71	0.723568	-	29.27	0.973376	-	47.83	0.809524	-	39.48	0.999814	0.836957	1	0.935014	37	7	71	7	1	294	32.6	4.78	2178	56824164	9.31154e+07	1.0383e+08	9.14545e+07	6.81183e+07	6	6	7	7	7	High	High	High	High	High	0
P61221	ATP-binding cassette sub-family E member 1 OS=Homo sapiens OX=9606 GN=ABCE1 PE=1 SV=1	ABCE1	0.834983	-	12.51	1.0859	-	52.68	0.741214	-	20.66	0.811641	-	12.62	0.90251	0.97705	0.881698	0.935014	30	11	34	11	1	599	67.3	8.34	635	12490405	2.1006e+07	2.29358e+07	2.27566e+07	11623966	7	10	10	8	8	High	High	High	High	High	0
Q08945	FACT complex subunit SSRP1 OS=Homo sapiens OX=9606 GN=SSRP1 PE=1 SV=1	SSRP1	0.943894	-	6.06	0.82489	-	18.77	0.873269	-	48.78	0.811641	-	19.9	0.991946	0.968083	0.9798	0.935014	7	4	17	4	1	709	81	6.87	411	3.46159e+06	7.00542e+06	6.89772e+06	7.55448e+06	5.59487e+06	3	4	4	4	4	High	High	High	High	High	0
Q15642	Cdc42-interacting protein 4 OS=Homo sapiens OX=9606 GN=TRIP10 PE=1 SV=3	TRIP10	1.0143	-	6.14	0.805066	-	31.02	1.55059	-	77.06	0.811641	-	30.72	0.991946	0.961067	0.63426	0.935014	11	4	9	4	1	601	68.3	5.73	78	1.82971e+06	2.80472e+06	4.65477e+06	4.52548e+06	2.76885e+06	3	3	3	4	4	High	High	High	High	High	0
Q13813	Spectrin alpha chain, non-erythrocytic 1 OS=Homo sapiens OX=9606 GN=SPTAN1 PE=1 SV=3	SPTAN1	0.444444	-	12.88	0.454846	-	5.1	0.827476	-	25.44	0.812699	-	25.84	0.189568	0.229799	0.942353	0.935014	4	5	20	5	1	2472	284.4	5.35	412	4.15646e+06	6361944	6042672	3.06608e+06	1.21412e+06	4	4	4	3	3	High	High	High	High	High	0
P12830	Cadherin-1 OS=Homo sapiens OX=9606 GN=CDH1 PE=1 SV=3	CDH1	0.618262	-	7.03	0.54185	-	3.05	0.620873	-	5.23	0.813757	-	13.65	0.583214	0.469863	0.658115	0.935014	8	5	19	5	1	882	97.4	4.73	456	1.10426e+07	1.65982e+07	1.2346e+07	1.091e+07	9.02156e+06	3	4	4	4	4	High	High	High	Peak Found	High	0
Q13310	Polyadenylate-binding protein 4 OS=Homo sapiens OX=9606 GN=PABPC4 PE=1 SV=1	PABPC4	1.72827	-	0	0.843612	-	22.61	0.872204	-	31.77	0.813757	-	34.36	0.425458	0.968083	0.979147	0.935014	18	8	47	3	1	644	70.7	9.26	1298	1.77853e+06	3.04949e+06	3.03021e+06	3.00757e+06	2275166	2	2	2	2	1	Peak Found	High	High	High	High	0
Q6DD88	Atlastin-3 OS=Homo sapiens OX=9606 GN=ATL3 PE=1 SV=1	ATL3	0.608361	-	4.44	1.03965	-	20.18	0.929712	-	20.2	0.813757	-	3.05	0.562446	0.990646	0.99619	0.935014	16	6	21	6	1	541	60.5	5.66	543	3.53206e+06	6.1299e+06	7699629	9.02667e+06	2.96078e+06	2	3	5	4	3	High	High	High	High	High	0
P01024	Complement C3 OS=Homo sapiens OX=9606 GN=C3 PE=1 SV=2	C3	0.431243	-	4.18	0.518722	-	10.42	0.523962	-	4.84	0.814815	-	11.5	0.166437	0.40278	0.408415	0.935014	2	2	8	2	1	1663	187	6.4	52	2.72162e+06	3876418	2.40025e+06	2.52162e+06	1.42763e+06	2	2	2	2	2	High	High	High	High	Peak Found	0
Q9Y696	Chloride intracellular channel protein 4 OS=Homo sapiens OX=9606 GN=CLIC4 PE=1 SV=4	CLIC4	1.0187	-	12.23	0.977974	-	29.27	0.876464	-	13.46	0.814815	-	38.23	0.987644	1	0.981527	0.935014	71	12	93	12	1	253	28.8	5.59	2080	3.67536e+07	5.85352e+07	7.09273e+07	7.20815e+07	4.48577e+07	12	12	12	12	11	High	High	High	High	High	0
Q15257	Serine/threonine-protein phosphatase 2A activator OS=Homo sapiens OX=9606 GN=PTPA PE=1 SV=3	PTPA	0.707371	-	9.33	0.864537	-	11.62	0.766773	-	7.8	0.815873	-	8.99	0.747858	0.975689	0.912468	0.935014	18	4	21	4	1	358	40.6	5.94	376	8.16707e+06	12743524	1.32683e+07	1.27431e+07	6.47631e+06	4	4	4	4	4	High	High	High	High	High	0
Q15008	26S proteasome non-ATPase regulatory subunit 6 OS=Homo sapiens OX=9606 GN=PSMD6 PE=1 SV=1	PSMD6	0.792079	-	27.92	0.954846	-	23.94	0.792332	-	26.97	0.816932	-	28.85	0.861726	0.995355	0.931276	0.935014	39	12	47	12	1	389	45.5	5.62	1120	1.63738e+07	2.47032e+07	2.42903e+07	2.17869e+07	1.68569e+07	8	10	10	10	10	High	High	High	High	High	0
P41250	Glycine--tRNA ligase OS=Homo sapiens OX=9606 GN=GARS1 PE=1 SV=3	GARS1	1.06381	-	5.36	0.871145	-	11.12	1.02982	-	25.3	0.816932	-	11.54	0.95536	0.975689	0.99619	0.935014	21	8	25	8	1	739	83.1	7.03	431	6892555	1.24705e+07	1.4477e+07	1.34644e+07	6.52658e+06	4	5	5	5	5	High	High	High	High	High	0
P60891	Ribose-phosphate pyrophosphokinase 1 OS=Homo sapiens OX=9606 GN=PRPS1 PE=1 SV=2	PRPS1	0.992299	-	42.9	1.24119	-	24.66	1.20341	-	19.38	0.816932	-	22.35	0.996968	0.907322	0.931001	0.935014	55	11	92	11	1	318	34.8	6.98	2979	4.00692e+07	6.46342e+07	9.46996e+07	9.61631e+07	4.9495e+07	9	9	11	10	9	High	High	High	High	High	0
Q9NVS9	Pyridoxine-5'-phosphate oxidase OS=Homo sapiens OX=9606 GN=PNPO PE=1 SV=1	PNPO	1.26403	-	13.89	0.809471	-	3.55	0.790202	-	8.73	0.81799	-	7.9	0.812204	0.962439	0.931276	0.935014	27	4	8	4	1	261	30	7.06	192	2.63472e+06	5.03193e+06	6.55537e+06	8.43474e+06	4.42318e+06	2	3	4	4	3	High	High	High	High	High	0
P78527	DNA-dependent protein kinase catalytic subunit OS=Homo sapiens OX=9606 GN=PRKDC PE=1 SV=3	PRKDC	0.631463	-	16.45	0.582599	-	8.94	0.603834	-	14.09	0.820106	-	23.1	0.612972	0.566753	0.612639	0.935614	14	42	118	42	1	4128	468.8	7.12	3444	3.7311e+07	6.41973e+07	4.32867e+07	4.95626e+07	2.91831e+07	25	30	30	29	25	High	High	High	High	High	0
Q15417	Calponin-3 OS=Homo sapiens OX=9606 GN=CNN3 PE=1 SV=1	CNN3	1.0319	-	98.34	0.60793	-	17.66	0.676251	-	22.5	0.820106	-	28.73	0.97773	0.626128	0.77784	0.935614	24	6	32	6	1	329	36.4	6.05	705	1.39713e+07	2.44572e+07	2.20854e+07	18428464	1.79795e+07	6	6	6	6	5	High	High	High	High	High	0
P17812	CTP synthase 1 OS=Homo sapiens OX=9606 GN=CTPS1 PE=1 SV=2	CTPS1	1.28383	-	41.85	0.707048	-	2.01	0.947817	-	28.24	0.820106	-	11.69	0.788389	0.815754	0.99619	0.935614	17	8	41	8	1	591	66.6	6.46	1149	9405557	1.32444e+07	1.64183e+07	1.66758e+07	6.82193e+06	5	6	7	7	4	High	High	High	High	High	0
Q9Y262	Eukaryotic translation initiation factor 3 subunit L OS=Homo sapiens OX=9606 GN=EIF3L PE=1 SV=1	EIF3L	1.20572	-	4.04	1.22137	-	19.29	0.955272	-	3.96	0.820106	-	4.3	0.859178	0.927844	0.997535	0.935614	6	3	4	3	1	564	66.7	6.34	82	2.06009e+06	3.7861e+06	3.38008e+06	4.5705e+06	2.8669e+06	2	3	2	2	2	High	High	Peak Found	Peak Found	High	0
P21980	Protein-glutamine gamma-glutamyltransferase 2 OS=Homo sapiens OX=9606 GN=TGM2 PE=1 SV=2	TGM2	1.89549	-	101.46	2.38656	-	99.49	1.67306	-	85.12	0.820106	-	63.16	0.309936	0.116607	0.516929	0.935614	22	9	34	9	1	687	77.3	5.22	865	5.72185e+06	6.76382e+06	1.21368e+07	1.72884e+07	1.61913e+07	5	6	6	7	7	High	High	High	High	High	0
Q9NSD9	Phenylalanine--tRNA ligase beta subunit OS=Homo sapiens OX=9606 GN=FARSB PE=1 SV=3	FARSB	0.740374	-	0	0.70815	-	0	0.899894	-	0	0.823281	-	0	0.817454	0.815867	0.990367	0.939288	4	2	10	2	1	589	66.1	6.84	224	1.52041e+06	3.90025e+06	3971489	3.16574e+06	1.64656e+06	1	2	2	2	2	High	High	High	High	High	0
Q9Y281	Cofilin-2 OS=Homo sapiens OX=9606 GN=CFL2 PE=1 SV=1	CFL2	0.858086	-	6.58	0.817181	-	13.88	0.818956	-	19.77	0.824339	-	1.12	0.921218	0.962439	0.935533	0.93978	39	6	49	2	1	166	18.7	7.88	1817	3.91219e+06	5.71122e+06	5.21016e+06	5.53644e+06	3.79054e+06	2	2	2	2	2	High	High	High	High	Peak Found	0
P61026	Ras-related protein Rab-10 OS=Homo sapiens OX=9606 GN=RAB10 PE=1 SV=1	RAB10	1.81408	-	142.95	1.00771	-	16.5	0.897764	-	21.95	0.824339	-	31.38	0.36796	0.995355	0.990367	0.940328	17	3	23	3	1	200	22.5	8.38	698	3.71303e+06	1.05214e+07	9.94662e+06	1.24101e+07	3.63821e+06	3	3	3	3	2	High	High	High	High	High	0
O14828	Secretory carrier-associated membrane protein 3 OS=Homo sapiens OX=9606 GN=SCAMP3 PE=1 SV=3	SCAMP3				0.856828	-	0	0.751864	-	0	0.826455	-	0		0.975689	0.895195	0.943243	8	2	8	2	1	347	38.3	7.64	160	1.45307e+06	2.76355e+06	2.58352e+06	3.22257e+06	589923	1	2	2	2	1	High	High	High	High	High	0
P52565	Rho GDP-dissociation inhibitor 1 OS=Homo sapiens OX=9606 GN=ARHGDIA PE=1 SV=3	ARHGDIA	1.22112	-	23.99	1.12555	-	58.27	0.996805	-	52.15	0.826455	-	35.56	0.843894	0.971143	0.99619	0.943243	75	9	78	9	1	204	23.2	5.11	2576	5.53748e+07	7.40404e+07	9.19414e+07	1.14499e+08	9.08676e+07	8	8	8	8	7	High	High	High	High	High	0
P55327	Tumor protein D52 OS=Homo sapiens OX=9606 GN=TPD52 PE=1 SV=2	TPD52	1.60396	-	20.54	1.30947	-	35.08	0.990415	-	26.8	0.827514	-	11.5	0.531841	0.849823	0.998907	0.943243	58	9	54	9	1	224	24.3	4.83	1548	17806274	24335889	2.90778e+07	3.55328e+07	3.08232e+07	7	8	8	9	7	High	High	High	High	High	0
Q9P0L0	Vesicle-associated membrane protein-associated protein A OS=Homo sapiens OX=9606 GN=VAPA PE=1 SV=3	VAPA	1.45875	-	16.87	1.0022	-	39.97	0.969116	-	17.99	0.828572	-	10.56	0.66261	0.995355	1	0.943243	28	6	62	6	1	249	27.9	8.62	849	1.18288e+07	1.76753e+07	2.00947e+07	2.49147e+07	1.93658e+07	4	5	5	5	4	High	High	High	High	High	0
Q15843	NEDD8 OS=Homo sapiens OX=9606 GN=NEDD8 PE=1 SV=1	NEDD8	1.59736	-	0	1.26542	-	0	1.06816	-	0	0.828572	-	0	0.539496	0.890235	0.986045	0.943243	35	2	16	2	1	81	9.1	8.43	480	4708391	1.21091e+07	1.2491e+07	1.95602e+07	1.17651e+07	1	2	2	2	2	High	High	High	High	High	0
O00231	26S proteasome non-ATPase regulatory subunit 11 OS=Homo sapiens OX=9606 GN=PSMD11 PE=1 SV=3	PSMD11	0.994499	-	37.29	0.834802	-	31.44	1.11395	-	62.19	0.82963	-	27.09	0.996968	0.968083	0.963633	0.943243	38	13	79	13	1	422	47.4	6.48	2397	2.90926e+07	5.36579e+07	6.00301e+07	65049371	4.52991e+07	10	12	12	12	12	High	High	High	High	High	0
Q14974	Importin subunit beta-1 OS=Homo sapiens OX=9606 GN=KPNB1 PE=1 SV=2	KPNB1	1.13531	-	42.71	0.868943	-	26.51	0.925453	-	44.66	0.830688	-	31.62	0.905808	0.975689	0.99619	0.943243	60	35	246	35	1	876	97.1	4.78	7202	7.45689e+07	1.66024e+08	1.64231e+08	1.66795e+08	1.38759e+08	23	29	31	32	29	High	High	High	High	High	0
Q15366	Poly(rC)-binding protein 2 OS=Homo sapiens OX=9606 GN=PCBP2 PE=1 SV=1	PCBP2	1.06381	-	28.15	0.971366	-	37.9	1.00852	-	44.46	0.831746	-	21.88	0.95536	0.997591	0.99619	0.943243	38	8	74	5	1	365	38.6	6.79	1996	25917890	3.37691e+07	3.89766e+07	41996330	33038941	4	5	5	5	5	High	High	High	High	High	0
P04259	Keratin, type II cytoskeletal 6B OS=Homo sapiens OX=9606 GN=KRT6B PE=1 SV=5	KRT6B	0.0110011	down-regulated		0.702643	-	0	0.99787	-	0	0.832805	-	0	6.38014e-17	0.804103	0.99619	0.943243	5	3	22	1	1	564	60	8	334	965908	1.43152e+06	1.6522e+06	1.22836e+06		1	1	1	1		Peak Found	High	Peak Found	Peak Found	Not Found	0
Q12931	Heat shock protein 75 kDa, mitochondrial OS=Homo sapiens OX=9606 GN=TRAP1 PE=1 SV=3	TRAP1	1.33773	-	59.31	0.89978	-	30.61	0.99787	-	54.6	0.834921	-	26.03	0.754186	0.980561	0.99619	0.943368	35	16	78	16	1	704	80.1	8.21	2400	1.91066e+08	2.25807e+08	1.92549e+08	2.43759e+08	1.96477e+08	12	14	14	14	12	High	High	High	High	High	0
Q14376	UDP-glucose 4-epimerase OS=Homo sapiens OX=9606 GN=GALE PE=1 SV=2	GALE	1.32453	-	161.7	0.97467	-	37.16	0.603834	-	0	0.835979	-	68.95	0.758485	0.997591	0.613777	0.943368	17	4	6	4	1	348	38.3	6.73	240	1.23326e+06	3.1364e+06	2.07222e+06	3195852	3.18405e+06	2	3	2	3	3	High	High	Peak Found	High	High	0
O00410	Importin-5 OS=Homo sapiens OX=9606 GN=IPO5 PE=1 SV=4	IPO5	1.10231	-	42.29	0.846916	-	23.33	0.744409	-	14.66	0.835979	-	22.7	0.924446	0.968083	0.881838	0.943368	23	16	81	15	1	1097	123.6	4.94	2667	2.15132e+07	3.05895e+07	3.47351e+07	3.7054e+07	2.46466e+07	12	13	14	14	13	High	High	High	High	High	0
P56192	Methionine--tRNA ligase, cytoplasmic OS=Homo sapiens OX=9606 GN=MARS1 PE=1 SV=2	MARS1	0.858086	-	23.53	0.952643	-	19.67	1.01491	-	30.41	0.835979	-	34	0.921218	0.995355	0.99619	0.943368	14	9	30	9	1	900	101.1	6.16	497	8.10938e+06	1.11429e+07	1.20442e+07	1.3713e+07	1.48832e+07	6	6	5	6	6	High	High	High	High	High	0
P63151	Serine/threonine-protein phosphatase 2A 55 kDa regulatory subunit B alpha isoform OS=Homo sapiens OX=9606 GN=PPP2R2A PE=1 SV=1	PPP2R2A	1.42134	-	0	1.22907	-	0	1.04366	-	0	0.835979	-	0	0.697896	0.918759	0.990367	0.943368	6	2	6	2	1	447	51.7	6.2	157	633470	942495	1133176	1410533	2.10881e+06	1	1	1	1	2	Peak Found	High	High	High	High	0
P26639	Threonine--tRNA ligase 1, cytoplasmic OS=Homo sapiens OX=9606 GN=TARS1 PE=1 SV=3	TARS1	0.816282	-	33.3	0.95815	-	59.53	0.84771	-	40.36	0.837038	-	32.39	0.886895	0.995355	0.96329	0.943477	41	23	121	23	1	723	83.4	6.67	3030	4.2957e+07	6.48047e+07	7.43806e+07	7.56118e+07	4.203e+07	21	19	22	22	21	High	High	High	High	High	0
Q9BT78	COP9 signalosome complex subunit 4 OS=Homo sapiens OX=9606 GN=COPS4 PE=1 SV=1	COPS4	0.577558	-	2.69	1.04626	-	25.82	0.839191	-	2.39	0.839154	-	11.41	0.515475	0.986817	0.95387	0.945795	6	2	3	2	1	406	46.2	5.83	80	2.14885e+06	3.22246e+06	3091148	4.13113e+06	1.43369e+06	2	2	2	2	2	Peak Found	High	High	High	Peak Found	0
O95433	Activator of 90 kDa heat shock protein ATPase homolog 1 OS=Homo sapiens OX=9606 GN=AHSA1 PE=1 SV=1	AHSA1	1.0385	-	0.71	0.835903	-	29.99	1.08307	-	43.69	0.84127	-	11.33	0.974691	0.968083	0.980974	0.945925	19	4	10	4	1	338	38.3	5.53	455	1.02246e+07	1.36781e+07	1.79916e+07	1.35252e+07	11010553	4	4	4	4	3	High	High	High	High	High	0
P12277	Creatine kinase B-type OS=Homo sapiens OX=9606 GN=CKB PE=1 SV=1	CKB	0.991199	-	27.6	1.24339	-	9.14	0.781683	-	5.33	0.842329	-	6.28	0.996968	0.905462	0.925289	0.945925	15	3	10	3	1	381	42.6	5.59	83	1.6654e+06	2.47045e+06	2.23305e+06	3.58576e+06	1.9958e+06	3	3	3	3	3	High	High	High	High	High	0
Q06124	Tyrosine-protein phosphatase non-receptor type 11 OS=Homo sapiens OX=9606 GN=PTPN11 PE=1 SV=3	PTPN11	1.12651	-	32.55	0.639868	-	11.82	0.824281	-	19.96	0.842329	-	26.99	0.907879	0.692819	0.940063	0.945925	15	5	6	5	1	593	68	7.3	31	2.3544e+06	5852026	5.79231e+06	5.29278e+06	4.42421e+06	2	4	4	4	3	High	High	Peak Found	High	Peak Found	0
Q9NR45	Sialic acid synthase OS=Homo sapiens OX=9606 GN=NANS PE=1 SV=2	NANS	0.929593	-	20.92	0.720264	-	18.57	0.827476	-	24.1	0.842329	-	13.99	0.982754	0.832504	0.942353	0.945925	40	10	69	10	1	359	40.3	6.74	1492	1.82646e+07	3.12341e+07	2.65185e+07	2.59926e+07	2.39308e+07	8	8	8	8	9	High	High	High	High	High	0
Q9Y3B3	Transmembrane emp24 domain-containing protein 7 OS=Homo sapiens OX=9606 GN=TMED7 PE=1 SV=2	TMED7	1.28603	-	0	0.814978	-	17.02	0.874334	-	20.15	0.842329	-	12	0.785019	0.962439	0.980974	0.945925	13	2	17	2	1	224	25.2	6.89	264	4.12366e+06	6.45645e+06	6.66987e+06	6.58928e+06	2.1694e+06	2	2	2	2	1	High	High	High	High	High	0
P39748	Flap endonuclease 1 OS=Homo sapiens OX=9606 GN=FEN1 PE=1 SV=1	FEN1	0.623762	-	5.11	0.710352	-	10.66	0.895634	-	9.33	0.842329	-	37.84	0.596946	0.820158	0.990367	0.945925	22	5	17	5	1	380	42.6	8.62	262	6.74661e+06	7.23191e+06	10042857	6.39421e+06	2.58675e+06	4	2	4	3	2	High	High	High	High	High	0
Q04917	14-3-3 protein eta OS=Homo sapiens OX=9606 GN=YWHAH PE=1 SV=4	YWHAH	0.651265	-	21.41	0.875551	-	12.65	0.981896	-	17.25	0.842329	-	21.77	0.659973	0.975689	1	0.945925	51	11	77	8	1	246	28.2	4.84	1679	1.08602e+07	1.72794e+07	2.33926e+07	2.57154e+07	1.31433e+07	6	6	7	7	7	High	High	High	High	High	0
P12268	Inosine-5'-monophosphate dehydrogenase 2 OS=Homo sapiens OX=9606 GN=IMPDH2 PE=1 SV=2	IMPDH2	1.22332	-	74.54	1.20044	-	39.17	1.12993	-	56.55	0.842329	-	38.35	0.8424	0.943179	0.951978	0.945925	61	22	128	22	1	514	55.8	6.9	3279	4.33052e+07	6.88609e+07	8.16443e+07	9.64118e+07	7.4593e+07	17	21	21	20	19	High	High	High	High	High	0
P27144	Adenylate kinase 4, mitochondrial OS=Homo sapiens OX=9606 GN=AK4 PE=1 SV=1	AK4	0.860286	-	26.9	0.784141	-	0	0.791267	-	22.03	0.843387	-	31.62	0.924446	0.927844	0.931276	0.946354	11	2	3	2	1	223	25.3	8.4	43	1958302	3.09353e+06	2.74537e+06	1.38206e+06	2.02599e+06	2	2	2	1	2	High	High	Peak Found	Peak Found	High	0
P30086	Phosphatidylethanolamine-binding protein 1 OS=Homo sapiens OX=9606 GN=PEBP1 PE=1 SV=3	PEBP1	0.881188	-	13.4	1.16189	-	40.06	1.39404	-	64.91	0.843387	-	60.76	0.943438	0.968024	0.779524	0.946354	69	9	70	9	1	187	21	7.53	2489	5.26053e+07	1.04698e+08	1.15669e+08	1.1824e+08	72071003	7	8	9	9	8	High	High	High	High	High	0
Q16881	Thioredoxin reductase 1, cytoplasmic OS=Homo sapiens OX=9606 GN=TXNRD1 PE=1 SV=3	TXNRD1	0.750275	-	21.63	0.805066	-	27.03	0.70607	-	27.39	0.844445	-	34.3	0.805823	0.961067	0.827741	0.946852	55	24	199	24	1	649	70.9	7.39	5840	1.36223e+08	187940117	2.03722e+08	2.11693e+08	1.20192e+08	19	21	22	23	21	High	High	High	High	High	0
P29401	Transketolase OS=Homo sapiens OX=9606 GN=TKT PE=1 SV=3	TKT	0.993399	-	40.25	0.746696	-	23.79	0.813632	-	33.84	0.844445	-	33.83	0.996968	0.877025	0.932236	0.946819	66	29	275	29	1	623	67.8	7.66	5819	1.88995e+08	2.58697e+08	2.47951e+08	2.60423e+08	2.16261e+08	24	27	27	27	27	High	High	High	High	High	0
Q9Y5S9	RNA-binding protein 8A OS=Homo sapiens OX=9606 GN=RBM8A PE=1 SV=1	RBM8A	0.30033	down-regulated	8.8	0.605727	-	5.71	0.664537	-	22.38	0.845503	-	9.25	0.018878	0.620882	0.761605	0.946852	26	3	7	3	1	174	19.9	5.72	185	4206773	8.11713e+06	6521414	6532919	2.34889e+06	2	3	3	3	3	High	High	High	High	High	0
P47756	F-actin-capping protein subunit beta OS=Homo sapiens OX=9606 GN=CAPZB PE=1 SV=5	CAPZB	0.815182	-	32.52	0.895374	-	27.21	0.808307	-	23.61	0.84762	-	25.06	0.884082	0.980281	0.932236	0.947925	65	14	101	14	1	272	30.6	6	3249	3.49992e+07	5.61283e+07	5.47356e+07	5.83437e+07	3.89128e+07	12	14	14	14	14	High	High	High	High	High	0
Q15293	Reticulocalbin-1 OS=Homo sapiens OX=9606 GN=RCN1 PE=1 SV=1	RCN1	1.05281	-	52.99	0.727974	-	34.24	0.821086	-	50.82	0.84762	-	24.67	0.962275	0.843352	0.938492	0.947925	55	12	84	12	1	331	38.9	5	1830	3.08949e+07	6.34335e+07	4.72685e+07	5.06448e+07	3.33914e+07	9	12	12	12	10	High	High	High	High	High	0
Q16537	Serine/threonine-protein phosphatase 2A 56 kDa regulatory subunit epsilon isoform OS=Homo sapiens OX=9606 GN=PPP2R5E PE=1 SV=1	PPP2R5E	1.17712	-	0	0.837004	-	0	0.782748	-	0	0.848678	-	0	0.881908	0.968083	0.927255	0.947925	7	2	2	2	1	467	54.7	6.95	0	1.52418e+06	2299552	2.04598e+06	2.31001e+06	2.07147e+06	1	1	1	1	1	High	Peak Found	Peak Found	High	Peak Found	0
O43488	Aflatoxin B1 aldehyde reductase member 2 OS=Homo sapiens OX=9606 GN=AKR7A2 PE=1 SV=3	AKR7A2	0.690869	-	13.47	1.04846	-	3.77	1.1033	-	30.4	0.848678	-	0.44	0.724803	0.986817	0.967913	0.947925	16	3	14	3	1	359	39.6	7.17	468	3.21688e+06	4.84926e+06	5.83956e+06	6.16035e+06	2.45846e+06	2	2	2	2	2	High	High	High	High	High	0
P0DPH7	Tubulin alpha-3C chain OS=Homo sapiens OX=9606 GN=TUBA3C PE=1 SV=1	TUBA3C	1.0121	-	0	0.698238	-	0	1.04792	-	0	0.849736	-	0	0.991946	0.804103	0.990367	0.947925	67	18	263	1	1	450	49.9	5.1	7055	5806239	8778707	10432114	7.33961e+06	6788481	1	1	1	1	1	Peak Found	High	Peak Found	Peak Found	High	0
O00330	Pyruvate dehydrogenase protein X component, mitochondrial OS=Homo sapiens OX=9606 GN=PDHX PE=1 SV=3	PDHX	0.567657	-	0	0.813877	-	0	0.674121	-	0	0.850794	-	0	0.581273	0.962439	0.777778	0.948796	6	2	11	2	1	501	54.1	8.66	487	558720	845531	645746	1.44559e+06	366118	1	1	1	2	1	High	High	High	High	High	0
O14579	Coatomer subunit epsilon OS=Homo sapiens OX=9606 GN=COPE PE=1 SV=3	COPE	1.30473	-	0	0.831498	-	4.46	0.86475	-	2.9	0.851852	-	9.78	0.770794	0.968083	0.970216	0.950098	46	6	35	6	1	308	34.5	5.12	1031	3540617	1.01942e+07	9.87002e+06	9.31466e+06	4.76942e+06	2	5	5	4	3	High	High	High	High	High	0
P49327	Fatty acid synthase OS=Homo sapiens OX=9606 GN=FASN PE=1 SV=3	FASN	1.21562	-	52.09	1.20815	-	40.28	0.970181	-	42.99	0.852911	-	26.48	0.849821	0.941075	1	0.950098	62	97	787	97	1	2511	273.3	6.44	21438	3.23444e+08	5.25753e+08	5.69031e+08	7.28118e+08	5.00463e+08	76	85	87	90	88	High	High	High	High	High	0
Q9BS26	Endoplasmic reticulum resident protein 44 OS=Homo sapiens OX=9606 GN=ERP44 PE=1 SV=1	ERP44	1.36964	-	15.68	1.21696	-	66.61	1.08094	-	8.08	0.852911	-	25.53	0.732278	0.92972	0.981527	0.950098	25	6	33	6	1	406	46.9	5.26	949	6.3655e+06	1.2511e+07	1.28946e+07	1.30935e+07	1.16392e+07	4	5	5	5	5	High	High	High	High	High	0
P35998	26S proteasome regulatory subunit 7 OS=Homo sapiens OX=9606 GN=PSMC2 PE=1 SV=3	PSMC2	0.925193	-	27.92	0.961454	-	39.95	0.944622	-	32.86	0.853969	-	32.6	0.978361	0.996063	0.99619	0.950615	59	19	72	19	1	433	48.6	5.95	1808	2.82398e+07	45659893	4.82744e+07	4.813e+07	3.25163e+07	17	18	18	18	18	High	High	High	High	High	0
P15170	Eukaryotic peptide chain release factor GTP-binding subunit ERF3A OS=Homo sapiens OX=9606 GN=GSPT1 PE=1 SV=1	GSPT1	0.992299	-	28.21	0.854626	-	23.65	0.605964	-	16.78	0.855027	-	15.87	0.996968	0.974133	0.615795	0.950615	27	11	64	5	1	499	55.7	5.62	940	8.89442e+06	11638109	7.61134e+06	1.05878e+07	9.8234e+06	4	4	3	3	4	High	High	High	High	High	0
P54136	Arginine--tRNA ligase, cytoplasmic OS=Homo sapiens OX=9606 GN=RARS1 PE=1 SV=2	RARS1	0.827283	-	21.37	1.06278	-	44.16	0.813632	-	20.89	0.856085	-	16.66	0.896765	0.980561	0.932236	0.950615	27	14	72	14	1	660	75.3	6.68	2041	2.6907e+07	4.95143e+07	4.46615e+07	5.76345e+07	2.93542e+07	12	14	14	14	14	High	High	High	High	High	0
Q32MZ4	Leucine-rich repeat flightless-interacting protein 1 OS=Homo sapiens OX=9606 GN=LRRFIP1 PE=1 SV=2	LRRFIP1	1.0385	-	44.18	1.13216	-	39.19	0.753994	-	11.49	0.857143	-	32.83	0.974691	0.968083	0.898488	0.950615	6	4	17	4	1	808	89.2	4.65	615	2.34947e+06	3.49563e+06	3.30157e+06	4.66135e+06	3.04324e+06	3	3	3	3	3	High	High	High	High	High	0
P60174	Triosephosphate isomerase OS=Homo sapiens OX=9606 GN=TPI1 PE=1 SV=4	TPI1	0.973597	-	24.85	0.936123	-	16.87	0.960596	-	29.39	0.857143	-	24.9	0.999814	0.993772	1	0.950615	80	16	169	16	1	249	26.7	6.9	5336	2.55024e+08	4.00945e+08	4.31011e+08	4.29701e+08	2.84344e+08	15	15	15	15	14	High	High	High	High	High	0
Q9UK22	F-box only protein 2 OS=Homo sapiens OX=9606 GN=FBXO2 PE=1 SV=2	FBXO2	1.12211	-	35.48	0.914097	-	45.91	0.98935	-	0.12	0.857143	-	31.53	0.907879	0.986817	0.999237	0.950615	13	3	8	3	1	296	33.3	4.37	224	2.43531e+06	3.84252e+06	4131293	4.32733e+06	3.20565e+06	2	2	2	2	2	High	High	High	High	Peak Found	0
Q03135	Caveolin-1 OS=Homo sapiens OX=9606 GN=CAV1 PE=1 SV=4	CAV1	0.688669	-	28.63	1.02093	-	50.41	1.24494	-	69.94	0.857143	-	38.48	0.718937	0.993772	0.901837	0.950615	30	4	16	4	1	178	20.5	6.02	457	9.7637e+06	1.62087e+07	2.27429e+07	1.88208e+07	1.10768e+07	4	4	4	4	4	High	High	High	High	High	0
P01023	Alpha-2-macroglobulin OS=Homo sapiens OX=9606 GN=A2M PE=1 SV=3	A2M	0.926293	-	25.91	0.984581	-	17.45	0.709265	-	15.52	0.858202	-	13.1	0.97956	0.997591	0.830661	0.950615	2	2	17	2	1	1474	163.2	6.46	285	1.72835e+07	2.76623e+07	23060809	32494884	20384852	2	2	2	2	2	High	High	High	High	High	0
P49368	T-complex protein 1 subunit gamma OS=Homo sapiens OX=9606 GN=CCT3 PE=1 SV=4	CCT3	0.823982	-	37.18	0.968062	-	20.08	0.875399	-	29.7	0.858202	-	36.42	0.892426	0.997591	0.981361	0.950615	69	26	205	26	1	545	60.5	6.49	5409	1.4461e+08	2.10101e+08	1.88577e+08	2.11951e+08	1.4654e+08	21	25	24	24	23	High	High	High	High	High	0
Q9NRX4	14 kDa phosphohistidine phosphatase OS=Homo sapiens OX=9606 GN=PHPT1 PE=1 SV=1	PHPT1	0.215622	down-regulated	10.21	0.575991	-	0.14	0.484558	-	1.44	0.85926	-	2.56	0.00112256	0.548992	0.30485	0.952185	26	2	6	2	1	125	13.8	6.07	150	4.77472e+06	7.26708e+06	4004144	4.97254e+06	2.84491e+06	2	2	2	2	2	Peak Found	High	High	High	Peak Found	0
Q12792	Twinfilin-1 OS=Homo sapiens OX=9606 GN=TWF1 PE=1 SV=3	TWF1	0.69527	-	10.64	0.494493	-	2.73	0.561235	-	7.21	0.85926	-	35.54	0.731644	0.334947	0.50044	0.952185	19	5	16	5	1	350	40.3	6.96	463	1.00938e+07	1.41121e+07	1.04692e+07	9.82466e+06	7.2153e+06	5	5	5	5	4	High	High	High	High	High	0
P18669	Phosphoglycerate mutase 1 OS=Homo sapiens OX=9606 GN=PGAM1 PE=1 SV=2	PGAM1	0.720572	-	23.54	1.03634	-	76.21	1.09052	-	85.96	0.85926	-	41.46	0.759518	0.99138	0.977414	0.951669	64	13	163	13	1	254	28.8	7.18	4037	139440074	2.01551e+08	233161689	2.66494e+08	1.48845e+08	10	12	13	14	14	High	High	High	High	High	0
P06753	Tropomyosin alpha-3 chain OS=Homo sapiens OX=9606 GN=TPM3 PE=1 SV=2	TPM3	1.33553	-	45.87	1.0011	-	35.1	1.33333	-	67.2	0.85926	-	7.21	0.755164	0.995355	0.831306	0.951654	38	13	94	5	1	285	32.9	4.72	2338	3.24955e+07	5.30569e+07	69217601	66483456	4.58497e+07	5	5	5	5	5	High	High	High	High	High	0
P17174	Aspartate aminotransferase, cytoplasmic OS=Homo sapiens OX=9606 GN=GOT1 PE=1 SV=3	GOT1	1.34323	-	29.44	1.07379	-	8.84	0.947817	-	19.84	0.860318	-	19.7	0.750832	0.97705	0.99619	0.952917	33	8	23	8	1	413	46.2	7.01	661	4.81974e+06	9.31742e+06	7.93192e+06	8.35834e+06	7.31919e+06	4	6	5	5	5	High	High	High	High	High	0
Q7L1Q6	eIF5-mimic protein 2 OS=Homo sapiens OX=9606 GN=BZW1 PE=1 SV=1	BZW1	1.44994	-	91.93	1.17952	-	31.15	1.01917	-	50.31	0.862434	-	25.82	0.670496	0.962439	0.99619	0.954189	29	9	30	9	1	419	48	5.92	389	8.36074e+06	1.1268e+07	1.21925e+07	1.39416e+07	8.35657e+06	7	8	7	7	7	High	High	High	High	High	0
Q99714	3-hydroxyacyl-CoA dehydrogenase type-2 OS=Homo sapiens OX=9606 GN=HSD17B10 PE=1 SV=3	HSD17B10	1.0407	-	5.68	0.643172	-	6.68	0.644302	-	3.52	0.863493	-	9.18	0.974034	0.69658	0.716745	0.955154	31	5	20	5	1	261	26.9	7.78	650	7330372	1.28393e+07	1.07911e+07	1.08409e+07	8.67233e+06	4	5	5	5	5	High	High	High	High	High	0
Q96AE4	Far upstream element-binding protein 1 OS=Homo sapiens OX=9606 GN=FUBP1 PE=1 SV=3	FUBP1	0.60066	-	9.61	0.738987	-	1.12	0.699681	-	13.13	0.863493	-	3.45	0.546825	0.865297	0.819499	0.955154	9	5	19	5	1	644	67.5	7.61	376	4.79963e+06	2.15343e+07	9.18901e+06	8.77822e+06	3.73394e+06	3	5	4	4	3	High	High	High	High	High	0
O95292	Vesicle-associated membrane protein-associated protein B/C OS=Homo sapiens OX=9606 GN=VAPB PE=1 SV=3	VAPB	0.707371	-	16.77	0.89978	-	21.87	0.954207	-	34.24	0.863493	-	29.88	0.747858	0.980561	0.997535	0.955154	24	4	12	4	1	243	27.2	7.3	190	3.52446e+06	5.34544e+06	5.68688e+06	6.92179e+06	3.1353e+06	2	2	2	3	2	High	High	High	High	High	0
P30048	Thioredoxin-dependent peroxide reductase, mitochondrial OS=Homo sapiens OX=9606 GN=PRDX3 PE=1 SV=3	PRDX3	1.0231	-	7.59	0.881057	-	8.77	0.768903	-	10.23	0.865609	-	6.64	0.982754	0.97705	0.913812	0.956409	27	4	43	4	1	256	27.7	7.78	1310	1.93404e+07	3.05074e+07	25029809	3.23984e+07	1.62993e+07	4	4	4	4	4	High	High	High	High	High	0
Q99729	Heterogeneous nuclear ribonucleoprotein A/B OS=Homo sapiens OX=9606 GN=HNRNPAB PE=1 SV=2	HNRNPAB	0.427943	-	6.51	0.438326	-	1.03	0.846645	-	12.63	0.867725	-	22.49	0.159819	0.193925	0.961974	0.96094	11	3	14	3	1	332	36.2	8.21	264	5.83189e+06	1.12226e+07	7.28043e+06	7.0342e+06	2.14236e+06	3	3	3	3	3	High	High	High	High	High	0
Q53GQ0	Very-long-chain 3-oxoacyl-CoA reductase OS=Homo sapiens OX=9606 GN=HSD17B12 PE=1 SV=2	HSD17B12	1.05171	-	19.95	0.813877	-	6.98	0.650692	-	11.44	0.868784	-	26.5	0.963359	0.962439	0.73371	0.961266	27	6	30	6	1	312	34.3	9.32	648	9.03993e+06	1.73131e+07	1.28787e+07	1.3965e+07	9.8851e+06	5	6	5	6	5	High	High	High	High	High	0
O75822	Eukaryotic translation initiation factor 3 subunit J OS=Homo sapiens OX=9606 GN=EIF3J PE=1 SV=2	EIF3J	0.916392	-	8.65	0.860132	-	44.64	1.02769	-	7.91	0.8709	-	5.65	0.974691	0.975689	0.99619	0.961266	13	3	17	3	1	258	29	4.83	266	5.96569e+06	9.25776e+06	8.29952e+06	7.95751e+06	7.16031e+06	3	3	3	3	3	High	High	High	High	High	0
Q9Y230	RuvB-like 2 OS=Homo sapiens OX=9606 GN=RUVBL2 PE=1 SV=3	RUVBL2	0.766777	-	24.36	1.09471	-	43.02	1.25666	-	38.52	0.873016	-	19.58	0.826521	0.975689	0.898488	0.96459	22	7	18	7	1	463	51.1	5.64	575	5.14365e+06	1.61062e+07	1.19003e+07	1.33648e+07	8.03097e+06	4	7	5	6	6	High	High	High	High	High	0
Q9UBQ0	Vacuolar protein sorting-associated protein 29 OS=Homo sapiens OX=9606 GN=VPS29 PE=1 SV=1	VPS29	0.532453	-	42.9	0.801762	-	8.28	0.855165	-	16.75	0.874075	-	28.81	0.384483	0.951452	0.967495	0.966248	25	3	21	3	1	182	20.5	6.79	662	6.07598e+06	1.41188e+07	1.28048e+07	9167613	8032971	2	3	3	2	3	High	High	High	High	High	0
P38646	Stress-70 protein, mitochondrial OS=Homo sapiens OX=9606 GN=HSPA9 PE=1 SV=2	HSPA9	1.07481	-	36.13	0.856828	-	22.69	0.618743	-	20.21	0.875133	-	26.37	0.948445	0.975689	0.653135	0.966248	40	19	152	19	1	679	73.6	6.16	5875	72721691	1.28656e+08	1.14122e+08	1.33866e+08	9.76147e+07	15	18	18	18	17	High	High	High	High	High	0
P05388	60S acidic ribosomal protein P0 OS=Homo sapiens OX=9606 GN=RPLP0 PE=1 SV=1	RPLP0	1.0231	-	53.33	0.82489	-	10.97	0.806177	-	15.28	0.875133	-	7	0.982754	0.968083	0.932236	0.966248	43	9	75	9	1	317	34.3	5.97	2374	6.78926e+07	1.04073e+08	8.61585e+07	8.591e+07	6.44976e+07	9	9	9	9	9	High	High	High	High	High	0
Q00610	Clathrin heavy chain 1 OS=Homo sapiens OX=9606 GN=CLTC PE=1 SV=5	CLTC	1.0275	-	52.56	0.884361	-	23.84	0.944622	-	27.69	0.875133	-	33.63	0.97956	0.97705	0.99619	0.966248	46	51	296	51	1	1675	191.5	5.69	8283	8.78685e+07	1.72441e+08	1.56912e+08	1.6631e+08	9.86769e+07	37	45	43	46	40	High	High	High	High	High	0
O75369	Filamin-B OS=Homo sapiens OX=9606 GN=FLNB PE=1 SV=2	FLNB	0.973597	-	32.58	0.981278	-	32.25	0.938232	-	36.63	0.876191	-	32.63	0.999814	0.997591	0.99619	0.966248	40	70	356	61	1	2602	278	5.73	8023	1.05123e+08	1.81451e+08	1.79114e+08	1.89544e+08	1.20282e+08	54	58	59	58	54	High	High	High	High	High	0
P12270	Nucleoprotein TPR OS=Homo sapiens OX=9606 GN=TPR PE=1 SV=3	TPR	0.544554	-	0.2	0.553965	-	0	0.534611	-	0	0.877249	-	24.35	0.481048	0.501662	0.44177	0.966248	2	3	6	3	1	2363	267.1	5.02	263	1.45039e+06	2.69111e+06	1.11395e+06	1.21746e+06	915867	2	2	1	1	2	High	High	High	Peak Found	Peak Found	0
Q9NYL9	Tropomodulin-3 OS=Homo sapiens OX=9606 GN=TMOD3 PE=1 SV=1	TMOD3	1.0165	-	6.2	0.997797	-	29.1	0.899894	-	32.87	0.877249	-	24.01	0.990205	0.995355	0.990367	0.966248	30	5	21	5	1	352	39.6	5.19	632	4134021	6717295	6.02965e+06	7.35262e+06	5.36308e+06	2	3	2	3	3	High	High	High	High	Peak Found	0
P62873	Guanine nucleotide-binding protein G(I)/G(S)/G(T) subunit beta-1 OS=Homo sapiens OX=9606 GN=GNB1 PE=1 SV=3	GNB1	0.830583	-	20.42	0.843612	-	13.38	0.904153	-	52.45	0.877249	-	19.51	0.900277	0.968083	0.990367	0.966248	36	8	56	4	1	340	37.4	6	1441	4.17369e+06	1.10263e+07	9.3873e+06	7.78704e+06	4.19112e+06	3	4	4	4	4	High	High	High	High	High	0
P68371	Tubulin beta-4B chain OS=Homo sapiens OX=9606 GN=TUBB4B PE=1 SV=1	TUBB4B	0.577558	-	0	0.702643	-	0	0.972311	-	0	0.877249	-	0	0.492142	0.804103	1	0.966248	74	24	341	1	1	445	49.8	4.89	10297	34849348	54378656	58109644	44350068	23244808	1	1	1	1	1	High	High	High	High	High	0
Q04637	Eukaryotic translation initiation factor 4 gamma 1 OS=Homo sapiens OX=9606 GN=EIF4G1 PE=1 SV=4	EIF4G1	1.26293	-	60.39	0.921806	-	27.58	0.968051	-	57.75	0.878307	-	41.32	0.813051	0.991003	1	0.966248	25	29	151	26	1	1599	175.4	5.33	3423	3.33695e+07	5.80874e+07	5.11549e+07	5.83358e+07	5.08076e+07	21	24	23	21	25	High	High	High	High	High	0
O43852	Calumenin OS=Homo sapiens OX=9606 GN=CALU PE=1 SV=2	CALU	1.58306	-	42.05	1.11233	-	93.01	1.11395	-	90.94	0.878307	-	39.12	0.54972	0.975689	0.963633	0.966248	52	11	62	11	1	315	37.1	4.64	1420	1.02624e+07	2.28327e+07	2.48845e+07	2.93386e+07	2.03164e+07	7	9	9	8	9	High	High	High	High	High	0
P37268	Squalene synthase OS=Homo sapiens OX=9606 GN=FDFT1 PE=1 SV=1	FDFT1	1.0484	-	0	0.832599	-	35.75	0.966986	-	28.72	0.880424	-	22.01	0.965598	0.968083	1	0.968732	10	3	17	3	1	417	48.1	6.54	804	2.49581e+06	5.22985e+06	7.13618e+06	6.47722e+06	3.24009e+06	2	3	3	3	2	High	High	High	High	High	0
P35221	Catenin alpha-1 OS=Homo sapiens OX=9606 GN=CTNNA1 PE=1 SV=1	CTNNA1	0.671067	-	11.36	0.53304	-	9.32	0.675186	-	16.76	0.88254	-	33.9	0.687599	0.448438	0.77784	0.968732	48	29	188	24	1	906	100	6.29	6118	5.6697e+07	9.47539e+07	6.99328e+07	6.3146e+07	4.64156e+07	22	23	22	23	20	High	High	High	High	High	0
Q01650	Large neutral amino acids transporter small subunit 1 OS=Homo sapiens OX=9606 GN=SLC7A5 PE=1 SV=2	SLC7A5	0.455446	-	7.93	0.692731	-	8.86	0.673056	-	2.25	0.883598	-	20.4	0.211205	0.793805	0.773162	0.968732	6	2	11	2	1	507	55	7.72	565	3.99186e+06	6446061	4.59902e+06	5.09279e+06	2.22724e+06	2	2	2	2	2	High	High	High	High	High	0
O14737	Programmed cell death protein 5 OS=Homo sapiens OX=9606 GN=PDCD5 PE=1 SV=3	PDCD5	0.930693	-	25.79	0.980176	-	36.44	0.507987	-	4.84	0.884657	-	19.85	0.982754	0.997591	0.366875	0.968732	46	6	35	6	1	125	14.3	6.04	987	1.23986e+07	2.09351e+07	1.75584e+07	2.23114e+07	15893745	5	6	6	6	6	High	High	High	High	High	0
Q86VP6	Cullin-associated NEDD8-dissociated protein 1 OS=Homo sapiens OX=9606 GN=CAND1 PE=1 SV=2	CAND1	1.08471	-	50.38	0.779736	-	18.71	0.945687	-	20.73	0.884657	-	30.66	0.939189	0.919612	0.99619	0.968732	25	19	94	19	1	1230	136.3	5.78	2889	1.93595e+07	4.71404e+07	4.54079e+07	3.29446e+07	2.58817e+07	13	16	16	15	15	High	High	High	High	High	0
P34932	Heat shock 70 kDa protein 4 OS=Homo sapiens OX=9606 GN=HSPA4 PE=1 SV=4	HSPA4	1.0077	-	57.75	0.973568	-	30.2	0.841321	-	28.47	0.885715	-	17.1	0.991946	0.997591	0.954174	0.968732	42	25	120	23	1	840	94.3	5.19	4205	4.09943e+07	6.09407e+07	57535691	7.17953e+07	5.19027e+07	20	22	20	22	23	High	High	High	High	High	0
O75436	Vacuolar protein sorting-associated protein 26A OS=Homo sapiens OX=9606 GN=VPS26A PE=1 SV=2	VPS26A	1.0363	-	26.61	0.920705	-	20.31	0.883919	-	19.35	0.885715	-	11.15	0.974691	0.990646	0.982917	0.968732	46	10	46	10	1	327	38.1	6.57	961	1.34906e+07	2.57023e+07	2.38287e+07	2.60164e+07	1.95237e+07	7	9	8	8	10	High	High	High	High	High	0
Q01628	Interferon-induced transmembrane protein 3 OS=Homo sapiens OX=9606 GN=IFITM3 PE=1 SV=2	IFITM3	0.763476	-	0	1.49559	-	0	1.29819	-	0	0.885715	-	0	0.82186	0.692819	0.864201	0.968732	50	3	18	3	1	133	14.6	7.01	1171	9267667	2.00811e+07	2.37958e+07	2.94146e+07	8171808	1	3	2	3	1	High	High	High	High	High	0
P02768	Albumin OS=Homo sapiens OX=9606 GN=ALB PE=1 SV=2	ALB	0.650165	-	21.48	1.00991	-	39.88	0.893504	-	33.79	0.886773	-	36.59	0.658514	0.995355	0.989842	0.968732	7	5	71	5	1	609	69.3	6.28	1618	5.90063e+08	9.27341e+08	8.12439e+08	1009113526	443241284	5	5	5	5	4	High	High	High	High	High	0
P35080	Profilin-2 OS=Homo sapiens OX=9606 GN=PFN2 PE=1 SV=3	PFN2	0.792079	-	0	0.812775	-	0	0.748669	-	0	0.887831	-	0	0.861726	0.962439	0.893467	0.969533	28	2	14	2	1	140	15	6.99	412	4.99596e+06	9.33065e+06	7.85532e+06	9069669	5.98446e+06	1	2	2	2	2	High	High	High	High	High	0
Q7L2H7	Eukaryotic translation initiation factor 3 subunit M OS=Homo sapiens OX=9606 GN=EIF3M PE=1 SV=1	EIF3M	0.89769	-	38.8	0.845815	-	48.59	0.793397	-	43.84	0.889948	-	46.13	0.95536	0.968083	0.932236	0.97122	45	11	56	11	1	374	42.5	5.63	1278	1.19551e+07	1.94334e+07	1.72818e+07	2.04532e+07	1.28145e+07	8	10	9	9	8	High	High	High	High	High	0
O60701	UDP-glucose 6-dehydrogenase OS=Homo sapiens OX=9606 GN=UGDH PE=1 SV=1	UGDH	0.89549	-	24.56	0.794053	-	12.89	0.790202	-	24.45	0.891006	-	4.72	0.95536	0.941859	0.931276	0.971681	18	4	11	4	1	494	55	7.12	50	3850984	6.19768e+06	4.92624e+06	5.30864e+06	5.26933e+06	2	2	2	2	3	High	High	High	High	High	0
P36957	Dihydrolipoyllysine-residue succinyltransferase component of 2-oxoglutarate dehydrogenase complex, mitochondrial OS=Homo sapiens OX=9606 GN=DLST PE=1 SV=4	DLST	0.481848	-	0.72	1.15088	-	69.21	0.816826	-	29.29	0.891006	-	4.22	0.26573	0.968083	0.934135	0.971681	13	4	23	4	1	453	48.7	8.95	1045	1.06759e+07	8274070	1.17187e+07	6.51724e+06	4.42737e+06	4	3	4	2	3	High	High	High	High	High	0
O94888	UBX domain-containing protein 7 OS=Homo sapiens OX=9606 GN=UBXN7 PE=1 SV=2	UBXN7	1.39934	-	21.36	0.888767	-	16.06	0.863685	-	12.58	0.892064	-	0	0.70756	0.97705	0.969607	0.974045	6	2	6	2	1	489	54.8	5.16	146	2.47798e+06	2712785	3.87855e+06	4.29627e+06	4.26603e+06	2	1	2	2	2	High	Peak Found	Peak Found	High	High	0
P62258	14-3-3 protein epsilon OS=Homo sapiens OX=9606 GN=YWHAE PE=1 SV=1	YWHAE	1.31573	-	82.42	1.21806	-	74.07	1.16613	-	82.43	0.892064	-	35.34	0.763498	0.92972	0.932236	0.973451	78	24	186	22	1	255	29.2	4.74	4707	1.3117e+08	2.5024e+08	2.70855e+08	2.92598e+08	2.29102e+08	18	22	22	22	22	High	High	High	High	High	0
P35268	60S ribosomal protein L22 OS=Homo sapiens OX=9606 GN=RPL22 PE=1 SV=2	RPL22	1.10671	-	22.15	0.76652	-	14.83	0.766773	-	10.42	0.893122	-	18.45	0.92197	0.900897	0.912775	0.97467	39	3	29	3	1	128	14.8	9.19	833	1.54829e+07	33140914	34549448	2.79792e+07	29784677	2	3	3	3	3	High	High	High	High	High	0
P49419	Alpha-aminoadipic semialdehyde dehydrogenase OS=Homo sapiens OX=9606 GN=ALDH7A1 PE=1 SV=5	ALDH7A1	1.34983	-	21.47	0.764317	-	8.12	0.797657	-	4.01	0.893122	-	15.4	0.747296	0.899806	0.932236	0.974045	20	5	18	5	1	539	58.5	7.99	478	5.15236e+06	7.68744e+06	5726723	7452663	7.95812e+06	4	4	3	4	4	High	High	High	High	High	0
P11940	Polyadenylate-binding protein 1 OS=Homo sapiens OX=9606 GN=PABPC1 PE=1 SV=2	PABPC1	0.605061	-	13.29	0.759912	-	26.05	0.749734	-	21.41	0.89418	-	8.37	0.555206	0.89368	0.893467	0.97469	35	19	106	14	1	636	70.6	9.5	2455	3.65643e+07	5.96668e+07	4.70731e+07	4.63969e+07	3.03431e+07	13	14	14	14	14	High	High	High	High	High	0
Q13409	Cytoplasmic dynein 1 intermediate chain 2 OS=Homo sapiens OX=9606 GN=DYNC1I2 PE=1 SV=3	DYNC1I2	0.976898	-	34.91	0.86674	-	45.15	1.09372	-	68.6	0.895239	-	36.75	0.999814	0.975689	0.972175	0.977124	17	7	24	7	1	638	71.4	5.2	508	6.48579e+06	7.13515e+06	1.08654e+07	1.21132e+07	8.25507e+06	6	5	6	7	6	High	High	High	High	High	0
Q12904	Aminoacyl tRNA synthase complex-interacting multifunctional protein 1 OS=Homo sapiens OX=9606 GN=AIMP1 PE=1 SV=2	AIMP1	1.35974	-	35	0.98348	-	12.03	0.931842	-	3.01	0.896297	-	2.88	0.744028	0.997591	0.99619	0.977124	22	4	12	4	1	312	34.3	8.43	380	2.54781e+06	5.78017e+06	4.76842e+06	5.55248e+06	6.04895e+06	2	3	3	3	3	High	High	High	High	High	0
O95782	AP-2 complex subunit alpha-1 OS=Homo sapiens OX=9606 GN=AP2A1 PE=1 SV=3	AP2A1	1.19692	-	0	0.842511	-	0	1.18956	-	0	0.896297	-	0	0.861904	0.968083	0.932236	0.97732	7	3	5	3	1	977	107.5	7.03	82	629575	1.93384e+06	2.84988e+06	2.14052e+06	1.83632e+06	1	2	2	2	2	High	Peak Found	High	High	Peak Found	0
Q9BV40	Vesicle-associated membrane protein 8 OS=Homo sapiens OX=9606 GN=VAMP8 PE=1 SV=1	VAMP8	1.20022	-	43.55	1.3293	-	28.93	1.2279	-	8.14	0.897355	-	15.37	0.86272	0.832504	0.913862	0.97732	32	3	3	3	1	100	11.4	7.34	27	1.60818e+06	4.12491e+06	3.40201e+06	3.92409e+06	2.57451e+06	3	3	3	3	3	Peak Found	High	High	High	Peak Found	0
Q15370	Elongin-B OS=Homo sapiens OX=9606 GN=ELOB PE=1 SV=1	ELOB	1.34103	-	102.74	1.12996	-	142.02	1.24601	-	115.32	0.898413	-	49.38	0.752109	0.968083	0.901837	0.978255	38	3	26	3	1	118	13.1	4.88	840	4.57651e+06	1.01576e+07	1.17203e+07	1.17774e+07	9.62905e+06	2	3	3	3	3	High	High	High	High	High	0
P62917	60S ribosomal protein L8 OS=Homo sapiens OX=9606 GN=RPL8 PE=1 SV=2	RPL8	0.522552	-	9.69	0.643172	-	8.64	0.636848	-	6.54	0.899471	-	26.85	0.36286	0.698953	0.700803	0.978255	36	6	42	6	1	257	28	11.03	1402	2.00758e+07	3.56493e+07	2.75109e+07	2.43855e+07	1.42142e+07	5	4	4	4	5	High	High	High	High	High	0
P26640	Valine--tRNA ligase OS=Homo sapiens OX=9606 GN=VARS1 PE=1 SV=4	VARS1	0.665567	-	14.62	1.00551	-	26.87	1.05644	-	51.51	0.899471	-	22.78	0.68595	0.995355	0.990367	0.978255	27	21	90	21	1	1264	140.4	7.59	2557	3.18557e+07	4.80625e+07	4.58766e+07	52697639	3.06667e+07	15	16	15	17	17	High	High	High	High	High	0
P62277	40S ribosomal protein S13 OS=Homo sapiens OX=9606 GN=RPS13 PE=1 SV=2	RPS13	0.811881	-	12.87	0.756608	-	23.24	0.713525	-	9.59	0.902646	-	31.4	0.881942	0.890235	0.836885	0.979943	38	6	59	6	1	151	17.2	10.54	1201	3.36433e+07	5.85523e+07	4.68932e+07	4.34742e+07	2.89645e+07	5	6	6	6	4	High	High	High	High	High	0
Q99442	Translocation protein SEC62 OS=Homo sapiens OX=9606 GN=SEC62 PE=1 SV=1	SEC62	0.675468	-	0	1.17401	-	0	0.889244	-	0	0.903704	-	0	0.751049	0.962439	0.98667	0.980771	6	2	9	2	1	399	45.8	7.12	100	954415	1.5334e+06	1.45506e+06	2.02883e+06	744671	1	1	1	1	1	High	High	High	High	High	0
Q9NP97	Dynein light chain roadblock-type 1 OS=Homo sapiens OX=9606 GN=DYNLRB1 PE=1 SV=3	DYNLRB1	1.71177	-	49.44	1.01432	-	24.43	1.10224	-	28.16	0.903704	-	18.52	0.433514	0.995214	0.967913	0.980857	39	3	26	3	1	96	10.9	7.25	544	8.76788e+06	13606247	1.46971e+07	15918809	1.65622e+07	3	3	3	3	3	High	High	High	High	High	0
Q9UHV9	Prefoldin subunit 2 OS=Homo sapiens OX=9606 GN=PFDN2 PE=1 SV=1	PFDN2	1.05831	-	30.05	1.05837	-	26.71	0.913738	-	8.82	0.904762	-	6.83	0.956421	0.984886	0.99619	0.980857	30	4	28	4	1	154	16.6	6.58	938	1.39955e+07	2.39627e+07	22302184	2.49068e+07	1.70149e+07	4	4	4	4	4	High	High	High	High	High	0
P68104	Elongation factor 1-alpha 1 OS=Homo sapiens OX=9606 GN=EEF1A1 PE=1 SV=1	EEF1A1	1.22442	-	19.45	0.981278	-	35.82	0.929712	-	32.87	0.905821	-	40.42	0.8424	0.997591	0.99619	0.980857	64	19	240	19	1	462	50.1	9.01	6564	7.77012e+08	1.25193e+09	1201150059	1.31071e+09	9.29429e+08	16	18	19	19	17	High	High	High	High	High	0
O43747	AP-1 complex subunit gamma-1 OS=Homo sapiens OX=9606 GN=AP1G1 PE=1 SV=5	AP1G1	0.716172	-	7.75	0.777533	-	15	0.968051	-	35.86	0.905821	-	22.95	0.758485	0.918587	1	0.980857	16	8	23	8	1	822	91.3	6.8	429	4.68711e+06	1.12226e+07	1.08702e+07	1.15263e+07	5.4142e+06	4	6	6	6	5	High	High	High	High	High	0
P16152	Carbonyl reductase [NADPH] 1 OS=Homo sapiens OX=9606 GN=CBR1 PE=1 SV=3	CBR1	1.25633	-	23.33	0.9163	-	6.52	0.979766	-	19.12	0.905821	-	9.8	0.817454	0.986817	1	0.981124	36	6	56	6	1	277	30.4	8.32	2185	1.88589e+07	31176301	3.41802e+07	3.43564e+07	2.69648e+07	6	6	6	6	6	High	High	High	High	High	0
Q13136	Liprin-alpha-1 OS=Homo sapiens OX=9606 GN=PPFIA1 PE=1 SV=1	PPFIA1	1.18262	-	35.71	1.10242	-	25.17	1.06816	-	55.51	0.905821	-	10.05	0.881205	0.975689	0.986045	0.980857	5	5	12	5	1	1202	135.7	6.29	142	1.07556e+07	1.66594e+07	1.39155e+07	1.62263e+07	1.57068e+07	4	4	5	4	4	Peak Found	High	High	High	High	0
P31040	Succinate dehydrogenase [ubiquinone] flavoprotein subunit, mitochondrial OS=Homo sapiens OX=9606 GN=SDHA PE=1 SV=2	SDHA	1.24422	-	37.28	1.28304	-	45.69	1.07987	-	42.17	0.905821	-	23.82	0.824844	0.876454	0.981527	0.980857	26	12	49	12	1	664	72.6	7.39	1316	9.08789e+06	1.98877e+07	1.80872e+07	2.62591e+07	2.23292e+07	8	10	9	10	11	High	High	High	High	High	0
Q99832	T-complex protein 1 subunit eta OS=Homo sapiens OX=9606 GN=CCT7 PE=1 SV=2	CCT7	1.52255	-	56.81	1.24229	-	41.23	1.2066	-	44.81	0.907937	-	32.74	0.598774	0.906379	0.928115	0.982158	68	26	182	26	1	543	59.3	7.65	5077	6.1745e+07	1.14309e+08	1.21217e+08	1.35684e+08	1.02493e+08	22	25	25	24	24	High	High	High	High	High	0
O14545	TRAF-type zinc finger domain-containing protein 1 OS=Homo sapiens OX=9606 GN=TRAFD1 PE=1 SV=1	TRAFD1	0.521452	-	0	0.898678	-	36.79	0.86049	-	2.21	0.910053	-	20.62	0.418899	0.980561	0.967913	0.983249	7	3	12	3	1	582	64.8	5.29	299	1.98882e+06	4.28172e+06	3.40027e+06	3.74437e+06	869231	2	3	3	3	2	High	High	High	High	Peak Found	0
P49755	Transmembrane emp24 domain-containing protein 10 OS=Homo sapiens OX=9606 GN=TMED10 PE=1 SV=2	TMED10	1.50715	-	10.47	1.49449	-	32.18	1.37806	-	32.57	0.910053	-	29.48	0.613503	0.692819	0.798151	0.983249	32	6	37	6	1	219	25	7.44	1250	14020863	2.76615e+07	36333286	3.47584e+07	25256356	4	5	5	4	4	High	High	High	High	High	0
Q15046	Lysine--tRNA ligase OS=Homo sapiens OX=9606 GN=KARS1 PE=1 SV=3	KARS1	1.10891	-	50.31	1.46256	-	70.1	1.18211	-	72.72	0.911112	-	53.48	0.921754	0.721845	0.932236	0.984526	36	14	77	14	1	597	68	6.35	1930	2.37518e+07	46409702	4.80546e+07	4.76604e+07	3.42061e+07	11	11	10	11	10	High	High	High	High	High	0
P16615	Sarcoplasmic/endoplasmic reticulum calcium ATPase 2 OS=Homo sapiens OX=9606 GN=ATP2A2 PE=1 SV=1	ATP2A2	1.14411	-	25.86	1.03084	-	43.68	1.04153	-	53.46	0.91217	-	31.61	0.900277	0.993772	0.991375	0.986271	24	17	91	17	1	1042	114.7	5.34	2642	2.84837e+07	4.32152e+07	44405449	4.44647e+07	3.29691e+07	14	15	15	14	14	High	High	High	High	High	0
P25398	40S ribosomal protein S12 OS=Homo sapiens OX=9606 GN=RPS12 PE=1 SV=3	RPS12	0.718372	-	32.86	0.547357	-	5.26	0.789137	-	11.66	0.913228	-	18.02	0.758485	0.484502	0.931225	0.987995	64	7	70	7	1	132	14.5	7.21	2458	5.24533e+07	7.85376e+07	6.28139e+07	6.27395e+07	3.9487e+07	7	7	7	7	7	High	High	High	High	High	0
P21964	Catechol O-methyltransferase OS=Homo sapiens OX=9606 GN=COMT PE=1 SV=2	COMT	1.53685	-	0.59	0.758811	-	1.01	0.774228	-	12.62	0.914286	-	2.43	0.586586	0.892187	0.919648	0.987995	20	4	17	4	1	271	30	5.47	418	3.37244e+06	7.24125e+06	6.0948e+06	6.74065e+06	5.83053e+06	3	4	4	4	4	High	High	High	High	High	0
P35579	Myosin-9 OS=Homo sapiens OX=9606 GN=MYH9 PE=1 SV=4	MYH9	0.954895	-	29.53	0.94163	-	31.52	0.974441	-	33.49	0.914286	-	31.81	0.996285	0.994925	1	0.987995	46	80	571	71	1	1960	226.4	5.6	18788	1.89835e+08	3.68623e+08	3.40349e+08	3.73256e+08	2.21639e+08	55	65	68	66	61	High	High	High	High	High	0
P10768	S-formylglutathione hydrolase OS=Homo sapiens OX=9606 GN=ESD PE=1 SV=2	ESD	0.480748	-	13.06	0.828194	-	9.66	1.02236	-	60.75	0.914286	-	33.6	0.261285	0.968083	0.99619	0.987995	15	3	13	3	1	282	31.4	7.02	84	3.81366e+06	7290982	8.60398e+06	7.40337e+06	2.8909e+06	2	3	3	3	3	High	High	High	High	Peak Found	0
Q9BXJ9	N-alpha-acetyltransferase 15, NatA auxiliary subunit OS=Homo sapiens OX=9606 GN=NAA15 PE=1 SV=1	NAA15	1.06821	-	164.63	1.07599	-	81.31	1.17572	-	81.8	0.915344	-	73.24	0.951666	0.97705	0.932236	0.988313	9	5	23	5	1	866	101.2	7.42	436	3.89266e+06	2.07924e+06	2.72295e+06	2.56483e+06	1.44993e+06	3	2	3	2	2	High	High	High	High	High	0
P62906	60S ribosomal protein L10a OS=Homo sapiens OX=9606 GN=RPL10A PE=1 SV=2	RPL10A	0.676568	-	14.33	0.588106	-	5.75	0.645367	-	5.92	0.919577	-	48.44	0.700331	0.582172	0.719539	0.988313	26	6	50	6	1	217	24.8	9.94	1188	3.04115e+07	4.38284e+07	3.34742e+07	3.26822e+07	2.21013e+07	5	5	5	5	5	High	High	High	High	High	0
P49773	Adenosine 5'-monophosphoramidase HINT1 OS=Homo sapiens OX=9606 GN=HINT1 PE=1 SV=2	HINT1	1.09461	-	33.71	1.11454	-	35.02	0.893504	-	23.26	0.920635	-	33.81	0.929015	0.975689	0.989842	0.988313	71	6	33	6	1	126	13.8	6.95	767	1.52306e+07	28335109	2.42725e+07	3.15595e+07	2.05217e+07	5	6	6	6	5	High	High	High	High	High	0
Q13200	26S proteasome non-ATPase regulatory subunit 2 OS=Homo sapiens OX=9606 GN=PSMD2 PE=1 SV=3	PSMD2	1.43124	-	31.38	1.09692	-	48.48	1.00213	-	47.17	0.921694	-	44.42	0.685758	0.975689	0.99619	0.988313	52	32	218	32	1	908	100.1	5.2	5658	5.02582e+07	7.26065e+07	8.22921e+07	1.03273e+08	84426960	26	26	27	27	25	High	High	High	High	High	0
Q08J23	RNA cytosine C(5)-methyltransferase NSUN2 OS=Homo sapiens OX=9606 GN=NSUN2 PE=1 SV=2	NSUN2	0.719472	-	37.43	0.680617	-	18.12	0.547391	-	19.52	0.922752	-	59.57	0.759518	0.770042	0.475568	0.988313	14	8	32	8	1	767	86.4	6.77	548	6.80735e+06	1.09605e+07	7.31355e+06	8.99522e+06	5.04348e+06	6	6	8	8	5	High	High	High	High	High	0
O15145	Actin-related protein 2/3 complex subunit 3 OS=Homo sapiens OX=9606 GN=ARPC3 PE=1 SV=3	ARPC3	0.773377	-	14.29	0.962555	-	24.23	0.906283	-	11.28	0.924868	-	27.93	0.837928	0.99614	0.990367	0.988313	27	4	24	4	1	178	20.5	8.59	513	8.94897e+06	1.47201e+07	1.45544e+07	1.50141e+07	8.22252e+06	4	4	4	4	4	High	High	High	High	High	0
Q13185	Chromobox protein homolog 3 OS=Homo sapiens OX=9606 GN=CBX3 PE=1 SV=4	CBX3	0.979098	-	50.59	0.963656	-	45.1	0.981896	-	55.01	0.924868	-	32.04	0.999814	0.99614	1	0.988313	46	5	35	5	1	183	20.8	5.33	1239	8.1497e+06	1.65301e+07	1.34775e+07	14862505	8.87724e+06	4	5	4	4	4	High	High	High	High	High	0
P04406	Glyceraldehyde-3-phosphate dehydrogenase OS=Homo sapiens OX=9606 GN=GAPDH PE=1 SV=3	GAPDH	1.17382	-	49.35	1.09692	-	39.33	0.920128	-	28.58	0.925926	-	36.52	0.881942	0.975689	0.99619	0.988313	68	16	272	16	1	335	36	8.46	7707	7.63802e+08	1.32789e+09	1.50657e+09	1.84001e+09	1.13143e+09	13	18	18	18	18	High	High	High	High	High	0
P33991	DNA replication licensing factor MCM4 OS=Homo sapiens OX=9606 GN=MCM4 PE=1 SV=5	MCM4	0.965897	-	0				0.925453	-	0	0.926985	-	0	0.998952		0.99619	0.988313	4	2	2	2	1	863	96.5	6.74	54	579372	2.14092e+06	2.31491e+06	1178780	646342	1	2	2	1	1	Peak Found	High	High	Peak Found	Peak Found	0
O00244	Copper transport protein ATOX1 OS=Homo sapiens OX=9606 GN=ATOX1 PE=1 SV=1	ATOX1	1.60396	-	11.05	1.37335	-	83.49	1.5836	-	45.36	0.926985	-	63.07	0.531841	0.804103	0.597446	0.988313	38	2	20	2	1	68	7.4	7.24	374	6.23984e+06	1.00856e+07	1.61925e+07	1.5247e+07	1.18467e+07	2	2	2	2	2	High	High	High	High	High	0
P46782	40S ribosomal protein S5 OS=Homo sapiens OX=9606 GN=RPS5 PE=1 SV=4	RPS5	0.908691	-	40.88	0.935022	-	35.08	0.99361	-	62.27	0.928043	-	54.62	0.965598	0.993772	0.997343	0.988313	60	8	49	8	1	204	22.9	9.72	2151	4.56153e+07	6.45958e+07	5.97286e+07	5.28086e+07	4.66975e+07	6	8	8	8	7	High	High	High	High	High	0
P57088	Transmembrane protein 33 OS=Homo sapiens OX=9606 GN=TMEM33 PE=1 SV=2	TMEM33	0.722772	-	32.28	1.09251	-	19.71	1.35889	-	16.21	0.928043	-	9.95	0.763295	0.975689	0.816817	0.988313	19	4	22	4	1	247	28	9.7	785	6.62744e+06	1.13011e+07	1.29846e+07	1.3816e+07	6.23296e+06	4	4	4	4	4	High	High	High	High	High	0
P31948	Stress-induced-phosphoprotein 1 OS=Homo sapiens OX=9606 GN=STIP1 PE=1 SV=1	STIP1	1.39714	-	56.21	1.04405	-	23.89	1.05112	-	29.45	0.929101	-	34.12	0.710104	0.986817	0.990367	0.988313	46	24	157	24	1	543	62.6	6.8	3606	5.75773e+07	1.06066e+08	1.32382e+08	1.33971e+08	9.1638e+07	19	20	22	21	20	High	High	High	High	High	0
O94826	Mitochondrial import receptor subunit TOM70 OS=Homo sapiens OX=9606 GN=TOMM70 PE=1 SV=1	TOMM70	1.80638	-	0	1.10022	-	0	1.24494	-	0	0.929101	-	18.01	0.371956	0.975689	0.901837	0.988313	10	4	11	4	1	608	67.4	7.12	234	2.29054e+06	6.66143e+06	4.55068e+06	4.43751e+06	2.61368e+06	2	4	3	3	2	High	High	High	High	High	0
P23381	Tryptophan--tRNA ligase, cytoplasmic OS=Homo sapiens OX=9606 GN=WARS1 PE=1 SV=2	WARS1	1.57756	-	50.99	0.896476	-	20.02	0.84771	-	28.5	0.930159	-	34.32	0.554538	0.980561	0.962276	0.988313	44	14	56	14	1	471	53.1	6.23	1762	1.27681e+07	2.53361e+07	2.27032e+07	31472656	3.1351e+07	8	12	12	11	12	High	High	High	High	High	0
P55884	Eukaryotic translation initiation factor 3 subunit B OS=Homo sapiens OX=9606 GN=EIF3B PE=1 SV=3	EIF3B	0.732673	-	22.98	0.922907	-	16.35	0.899894	-	22.51	0.930159	-	38.41	0.776622	0.991003	0.990367	0.988313	14	9	47	9	1	814	92.4	5	887	12490815	2.2243e+07	2.01894e+07	1.9584e+07	1.2476e+07	6	8	7	7	8	High	High	High	High	High	0
P39687	Acidic leucine-rich nuclear phosphoprotein 32 family member A OS=Homo sapiens OX=9606 GN=ANP32A PE=1 SV=1	ANP32A	1.23102	-	0.5	1.12335	-	18.68	1.14909	-	3.28	0.930159	-	0.6	0.839311	0.972215	0.940063	0.988313	35	7	71	5	1	249	28.6	4.09	1847	1.42438e+07	2.88675e+07	3.49499e+07	3.70484e+07	2.26777e+07	3	5	5	5	5	High	High	High	High	High	0
P61201	COP9 signalosome complex subunit 2 OS=Homo sapiens OX=9606 GN=COPS2 PE=1 SV=1	COPS2	0.0110011	down-regulated		0.911894	-	0	0.0106496	down-regulated		0.931217	-	0	6.38014e-17	0.986817	8.3991e-17	0.988313	10	3	3	3	1	443	51.6	5.53	37	749313	1.24117e+06		1.23664e+06		1	1		1		High	Peak Found	Not Found	High	Not Found	0
Q9H6S3	Epidermal growth factor receptor kinase substrate 8-like protein 2 OS=Homo sapiens OX=9606 GN=EPS8L2 PE=1 SV=2	EPS8L2	0.576458	-	3.93	0.662996	-	8.43	0.71672	-	12.01	0.931217	-	38.1	0.48943	0.733838	0.839809	0.988313	28	10	43	10	1	715	80.6	6.84	763	9.25235e+06	2.36077e+07	1.78684e+07	1.92323e+07	9.38585e+06	6	9	9	9	8	High	High	High	High	High	0
P48643	T-complex protein 1 subunit epsilon OS=Homo sapiens OX=9606 GN=CCT5 PE=1 SV=1	CCT5	1.16282	-	44.44	1.11123	-	37.78	1.07135	-	34.11	0.931217	-	38.1	0.889348	0.975689	0.983289	0.988313	69	26	211	26	1	541	59.6	5.66	6721	6.30384e+07	1.18593e+08	1.39181e+08	1.62032e+08	1.04603e+08	21	22	25	24	22	High	High	High	High	High	0
Q99497	Parkinson disease protein 7 OS=Homo sapiens OX=9606 GN=PARK7 PE=1 SV=2	PARK7	1.09021	-	53.29	0.758811	-	17.7	0.86049	-	31.9	0.933334	-	36.16	0.933788	0.892062	0.967913	0.988313	65	8	84	8	1	189	19.9	6.79	2345	5.77169e+07	89725320	8.66114e+07	9.12817e+07	7.40265e+07	7	7	7	8	8	High	High	High	High	High	0
O00273	DNA fragmentation factor subunit alpha OS=Homo sapiens OX=9606 GN=DFFA PE=1 SV=1	DFFA	1.30253	-	0	0.85793	-	0	1.0213	-	0	0.934392	-	0	0.776622	0.975689	0.99619	0.988313	18	3	6	3	1	331	36.5	4.79	84	882531	1.46687e+06	1545353	1.37064e+06	1.32781e+06	1	1	1	1	1	High	High	High	High	High	0
Q9Y3I0	RNA-splicing ligase RtcB homolog OS=Homo sapiens OX=9606 GN=RTCB PE=1 SV=1	RTCB	0.966997	-	25.66	0.648678	-	3.41	0.644302	-	4.24	0.93545	-	1.2	0.998952	0.712058	0.716745	0.988313	15	4	15	4	1	505	55.2	7.23	127	2.85469e+06	4.74076e+06	3.11823e+06	3322998	3.88866e+06	2	2	2	2	3	High	High	High	High	High	0
P12004	Proliferating cell nuclear antigen OS=Homo sapiens OX=9606 GN=PCNA PE=1 SV=1	PCNA	0.763476	-	17.64	1.29846	-	66.07	1.16294	-	53.87	0.936508	-	33.37	0.82186	0.864557	0.932236	0.988313	55	9	52	9	1	261	28.8	4.69	1434	21965254	4.15173e+07	4.11045e+07	4.10589e+07	2.17513e+07	7	7	8	8	7	High	High	High	High	High	0
P04040	Catalase OS=Homo sapiens OX=9606 GN=CAT PE=1 SV=3	CAT	0.651265	-	16.05	0.626652	-	15.63	0.87114	-	44.95	0.938625	-	45.51	0.659973	0.669216	0.978586	0.988313	21	8	40	8	1	527	59.7	7.39	848	1.07396e+07	17311240	1.57128e+07	1.33524e+07	1.09067e+07	6	6	6	6	6	High	High	High	High	High	0
P62191	26S proteasome regulatory subunit 4 OS=Homo sapiens OX=9606 GN=PSMC1 PE=1 SV=1	PSMC1	0.882288	-	38.82	0.986784	-	48.11	0.931842	-	25.61	0.938625	-	45.08	0.94462	0.997591	0.99619	0.988313	49	16	110	16	1	440	49.2	6.21	2957	3.35047e+07	5.62344e+07	6.2892e+07	70152948	4.50615e+07	12	15	15	16	16	High	High	High	High	High	0
P68036	Ubiquitin-conjugating enzyme E2 L3 OS=Homo sapiens OX=9606 GN=UBE2L3 PE=1 SV=1	UBE2L3	0.735974	-	6.07	0.711454	-	12.56	0.818956	-	9.49	0.939683	-	19.38	0.778161	0.820829	0.935533	0.988313	65	7	49	7	1	154	17.9	8.51	1187	24738481	3.80442e+07	3.6887e+07	3.09293e+07	2.59839e+07	6	7	7	6	7	High	High	High	High	High	0
P62136	Serine/threonine-protein phosphatase PP1-alpha catalytic subunit OS=Homo sapiens OX=9606 GN=PPP1CA PE=1 SV=1	PPP1CA	0.414741	-	2.27	0.827093	-	6.95	0.936102	-	17.56	0.939683	-	39.48	0.140587	0.968083	0.99619	0.988313	36	9	58	3	1	330	37.5	6.33	1930	3.09151e+06	5.31158e+06	4.95478e+06	4.67571e+06	1.50293e+06	2	2	2	2	2	High	High	High	High	Peak Found	0
P09622	Dihydrolipoyl dehydrogenase, mitochondrial OS=Homo sapiens OX=9606 GN=DLD PE=1 SV=2	DLD	0.592959	-	13.02	1.01762	-	31.4	1.11502	-	47.46	0.939683	-	23.49	0.531583	0.994925	0.96335	0.988313	19	6	22	6	1	509	54.1	7.85	474	9.76227e+06	1.92754e+07	1.81019e+07	1.84555e+07	7.36649e+06	5	6	6	6	6	High	High	High	High	High	0
Q9H4M9	EH domain-containing protein 1 OS=Homo sapiens OX=9606 GN=EHD1 PE=1 SV=2	EHD1	0.826183	-	30.08	0.765419	-	24.73	0.883919	-	38.84	0.940741	-	22.41	0.896495	0.899806	0.982917	0.988313	60	22	109	21	1	534	60.6	6.83	1574	5.81302e+07	1.03219e+08	9.12267e+07	8.75287e+07	3.98735e+07	20	20	21	20	18	High	High	High	High	High	0
O00233	26S proteasome non-ATPase regulatory subunit 9 OS=Homo sapiens OX=9606 GN=PSMD9 PE=1 SV=3	PSMD9	0.943894	-	20.38	1.00881	-	34.87	0.996805	-	30.79	0.940741	-	23.17	0.991946	0.995355	0.99619	0.988313	30	6	14	6	1	223	24.7	6.95	297	5221674	9.77893e+06	9.42854e+06	1.03745e+07	5.59784e+06	5	5	5	6	5	High	High	High	High	High	0
P30405	Peptidyl-prolyl cis-trans isomerase F, mitochondrial OS=Homo sapiens OX=9606 GN=PPIF PE=1 SV=1	PPIF	0.592959	-	5.51	1.68612	-	58.97	1.1065	-	162.8	0.940741	-	129.4	0.564568	0.528112	0.967495	0.988313	18	2	3	2	1	207	22	9.38	63	2.01771e+06	2.74229e+06	3.10696e+06	5127524	1.28394e+06	2	2	2	2	2	Peak Found	Peak Found	Peak Found	High	Peak Found	0
Q14738	Serine/threonine-protein phosphatase 2A 56 kDa regulatory subunit delta isoform OS=Homo sapiens OX=9606 GN=PPP2R5D PE=1 SV=1	PPP2R5D	1.22332	-	32.66	0.862335	-	18.66	0.832801	-	26.88	0.941799	-	55.68	0.8424	0.975689	0.94726	0.988313	19	7	9	7	1	602	69.9	8.13	90	3.52764e+06	5829080	6.49625e+06	5.82319e+06	3.44496e+06	4	4	4	4	4	Peak Found	High	High	High	High	0
P40763	Signal transducer and activator of transcription 3 OS=Homo sapiens OX=9606 GN=STAT3 PE=1 SV=2	STAT3	1.12871	-	32.03	1.0011	-	22.93	1.20128	-	26.93	0.941799	-	19.59	0.907879	0.995355	0.931276	0.988313	31	13	59	13	1	770	88	6.3	1998	9.58049e+06	1.84996e+07	2.19863e+07	1.8125e+07	1.59491e+07	10	11	11	10	11	High	High	High	High	High	0
Q96P70	Importin-9 OS=Homo sapiens OX=9606 GN=IPO9 PE=1 SV=3	IPO9	1.29813	-	51.45	0.980176	-	6.6	0.789137	-	3.35	0.942858	-	35.63	0.776622	0.998149	0.931276	0.988313	17	8	21	8	1	1041	115.9	4.81	670	3.82801e+06	8.45665e+06	4.97974e+06	8.72679e+06	5.30563e+06	4	5	3	5	4	High	High	High	High	High	0
P06744	Glucose-6-phosphate isomerase OS=Homo sapiens OX=9606 GN=GPI PE=1 SV=4	GPI	0.668867	-	33.01	0.882159	-	24.69	0.908413	-	43.93	0.942858	-	58.33	0.687599	0.97705	0.990367	0.988313	39	15	122	15	1	558	63.1	8.32	3636	9.30853e+07	1.72523e+08	1.64532e+08	1.83375e+08	1.00282e+08	13	14	15	15	13	High	High	High	High	High	0
Q9NVA2	Septin-11 OS=Homo sapiens OX=9606 GN=SEPTIN11 PE=1 SV=3	SEPTIN11				1.44824	-	0	1.33546	-	0	0.942858	-	0		0.732589	0.830661	0.988313	5	2	2	2	1	429	49.4	6.81	31	833625	2.18098e+06	3.91493e+06	4210483	1.17681e+06	1	2	2	2	1	Peak Found	Peak Found	Peak Found	High	High	0
P63241	Eukaryotic translation initiation factor 5A-1 OS=Homo sapiens OX=9606 GN=EIF5A PE=1 SV=2	EIF5A	1.56106	-	50.95	1.06278	-	25.32	0.783813	-	12.86	0.943916	-	43.97	0.564568	0.980561	0.927255	0.988313	78	13	145	13	1	154	16.8	5.24	4607	1.01605e+08	2.17602e+08	1.72061e+08	244202201	1.99573e+08	8	12	12	12	11	High	High	High	High	High	0
P46778	60S ribosomal protein L21 OS=Homo sapiens OX=9606 GN=RPL21 PE=1 SV=2	RPL21	0.677668	-	20.09	0.843612	-	28.63	0.795527	-	15.05	0.943916	-	15.57	0.700331	0.968083	0.932236	0.988313	21	3	22	3	1	160	18.6	10.49	426	17733384	3.0729e+07	25706224	2.35319e+07	1.22283e+07	3	3	3	3	3	High	High	High	High	High	0
P61158	Actin-related protein 3 OS=Homo sapiens OX=9606 GN=ACTR3 PE=1 SV=3	ACTR3	0.532453	-	20.62	0.914097	-	16.12	0.900958	-	12.33	0.943916	-	19.02	0.385549	0.986817	0.990367	0.988313	53	13	72	13	1	418	47.3	5.88	1750	2.76996e+07	5.50766e+07	4.1793e+07	5.33231e+07	3.39603e+07	8	11	9	11	11	High	High	High	High	High	0
Q92783	Signal transducing adapter molecule 1 OS=Homo sapiens OX=9606 GN=STAM PE=1 SV=3	STAM	1.47635	-	0	0.475771	-	0	0.391906	-	0	0.944974	-	0	0.658514	0.281968	0.0998517	0.988313	9	2	4	2	1	540	59.1	4.82	69	1.15526e+06	1.9422e+06	775790	1.39713e+06	1.96903e+06	1	1	1	2	1	High	Peak Found	High	High	High	0
P11177	Pyruvate dehydrogenase E1 component subunit beta, mitochondrial OS=Homo sapiens OX=9606 GN=PDHB PE=1 SV=3	PDHB	0.529153	-	1.22	0.777533	-	0	1.0213	-	43.45	0.944974	-	53.53	0.438742	0.918587	0.99619	0.988313	7	2	5	2	1	359	39.2	6.65	147	1.7507e+06	2.10796e+06	2.39216e+06	2.27047e+06	1.03761e+06	2	2	2	1	2	High	High	Peak Found	Peak Found	Peak Found	0
Q6FI81	Anamorsin OS=Homo sapiens OX=9606 GN=CIAPIN1 PE=1 SV=2	CIAPIN1	0.493949	-	0	0.703744	-	0	0.828541	-	0	0.946032	-	0	0.36286	0.807009	0.942353	0.988313	13	2	6	2	1	312	33.6	5.62	16	858970	1.44572e+06	1.22055e+06	1.87038e+06	1.54346e+06	1	1	1	2	2	High	High	High	High	High	0
Q06830	Peroxiredoxin-1 OS=Homo sapiens OX=9606 GN=PRDX1 PE=1 SV=1	PRDX1	0.811881	-	30.38	1.00881	-	14.22	0.84984	-	16.12	0.94709	-	43.59	0.881942	0.995355	0.963633	0.988313	70	14	156	12	1	199	22.1	8.13	3405	3.78792e+08	5.74909e+08	549888937	6.53904e+08	3.74372e+08	11	12	12	12	12	High	High	High	High	High	0
Q02543	60S ribosomal protein L18a OS=Homo sapiens OX=9606 GN=RPL18A PE=1 SV=2	RPL18A	0.784378	-	28.91	0.849119	-	8.48	0.857295	-	7.17	0.94709	-	43.64	0.850654	0.971143	0.967913	0.988313	30	5	45	5	1	176	20.7	10.71	997	2.57329e+07	4.65222e+07	3.92791e+07	3.85614e+07	1.91914e+07	5	5	5	5	4	High	High	High	High	High	0
O00151	PDZ and LIM domain protein 1 OS=Homo sapiens OX=9606 GN=PDLIM1 PE=1 SV=4	PDLIM1	0.70077	-	28.76	0.579295	-	11.68	0.903088	-	47.69	0.94709	-	29.5	0.746257	0.561381	0.990367	0.988313	60	13	95	13	1	329	36	7.02	1620	6.92632e+07	1.26362e+08	9.10455e+07	7.32988e+07	4.0435e+07	13	12	12	12	11	High	High	High	High	High	0
Q07021	Complement component 1 Q subcomponent-binding protein, mitochondrial OS=Homo sapiens OX=9606 GN=C1QBP PE=1 SV=1	C1QBP	1.33993	-	11.48	0.875551	-	24.72	0.880724	-	28.5	0.948149	-	19.74	0.754186	0.975689	0.981527	0.988383	46	7	60	7	1	282	31.3	4.84	1769	3.19476e+07	45534819	4.96926e+07	5.51028e+07	5.16307e+07	5	5	5	5	6	High	High	High	High	High	0
Q9NZM1	Myoferlin OS=Homo sapiens OX=9606 GN=MYOF PE=1 SV=1	MYOF	0.852585	-	14.51	0.745595	-	6.44	1.15548	-	50.58	0.948149	-	22.92	0.912152	0.876454	0.936901	0.988383	8	12	38	12	1	2061	234.6	6.18	540	5.25064e+06	1.65187e+07	15045961	1.80622e+07	9.70861e+06	6	10	9	9	9	High	High	High	High	High	0
P14923	Junction plakoglobin OS=Homo sapiens OX=9606 GN=JUP PE=1 SV=3	JUP	0.828383	-	18.54	0.561674	-	14.1	0.645367	-	17.28	0.949207	-	34.71	0.900277	0.520564	0.719539	0.98877	33	14	62	12	1	745	81.7	6.14	1649	1.2656e+07	1.6164e+07	1.48234e+07	1.30807e+07	1.56156e+07	10	9	9	8	10	High	High	High	High	High	0
P05787	Keratin, type II cytoskeletal 8 OS=Homo sapiens OX=9606 GN=KRT8 PE=1 SV=7	KRT8	0.823982	-	20.49	0.79185	-	25.75	0.945687	-	32.57	0.949207	-	36.26	0.89306	0.941075	0.99619	0.98877	61	28	226	25	1	483	53.7	5.59	7251	4.58389e+08	7.16304e+08	6.95018e+08	6.88166e+08	4.13021e+08	23	23	24	24	22	High	High	High	High	High	0
P52272	Heterogeneous nuclear ribonucleoprotein M OS=Homo sapiens OX=9606 GN=HNRNPM PE=1 SV=3	HNRNPM	0.581958	-	8.15	0.540749	-	5.08	0.728435	-	7.79	0.950265	-	22.92	0.500468	0.467144	0.86405	0.989712	10	5	16	5	1	730	77.5	8.7	450	1.12159e+07	1.47461e+07	8605579	7.44034e+06	6.89917e+06	5	5	4	5	4	High	High	High	High	High	0
Q92616	eIF-2-alpha kinase activator GCN1 OS=Homo sapiens OX=9606 GN=GCN1 PE=1 SV=7	GCN1	1.09681	-	46.72	0.986784	-	28.31	1.02875	-	45.49	0.950265	-	24.45	0.927571	0.997591	0.99619	0.988968	21	35	152	35	1	2671	292.5	7.43	4374	2.47798e+07	4.86335e+07	4.86714e+07	5.06556e+07	2.67854e+07	23	26	29	27	23	High	High	High	High	High	0
Q14204	Cytoplasmic dynein 1 heavy chain 1 OS=Homo sapiens OX=9606 GN=DYNC1H1 PE=1 SV=5	DYNC1H1	1.09351	-	47.48	1.11344	-	44.76	1.11182	-	47.76	0.950265	-	43.51	0.929666	0.975689	0.964291	0.989712	42	138	810	138	1	4646	532.1	6.4	19617	1.95686e+08	3.80432e+08	4.22305e+08	4.7041e+08	2.87809e+08	103	123	124	129	117	High	High	High	High	High	0
P36871	Phosphoglucomutase-1 OS=Homo sapiens OX=9606 GN=PGM1 PE=1 SV=3	PGM1	1.41804	-	0	0.814978	-	0	0.996805	-	0	0.951323	-	0	0.687599	0.962439	0.99619	0.989712	10	3	19	3	1	562	61.4	6.76	470	1.2202e+06	4.18528e+06	7.79019e+06	3.55414e+06	3.57434e+06	1	2	3	2	2	High	High	High	High	High	0
Q13404	Ubiquitin-conjugating enzyme E2 variant 1 OS=Homo sapiens OX=9606 GN=UBE2V1 PE=1 SV=2	UBE2V1	0.59736	-	25.12	0.876652	-	14.83	0.731629	-	16.1	0.952381	-	43.58	0.539496	0.975689	0.866575	0.990391	38	5	34	5	1	147	16.5	7.93	935	2.51036e+07	4.24714e+07	3.36324e+07	3.64159e+07	1.47474e+07	5	5	5	5	5	High	High	High	High	High	0
P63220	40S ribosomal protein S21 OS=Homo sapiens OX=9606 GN=RPS21 PE=1 SV=1	RPS21	0.456546	-	13.92	0.729075	-	42.17	0.767838	-	29.05	0.955556	-	68.05	0.212101	0.845491	0.912775	0.992471	63	5	22	5	1	83	9.1	8.5	660	1.45805e+07	2.67049e+07	2.31267e+07	2.30639e+07	1.01738e+07	4	5	5	5	5	High	High	High	High	High	0
O60749	Sorting nexin-2 OS=Homo sapiens OX=9606 GN=SNX2 PE=1 SV=2	SNX2	1.25303	-	0	1	-	0	1.07987	-	0	0.955556	-	0	0.817454	0.995355	0.981527	0.992806	5	2	11	2	1	519	58.4	5.12	148	4421613	8.70878e+06	9.10247e+06	9.08105e+06	6400583	1	2	2	2	1	High	High	High	High	High	0
O76003	Glutaredoxin-3 OS=Homo sapiens OX=9606 GN=GLRX3 PE=1 SV=2	GLRX3	1.13311	-	31.46	1.12996	-	28.24	0.980831	-	27.52	0.956614	-	7.17	0.905808	0.968083	1	0.993883	36	7	34	7	1	335	37.4	5.39	1015	3.73684e+06	1.72924e+07	1.96005e+07	1.92518e+07	1.3499e+07	2	7	7	7	6	High	High	High	High	High	0
P36542	ATP synthase subunit gamma, mitochondrial OS=Homo sapiens OX=9606 GN=ATP5F1C PE=1 SV=1	ATP5F1C	0.982398	-	0	0.993392	-	14.51	0.915868	-	0.49	0.958731	-	0.94	0.999814	0.99614	0.99619	0.996306	26	5	13	5	1	298	33	9.22	254	2.96726e+06	9.98665e+06	9.24065e+06	1.0274e+07	2.93086e+06	2	4	5	5	3	High	High	High	High	Peak Found	0
Q15363	Transmembrane emp24 domain-containing protein 2 OS=Homo sapiens OX=9606 GN=TMED2 PE=1 SV=1	TMED2	0.343234	-	0.89	0.73348	-	21.67	0.528222	-	5.65	0.959789	-	11.88	0.0476408	0.854977	0.417315	0.996338	24	4	35	4	1	201	22.7	5.17	1233	1.04067e+07	1.68673e+07	1.30258e+07	1.9653e+07	1.11722e+07	3	3	4	4	4	High	High	High	High	High	0
P53992	Protein transport protein Sec24C OS=Homo sapiens OX=9606 GN=SEC24C PE=1 SV=3	SEC24C	1.0231	-	10.63	0.688326	-	3.22	0.86262	-	17.4	0.959789	-	31.65	0.982754	0.785238	0.967947	0.996338	9	5	17	5	1	1094	118.2	7.06	229	4.6586e+06	7.98937e+06	7.67412e+06	6.73373e+06	6.20991e+06	3	4	4	3	4	High	High	High	High	High	0
P30085	UMP-CMP kinase OS=Homo sapiens OX=9606 GN=CMPK1 PE=1 SV=3	CMPK1	1.28383	-	29.38	0.786344	-	17.74	0.86049	-	17.71	0.960847	-	45.49	0.788418	0.92972	0.967913	0.99862	58	9	54	9	1	196	22.2	5.57	1363	1.52384e+07	2.41642e+07	2.1687e+07	2.26279e+07	1.53697e+07	7	7	7	7	7	High	High	High	High	High	0
P60953	Cell division control protein 42 homolog OS=Homo sapiens OX=9606 GN=CDC42 PE=1 SV=2	CDC42	0.964796	-	33.06	1.06057	-	6.33	1.0394	-	23.78	0.961905	-	19.2	0.997856	0.981299	0.992372	0.998697	24	4	37	4	1	191	21.2	6.55	1021	1.51039e+07	2.16719e+07	23766212	2.82575e+07	1.72541e+07	4	3	3	4	4	High	High	High	High	High	0
P09874	Poly [ADP-ribose] polymerase 1 OS=Homo sapiens OX=9606 GN=PARP1 PE=1 SV=4	PARP1	0.556656	-	0	0.659692	-	10.9	0.610224	-	1.25	0.964022	-	19.57	0.471023	0.732589	0.629341	0.999351	7	4	8	4	1	1014	113	8.88	113	2.14603e+06	5.06269e+06	3.19325e+06	3.11244e+06	1.32889e+06	2	3	3	3	2	High	High	High	High	High	0
Q96SU4	Oxysterol-binding protein-related protein 9 OS=Homo sapiens OX=9606 GN=OSBPL9 PE=1 SV=2	OSBPL9	0.715072	-	0	1.50441	-	0	0.841321	-	0	0.964022	-	0	0.79469	0.692165	0.954174	0.999351	3	2	8	2	1	736	83.1	6.18	159	281080	2.33154e+06	2.44015e+06	2.61177e+06	1.05333e+06	1	2	2	2	2	Peak Found	High	High	High	Peak Found	0
P14550	Aldo-keto reductase family 1 member A1 OS=Homo sapiens OX=9606 GN=AKR1A1 PE=1 SV=3	AKR1A1	0.689769	-	11.22	0.838106	-	19.35	0.580405	-	11.71	0.966138	-	23.94	0.724025	0.968083	0.559827	0.999351	24	5	32	5	1	325	36.6	6.79	973	10550008	23447796	16035711	2.00793e+07	1.44654e+07	4	5	5	5	5	High	High	High	High	High	0
Q9NY33	Dipeptidyl peptidase 3 OS=Homo sapiens OX=9606 GN=DPP3 PE=1 SV=2	DPP3	1	-	29.91	0.832599	-	4.24	0.760383	-	10.98	0.966138	-	45.27	0.995552	0.968083	0.901837	0.999351	8	3	12	3	1	737	82.5	5.1	465	3.78641e+06	7.03621e+06	5.90804e+06	6793089	4.84e+06	2	2	3	3	3	High	High	High	High	High	0
P05198	Eukaryotic translation initiation factor 2 subunit 1 OS=Homo sapiens OX=9606 GN=EIF2S1 PE=1 SV=3	EIF2S1	0.765677	-	18.23	0.932819	-	30.92	0.760383	-	27.98	0.966138	-	46.46	0.825436	0.993772	0.901837	0.999351	49	10	50	10	1	315	36.1	5.08	1938	1.84447e+07	3.2426e+07	3.09698e+07	33329423	2.25242e+07	8	8	10	10	9	High	High	High	High	High	0
P11586	C-1-tetrahydrofolate synthase, cytoplasmic OS=Homo sapiens OX=9606 GN=MTHFD1 PE=1 SV=4	MTHFD1	1.08581	-	40.51	1.02203	-	33.58	1.02449	-	41.48	0.966138	-	43.61	0.939064	0.993772	0.99619	0.999351	54	35	255	35	1	935	101.5	7.3	7054	9.57541e+07	1.80005e+08	1.59449e+08	159068673	1.11293e+08	31	33	32	31	30	High	High	High	High	High	0
P11142	Heat shock cognate 71 kDa protein OS=Homo sapiens OX=9606 GN=HSPA8 PE=1 SV=1	HSPA8	1.13421	-	50.42	1.06828	-	48.87	0.990415	-	40.65	0.968255	-	36.79	0.905808	0.980558	0.998907	0.999351	59	30	334	27	1	646	70.9	5.52	9621	4.24209e+08	7.0014e+08	6.6186e+08	8.2668e+08	5.1944e+08	24	26	27	27	26	High	High	High	High	High	0
P23921	Ribonucleoside-diphosphate reductase large subunit OS=Homo sapiens OX=9606 GN=RRM1 PE=1 SV=1	RRM1	1.34763	-	50.37	1.13106	-	30.74	0.824281	-	16.54	0.969313	-	50.86	0.747696	0.968083	0.940063	0.999351	19	9	39	9	1	792	90	7.15	864	7.40597e+06	1.52197e+07	1.30171e+07	1.69552e+07	1.15558e+07	6	8	8	9	7	High	High	High	High	High	0
Q96FQ6	Protein S100-A16 OS=Homo sapiens OX=9606 GN=S100A16 PE=1 SV=1	S100A16	1.07151	-	63.61	1.22797	-	145.53	1.18956	-	124.27	0.969313	-	124.75	0.950185	0.919612	0.932236	0.999351	41	3	15	3	1	103	11.8	6.79	379	3.17991e+06	5.2679e+06	7.28901e+06	8.2566e+06	3510825	2	2	3	3	2	High	High	High	High	High	0
Q9BTT0	Acidic leucine-rich nuclear phosphoprotein 32 family member E OS=Homo sapiens OX=9606 GN=ANP32E PE=1 SV=1	ANP32E	1.45765	-	23.41	1.01432	-	56.8	1.52503	-	11.77	0.970371	-	9.53	0.663047	0.995214	0.65923	0.999351	36	6	28	6	1	268	30.7	3.85	1384	8.15205e+06	15703705	1.9302e+07	1.73787e+07	13759033	3	5	5	5	5	High	High	High	High	High	0
Q9NR28	Diablo IAP-binding mitochondrial protein OS=Homo sapiens OX=9606 GN=DIABLO PE=1 SV=1	DIABLO	1.46865	-	0	1.35903	-	0	1.72204	-	50.87	0.970371	-	0	0.724282	0.807009	0.479224	0.999351	37	4	14	4	1	239	27.1	5.9	236	731264	381917	1.98979e+06	544473	375086	2	1	2	1	1	High	High	High	High	High	0
P26641	Elongation factor 1-gamma OS=Homo sapiens OX=9606 GN=EEF1G PE=1 SV=3	EEF1G	1.11221	-	64.39	1.0022	-	38.09	1.00852	-	55.18	0.971429	-	36.71	0.919953	0.995355	0.99619	0.999351	67	21	183	21	1	437	50.1	6.67	4492	1.51579e+08	266995792	2.50606e+08	3.05227e+08	1.53858e+08	16	19	20	20	18	High	High	High	High	High	0
P53396	ATP-citrate synthase OS=Homo sapiens OX=9606 GN=ACLY PE=1 SV=3	ACLY	1.61166	-	50.21	1.28855	-	44.87	1.02662	-	39.44	0.971429	-	41.98	0.525883	0.873205	0.99619	0.999351	46	36	209	36	1	1101	120.8	7.33	6961	6.93621e+07	1.22352e+08	1.34241e+08	1.66498e+08	1.02878e+08	31	33	34	34	30	High	High	High	High	High	0
O43583	Density-regulated protein OS=Homo sapiens OX=9606 GN=DENR PE=1 SV=2	DENR	1.23762	-	42.09	1.23568	-	12.17	1.10543	-	49.96	0.971429	-	41.52	0.831859	0.915861	0.967913	0.999351	31	5	18	5	1	198	22.1	5.3	399	2.98798e+06	5.58391e+06	6.66054e+06	6.9874e+06	1.03461e+07	3	3	3	3	5	High	High	High	High	High	0
P41091	Eukaryotic translation initiation factor 2 subunit 3 OS=Homo sapiens OX=9606 GN=EIF2S3 PE=1 SV=3	EIF2S3	0.89989	-	34.8	0.898678	-	25.67	0.646432	-	18.04	0.972487	-	22.43	0.956335	0.980561	0.719585	0.999351	21	7	38	7	1	472	51.1	8.4	682	1.27804e+07	2.2042e+07	1.5322e+07	1.81666e+07	1.13446e+07	7	7	7	7	6	High	High	High	High	High	0
P0DMV8	Heat shock 70 kDa protein 1A OS=Homo sapiens OX=9606 GN=HSPA1A PE=1 SV=1	HSPA1A	1.58966	-	37.59	1.24339	-	38.65	1.00745	-	39.34	0.972487	-	27.82	0.543907	0.905462	0.99619	0.999351	67	30	304	20	1	641	70	5.66	8483	1.42802e+08	2.76622e+08	2.6073e+08	3.46728e+08	2.93104e+08	15	19	20	20	18	High	High	High	High	High	0
P50395	Rab GDP dissociation inhibitor beta OS=Homo sapiens OX=9606 GN=GDI2 PE=1 SV=2	GDI2	0.914191	-	22.28	0.979075	-	35.53	0.943557	-	25.58	0.973546	-	29.55	0.972787	0.999238	0.99619	0.999351	64	24	185	16	1	445	50.6	6.47	5815	5.10532e+07	9.18968e+07	9.39183e+07	9.61847e+07	6.07882e+07	12	14	15	15	14	High	High	High	High	High	0
Q14152	Eukaryotic translation initiation factor 3 subunit A OS=Homo sapiens OX=9606 GN=EIF3A PE=1 SV=1	EIF3A	0.841584	-	41.63	0.790749	-	14.41	0.788072	-	15.42	0.974604	-	26.11	0.907479	0.937055	0.931001	0.999351	16	17	55	17	1	1382	166.5	6.79	980	1.69931e+07	2.99193e+07	2.37424e+07	2.75175e+07	2.19427e+07	13	14	14	15	14	High	High	High	High	High	0
P31946	14-3-3 protein beta/alpha OS=Homo sapiens OX=9606 GN=YWHAB PE=1 SV=3	YWHAB	0.954895	-	43.23	0.769824	-	15.69	0.822151	-	23.8	0.974604	-	39.36	0.996285	0.905462	0.938492	0.999351	69	16	154	9	1	246	28.1	4.83	4890	6.22546e+07	1.29746e+08	9.3612e+07	1.23982e+08	7.94763e+07	5	7	7	8	7	High	High	High	High	High	0
O60232	Protein ZNRD2 OS=Homo sapiens OX=9606 GN=ZNRD2 PE=1 SV=1	ZNRD2				1.08811	-	0	0.924388	-	0	0.974604	-	0		0.97705	0.99619	0.999351	13	2	2	2	1	199	21.5	5.24	114	1.38535e+06	2.40182e+06	3.48066e+06	2.72978e+06	1.23702e+06	1	1	2	1	1	Peak Found	High	Peak Found	Peak Found	High	0
P23588	Eukaryotic translation initiation factor 4B OS=Homo sapiens OX=9606 GN=EIF4B PE=1 SV=2	EIF4B	1.52585	-	19.21	1.37004	-	60.27	0.949947	-	36	0.974604	-	9.04	0.597315	0.804103	0.99619	0.999351	4	3	13	3	1	611	69.1	5.73	140	1.94553e+06	4.2605e+06	3.0919e+06	3.88873e+06	3.89893e+06	2	3	3	3	3	High	High	High	High	High	0
P06737	Glycogen phosphorylase, liver form OS=Homo sapiens OX=9606 GN=PYGL PE=1 SV=4	PYGL	0.392739	-	1.63	1.20374	-	19.94	0.908413	-	6.77	0.975662	-	18.33	0.104883	0.941859	0.990367	0.999351	6	3	13	3	1	847	97.1	7.17	147	3.04373e+06	4.05524e+06	3.68978e+06	5661506	1.07116e+06	3	2	2	3	2	High	High	High	High	High	0
P31947	14-3-3 protein sigma OS=Homo sapiens OX=9606 GN=SFN PE=1 SV=1	SFN	1.75908	-	68.36	1.5804	-	90.21	1.15974	-	81.4	0.975662	-	51.33	0.40086	0.620882	0.933925	0.99941	73	18	138	16	1	248	27.8	4.74	4585	6.41223e+07	1.07476e+08	120735483	1.47107e+08	1.00204e+08	13	13	14	13	13	High	High	High	High	High	0
P21333	Filamin-A OS=Homo sapiens OX=9606 GN=FLNA PE=1 SV=4	FLNA	1.33773	-	48.1	1.09581	-	40.87	1.03301	-	44.74	0.97672	-	34.26	0.754813	0.975689	0.99619	0.99941	52	91	783	81	1	2647	280.6	6.06	21180	4.65349e+08	7.98789e+08	8.00622e+08	8.81782e+08	6.67839e+08	74	77	76	78	76	High	High	High	High	High	0
P41252	Isoleucine--tRNA ligase, cytoplasmic OS=Homo sapiens OX=9606 GN=IARS1 PE=1 SV=2	IARS1	0.433443	-	10.07	0.817181	-	31.34	0.893504	-	50.85	0.977778	-	59.07	0.168517	0.962439	0.989842	0.99972	23	23	107	23	1	1262	144.4	6.15	2610	3.43208e+07	5.7655e+07	5.64208e+07	6.09083e+07	2.77503e+07	16	21	20	23	19	High	High	High	High	High	0
P15559	NAD(P)H dehydrogenase [quinone] 1 OS=Homo sapiens OX=9606 GN=NQO1 PE=1 SV=1	NQO1	0.485149	-	15.19	0.729075	-	12.46	0.894569	-	27.28	0.977778	-	42.18	0.270344	0.84428	0.989842	0.99972	47	12	93	12	1	274	30.8	8.88	2819	7.71266e+07	1.27888e+08	1.22438e+08	1.18966e+08	6.19882e+07	6	10	10	11	10	High	High	High	High	High	0
O60925	Prefoldin subunit 1 OS=Homo sapiens OX=9606 GN=PFDN1 PE=1 SV=2	PFDN1	1.49285	-	0	1.5011	-	0	1.07774	-	0	0.977778	-	0	0.635065	0.692819	0.981527	0.99972	17	2	7	2	1	122	14.2	6.81	124	1.41608e+06	2464269	2614885	3.84981e+06	2.44046e+06	1	1	1	1	1	High	High	High	High	High	0
Q8TCT9	Minor histocompatibility antigen H13 OS=Homo sapiens OX=9606 GN=HM13 PE=1 SV=1	HM13	1.42024	-	145.72	1.17291	-	54.09	0.886049	-	6.85	0.979895	-	14.81	0.687599	0.962439	0.985793	0.99941	10	2	15	2	1	377	41.5	6.43	361	4.69915e+06	7642637	7.45507e+06	8.33617e+06	6050461	2	2	2	2	2	High	High	High	High	High	0
Q96CW1	AP-2 complex subunit mu OS=Homo sapiens OX=9606 GN=AP2M1 PE=1 SV=2	AP2M1				0.699339	-	0	0.903088	-	0	0.980953	-	0		0.804103	0.990367	0.999351	7	2	6	2	1	435	49.6	9.54	51	1.00119e+06	3.06627e+06	1.55077e+06	2.45125e+06	1.11367e+06	1	2	1	2	1	High	Peak Found	High	High	Peak Found	0
P62266	40S ribosomal protein S23 OS=Homo sapiens OX=9606 GN=RPS23 PE=1 SV=3	RPS23	1.56326	-	62.4	0.813877	-	27.09	1.13525	-	47.75	0.980953	-	21.93	0.564568	0.962439	0.94726	0.99941	36	5	33	5	1	143	15.8	10.49	720	6.57937e+06	1.81735e+07	1.66263e+07	1.49144e+07	13633071	3	4	4	4	4	High	High	High	High	High	0
O15371	Eukaryotic translation initiation factor 3 subunit D OS=Homo sapiens OX=9606 GN=EIF3D PE=1 SV=1	EIF3D				1.06278	-	0	1.24068	-	0	0.980953	-	0		0.980561	0.907009	0.999351	13	4	8	4	1	548	63.9	6.05	307	1.35621e+06	4.22049e+06	4.88789e+06	4.82588e+06	2.83538e+06	1	3	3	3	2	High	High	High	High	High	0
P61204	ADP-ribosylation factor 3 OS=Homo sapiens OX=9606 GN=ARF3 PE=1 SV=2	ARF3	0.687569	-	2.19	0.863436	-	5.27	0.875399	-	5.66	0.982011	-	44.53	0.718937	0.975689	0.980974	0.999351	55	9	86	4	1	181	20.6	7.43	2588	2.87376e+07	5.61154e+07	5.03813e+07	5.54621e+07	2.78355e+07	3	4	4	4	4	High	High	High	High	High	0
P22314	Ubiquitin-like modifier-activating enzyme 1 OS=Homo sapiens OX=9606 GN=UBA1 PE=1 SV=3	UBA1	1.32343	-	52.85	0.935022	-	26.6	0.974441	-	39.28	0.983069	-	37.32	0.759518	0.993772	1	0.999351	39	23	166	23	1	1058	117.8	5.76	5601	4.74499e+07	8.16071e+07	8.59034e+07	9.18152e+07	70657910	16	20	20	20	20	High	High	High	High	High	0
P46776	60S ribosomal protein L27a OS=Homo sapiens OX=9606 GN=RPL27A PE=1 SV=2	RPL27A	0.817382	-	13.16	0.955947	-	6.28	0.984026	-	50.09	0.983069	-	51.74	0.88835	0.995355	1	0.999351	22	3	27	3	1	148	16.6	11	604	22328979	4.41682e+07	39996636	35426700	22917783	3	3	3	3	3	High	High	High	High	High	0
Q96QK1	Vacuolar protein sorting-associated protein 35 OS=Homo sapiens OX=9606 GN=VPS35 PE=1 SV=2	VPS35	1.17822	-	43.9	0.960352	-	24.81	0.992545	-	31.48	0.985186	-	34.35	0.881908	0.995355	0.997535	0.999351	42	24	128	24	1	796	91.6	5.49	4243	2.64114e+07	5.8964e+07	6.50282e+07	6.74972e+07	4.46445e+07	16	20	21	21	22	High	High	High	High	High	0
O60220	Mitochondrial import inner membrane translocase subunit Tim8 A OS=Homo sapiens OX=9606 GN=TIMM8A PE=1 SV=1	TIMM8A	0.642464	-	24.35	1.76652	-	38.6	1.08946	-	8.16	0.985186	-	0	0.639097	0.469991	0.978205	0.999351	41	2	7	2	1	97	11	5.16	89	2499286	2.42837e+06	4646034	8.03562e+06	1.96054e+06	2	1	2	2	2	High	High	High	High	Peak Found	0
Q13263	Transcription intermediary factor 1-beta OS=Homo sapiens OX=9606 GN=TRIM28 PE=1 SV=5	TRIM28	0.745875	-	17.72	0.795154	-	36.8	1.18104	-	82.46	0.985186	-	76.19	0.796447	0.941859	0.932236	0.999351	31	15	76	15	1	835	88.5	5.77	1890	4.08643e+07	4.78366e+07	4.72733e+07	4.60088e+07	3.76127e+07	14	13	13	13	14	High	High	High	High	High	0
Q8NC51	Plasminogen activator inhibitor 1 RNA-binding protein OS=Homo sapiens OX=9606 GN=SERBP1 PE=1 SV=2	SERBP1	0.919692	-	57.58	0.588106	-	30.51	0.888179	-	45.82	0.986244	-	75.67	0.975006	0.582644	0.986521	0.999351	33	10	58	10	1	408	44.9	8.65	1438	2.00185e+07	3.64436e+07	3.50809e+07	2.86758e+07	2.13093e+07	9	10	10	10	9	High	High	High	High	High	0
Q15185	Prostaglandin E synthase 3 OS=Homo sapiens OX=9606 GN=PTGES3 PE=1 SV=1	PTGES3	0.779978	-	51.41	1.23238	-	75.66	1.15974	-	84.28	0.987302	-	68.75	0.843935	0.91703	0.933925	0.999351	36	5	43	5	1	160	18.7	4.54	1129	1.81952e+07	39392208	3.5902e+07	4.28953e+07	2.52953e+07	3	4	5	5	4	High	High	High	High	High	0
P62424	60S ribosomal protein L7a OS=Homo sapiens OX=9606 GN=RPL7A PE=1 SV=2	RPL7A	0.943894	-	54.74	0.873348	-	50.7	1.24601	-	60.23	0.987302	-	35.28	0.991946	0.975689	0.901837	0.999351	50	15	99	15	1	266	30	10.61	1872	3.93572e+07	6.95487e+07	6.1743e+07	5.33187e+07	3.70704e+07	11	14	14	12	14	High	High	High	High	High	0
P61077	Ubiquitin-conjugating enzyme E2 D3 OS=Homo sapiens OX=9606 GN=UBE2D3 PE=1 SV=1	UBE2D3	1.10011	-	0	1.14758	-	0	1.41853	-	0	0.98836	-	0	0.924673	0.968083	0.766189	0.999351	24	2	14	2	1	147	16.7	7.8	216	4484364	8.59535e+06	1.14467e+07	1.0355e+07	6.55304e+06	1	2	2	2	2	High	High	High	High	High	0
Q9NR31	GTP-binding protein SAR1a OS=Homo sapiens OX=9606 GN=SAR1A PE=1 SV=1	SAR1A	2.74147	-	14.66	1.5033	-	45.66	1.00106	-	30.03	0.989419	-	26.69	0.0509414	0.692819	0.99619	0.999351	64	8	69	5	1	198	22.4	6.68	1849	9.05203e+06	1.88424e+07	1.68977e+07	2.758e+07	29840370	3	5	5	5	4	High	High	High	High	High	0
Q9UI30	Multifunctional methyltransferase subunit TRM112-like protein OS=Homo sapiens OX=9606 GN=TRMT112 PE=1 SV=1	TRMT112	1.64576	-	45.43	1.36233	-	47.82	1.18956	-	56.32	0.990477	-	60.3	0.49496	0.804103	0.932236	0.999351	33	3	11	3	1	125	14.2	5.26	191	2.7573e+06	8.28494e+06	6.50912e+06	7.7028e+06	4781170	2	3	3	3	2	High	High	High	High	High	0
P62701	40S ribosomal protein S4, X isoform OS=Homo sapiens OX=9606 GN=RPS4X PE=1 SV=2	RPS4X	0.829483	-	18.2	0.796256	-	21.89	0.920128	-	28.34	0.991535	-	35.2	0.900277	0.941859	0.99619	0.999351	39	9	82	9	1	263	29.6	10.15	2351	48073399	8.40645e+07	8.1429e+07	6.97138e+07	5.17373e+07	8	8	9	8	9	High	High	High	High	High	0
P55036	26S proteasome non-ATPase regulatory subunit 4 OS=Homo sapiens OX=9606 GN=PSMD4 PE=1 SV=1	PSMD4	1.10451	-	19.8	0.564978	-	10.63	0.700745	-	4.67	0.992593	-	39.84	0.923665	0.523598	0.822292	0.999351	18	4	14	4	1	377	40.7	4.79	193	5.57466e+06	1.08391e+07	8.0911e+06	7.38681e+06	7.89332e+06	4	4	4	3	4	High	High	High	High	High	0
P63244	Receptor of activated protein C kinase 1 OS=Homo sapiens OX=9606 GN=RACK1 PE=1 SV=3	RACK1	1.32673	-	72.96	0.955947	-	34.9	1.07774	-	62.86	0.993651	-	48.8	0.758485	0.995355	0.981527	0.999351	67	15	112	15	1	317	35.1	7.69	3011	8.54787e+07	1.15906e+08	1.02368e+08	1.05312e+08	6.8667e+07	14	13	13	13	13	High	High	High	High	High	0
P54819	Adenylate kinase 2, mitochondrial OS=Homo sapiens OX=9606 GN=AK2 PE=1 SV=2	AK2	0.986799	-	31.1	1.163	-	62.26	1.28967	-	57.36	0.995768	-	54.05	0.997856	0.968024	0.871592	0.997956	49	7	59	7	1	239	26.5	7.81	1681	1.939e+07	4.74358e+07	4.34401e+07	3.84482e+07	3.42204e+07	6	7	7	7	7	High	High	High	High	High	0
P09429	High mobility group protein B1 OS=Homo sapiens OX=9606 GN=HMGB1 PE=1 SV=3	HMGB1	1.10121	-	38.49	1.03524	-	47.34	1.04686	-	74.21	0.997884	-	41.35	0.924446	0.992545	0.990367	0.996187	48	10	103	8	1	215	24.9	5.74	2224	6.79489e+07	1.17398e+08	1.06277e+08	1.11511e+08	8.15725e+07	6	7	7	7	7	High	High	High	High	High	0
P29692	Elongation factor 1-delta OS=Homo sapiens OX=9606 GN=EEF1D PE=1 SV=5	EEF1D	0.810781	-	30.84	0.911894	-	21.12	1.00532	-	9.15	0.998942	-	30.61	0.881942	0.986817	0.99619	0.993941	41	8	72	8	1	281	31.1	5.01	2457	5.4227e+07	1.03458e+08	8.55409e+07	9.76851e+07	6.78557e+07	8	8	7	7	8	High	High	High	High	High	0
Q8IVF2	Protein AHNAK2 OS=Homo sapiens OX=9606 GN=AHNAK2 PE=1 SV=2	AHNAK2	2.25963	-	8.67	2.87115	-	5.99	1.6656	-	6.15	0.998942	-	8.21	0.149117	0.0344297	0.526556	0.9943	6	3	7	3	1	5795	616.2	5.36	259	2.03885e+06	2.92466e+06	5.71881e+06	1.00185e+07	6.12932e+06	3	3	3	3	3	Peak Found	Peak Found	Peak Found	High	High	0
P07900	Heat shock protein HSP 90-alpha OS=Homo sapiens OX=9606 GN=HSP90AA1 PE=1 SV=5	HSP90AA1	1.22332	-	93.32	1.09361	-	55.48	1.24707	-	72.47	1.00106	-	50.14	0.8424	0.975689	0.901837	0.992471	56	45	502	24	1	732	84.6	5.02	14114	3.72293e+08	5.81879e+08	6.69057e+08	7.20698e+08	5.13713e+08	17	22	23	23	22	High	High	High	High	High	0
P60866	40S ribosomal protein S20 OS=Homo sapiens OX=9606 GN=RPS20 PE=1 SV=1	RPS20	0.424642	-	19.39	0.915198	-	50.69	1.02662	-	55.84	1.00212	-	94.38	0.154952	0.986817	0.99619	0.992471	29	4	22	4	1	119	13.4	9.94	241	9576335	1.37614e+07	1.51215e+07	1.40321e+07	9.65755e+06	2	3	3	3	3	High	High	High	High	High	0
P52788	Spermine synthase OS=Homo sapiens OX=9606 GN=SMS PE=1 SV=2	SMS	0.866887	-	64.84	1.12004	-	40.7	1.27157	-	64.35	1.00423	-	53.3	0.926164	0.974133	0.885336	0.990391	62	15	60	15	1	366	41.2	5.02	1534	2.5063e+07	4.25858e+07	5.48609e+07	5.93635e+07	3.08177e+07	9	14	13	14	13	High	High	High	High	High	0
O75915	PRA1 family protein 3 OS=Homo sapiens OX=9606 GN=ARL6IP5 PE=1 SV=1	ARL6IP5	1.78218	-	0	1.12335	-	8.74	1.20341	-	3.74	1.00529	-	0.11	0.386528	0.972215	0.931001	0.989712	16	2	20	2	1	188	21.6	9.77	969	4.05724e+06	7.25569e+06	8.36823e+06	8263750	4.16518e+06	2	2	2	2	1	High	High	High	High	High	0
P13010	X-ray repair cross-complementing protein 5 OS=Homo sapiens OX=9606 GN=XRCC5 PE=1 SV=3	XRCC5	0.964796	-	40.72	0.752203	-	23.24	0.738019	-	17.3	1.00741	-	32.91	0.997856	0.8854	0.874778	0.98877	51	26	184	26	1	732	82.7	5.81	4529	6.62647e+07	1.32056e+08	9.30859e+07	1.06246e+08	7.43067e+07	20	24	23	23	21	High	High	High	High	High	0
P59998	Actin-related protein 2/3 complex subunit 4 OS=Homo sapiens OX=9606 GN=ARPC4 PE=1 SV=3	ARPC4	0.663366	-	23.03	1.10793	-	2.93	1.03088	-	3.01	1.00847	-	3.62	0.681061	0.975689	0.99619	0.98877	35	5	24	5	1	168	19.7	8.43	549	8.72999e+06	2.0157e+07	1.88493e+07	1.99627e+07	9.99944e+06	3	5	5	5	5	High	High	High	High	High	0
Q9UGI8	Testin OS=Homo sapiens OX=9606 GN=TES PE=1 SV=1	TES	1.67327	-	20.8	1.37225	-	38.74	1.40362	-	58.21	1.00952	-	5.26	0.467924	0.804103	0.77784	0.988313	15	5	11	5	1	421	48	7.68	263	3410756	6.97606e+06	7.29361e+06	7.61103e+06	4.26848e+06	4	4	4	4	3	High	High	High	High	High	0
P61978	Heterogeneous nuclear ribonucleoprotein K OS=Homo sapiens OX=9606 GN=HNRNPK PE=1 SV=1	HNRNPK	0.845985	-	32.36	0.845815	-	31.17	0.910543	-	42	1.01058	-	52.48	0.907879	0.968083	0.992	0.988313	49	18	167	18	1	463	50.9	5.54	5731	1.00031e+08	1.85641e+08	1.63397e+08	1.60477e+08	9.39623e+07	18	18	18	18	18	High	High	High	High	High	0
P50454	Serpin H1 OS=Homo sapiens OX=9606 GN=SERPINH1 PE=1 SV=2	SERPINH1	1.42244	-	46.69	1.15969	-	51.24	1.10969	-	65.81	1.01058	-	58.9	0.687599	0.968083	0.967495	0.988313	53	17	113	17	1	418	46.4	8.69	2872	4.13361e+07	7.44072e+07	83483739	9.59878e+07	6.51984e+07	14	16	16	16	16	High	High	High	High	High	0
P53621	Coatomer subunit alpha OS=Homo sapiens OX=9606 GN=COPA PE=1 SV=2	COPA	0.948295	-	36.2	0.854626	-	21.55	0.944622	-	23.09	1.01164	-	23.05	0.993617	0.974133	0.99619	0.988313	20	16	71	16	1	1224	138.3	7.66	1675	1.69638e+07	4.3428e+07	3.47616e+07	3.28715e+07	2.35661e+07	11	14	14	14	13	High	High	High	High	High	0
O60888	Protein CutA OS=Homo sapiens OX=9606 GN=CUTA PE=1 SV=2	CUTA	1.52365	-	36.58	0.755507	-	0.03	0.955272	-	23.14	1.01164	-	6.47	0.598161	0.890235	0.997535	0.988313	41	4	27	4	1	179	19.1	5.5	576	5.99101e+06	1.20454e+07	1.32082e+07	1.32757e+07	13605290	3	4	4	4	4	High	High	High	High	High	0
Q9Y6E2	eIF5-mimic protein 1 OS=Homo sapiens OX=9606 GN=BZW2 PE=1 SV=1	BZW2	1.57316	-	0	0.700441	-	0	0.806177	-	0	1.0127	-	0	0.560991	0.804103	0.932236	0.988313	7	2	11	2	1	419	48.1	6.68	254	1.2394e+06	2232162	1.71324e+06	1.57125e+06	2251418	1	1	1	1	1	High	High	High	High	High	0
P62280	40S ribosomal protein S11 OS=Homo sapiens OX=9606 GN=RPS11 PE=1 SV=3	RPS11	0.713971	-	23.74	0.839207	-	38.08	1.73589	-	94.44	1.0127	-	47.32	0.757145	0.968083	0.471542	0.988313	30	4	35	4	1	158	18.4	10.3	782	1.10798e+07	19269207	2.4108e+07	1.60449e+07	1.33765e+07	3	3	3	3	3	High	High	High	High	High	0
O95833	Chloride intracellular channel protein 3 OS=Homo sapiens OX=9606 GN=CLIC3 PE=1 SV=2	CLIC3	0.873487	-	27.08	1.00771	-	13.31	0.973376	-	31.29	1.01376	-	37.19	0.934061	0.995355	1	0.988313	67	11	87	11	1	236	26.6	6.43	2093	2.77502e+07	59741130	67240141	5.97408e+07	3.11981e+07	7	10	10	9	9	High	High	High	High	High	0
O75874	Isocitrate dehydrogenase [NADP] cytoplasmic OS=Homo sapiens OX=9606 GN=IDH1 PE=1 SV=2	IDH1	0.491749	-	19.51	0.60793	-	17.76	0.715655	-	13.17	1.01482	-	23.72	0.286648	0.625409	0.837855	0.988313	64	20	143	19	1	414	46.6	7.01	4623	1.04243e+08	1.75226e+08	1.13089e+08	1.13659e+08	6.63286e+07	17	19	19	19	18	High	High	High	High	High	0
P06396	Gelsolin OS=Homo sapiens OX=9606 GN=GSN PE=1 SV=1	GSN	0.977998	-	29.19	1.13546	-	37.88	1.01917	-	31.1	1.01482	-	41.78	0.999814	0.968083	0.99619	0.988313	23	12	64	12	1	782	85.6	6.28	2266	1.9948e+07	4.59111e+07	3.81777e+07	4.3347e+07	2.99125e+07	10	12	12	12	11	High	High	High	High	High	0
P13797	Plastin-3 OS=Homo sapiens OX=9606 GN=PLS3 PE=1 SV=4	PLS3	0.913091	-	45.79	0.973568	-	36.43	1.04366	-	55.15	1.01482	-	51.09	0.972679	0.997591	0.990367	0.988313	57	29	227	26	1	630	70.8	5.6	5797	1.17584e+08	2.1755e+08	1.82086e+08	1.83168e+08	9.59065e+07	23	24	24	22	23	High	High	High	High	High	0
P07195	L-lactate dehydrogenase B chain OS=Homo sapiens OX=9606 GN=LDHB PE=1 SV=2	LDHB	1.08031	-	22.7	0.926211	-	22.79	0.979766	-	37.22	1.01693	-	46.63	0.943512	0.993315	1	0.988313	68	18	198	17	1	334	36.6	6.05	6406	1.30856e+08	2.62836e+08	2.37209e+08	2.39505e+08	1.56444e+08	13	14	15	15	15	High	High	High	High	High	0
O43390	Heterogeneous nuclear ribonucleoprotein R OS=Homo sapiens OX=9606 GN=HNRNPR PE=1 SV=1	HNRNPR	0.622662	-	0	0.567181	-	0	0.646432	-	0	1.01799	-	0	0.674476	0.527737	0.719585	0.988313	8	5	21	1	1	633	70.9	8.13	445	780543	1.41273e+06	864447	801699	561380	1	1	1	1	1	High	High	Peak Found	Peak Found	Peak Found	0
Q7Z2K6	Endoplasmic reticulum metallopeptidase 1 OS=Homo sapiens OX=9606 GN=ERMP1 PE=1 SV=2	ERMP1	0.729373	-	11.05	0.571586	-	14.31	0.758253	-	4.94	1.01799	-	30.51	0.770794	0.539118	0.901837	0.988313	5	3	9	3	1	904	100.2	7.52	99	4.03754e+06	7613951	4.17646e+06	4.94859e+06	2.71689e+06	3	3	3	3	2	High	High	High	High	High	0
P53999	Activated RNA polymerase II transcriptional coactivator p15 OS=Homo sapiens OX=9606 GN=SUB1 PE=1 SV=3	SUB1	1.24422	-	68.08	0.817181	-	18.4	0.915868	-	30.71	1.01799	-	29.59	0.824844	0.962439	0.99619	0.988313	46	5	40	5	1	127	14.4	9.6	1023	29532336	44943067	3.62577e+07	3.97298e+07	3.49119e+07	4	5	5	5	5	High	High	High	High	High	0
Q13838	Spliceosome RNA helicase DDX39B OS=Homo sapiens OX=9606 GN=DDX39B PE=1 SV=1	DDX39B	0.509351	-	12.03	0.885463	-	15.9	1.04366	-	36.45	1.01799	-	38.02	0.328296	0.97705	0.990367	0.988313	43	13	91	13	1	428	49	5.67	2099	2.61549e+07	55445950	54422259	5.03536e+07	2.3927e+07	10	12	11	13	13	High	High	High	High	High	0
P08195	4F2 cell-surface antigen heavy chain OS=Homo sapiens OX=9606 GN=SLC3A2 PE=1 SV=3	SLC3A2	0.553355	-	15.89	0.635463	-	23.85	0.735889	-	34.62	1.01905	-	34.42	0.430084	0.691583	0.872635	0.988313	30	14	86	14	1	630	68	5.01	2415	3.67088e+07	6.33485e+07	5.24728e+07	4.85038e+07	2.21959e+07	13	14	14	14	13	High	High	High	High	High	0
Q07812	Apoptosis regulator BAX OS=Homo sapiens OX=9606 GN=BAX PE=1 SV=1	BAX	0.877888	-	0	0.970264	-	0	0.998935	-	0	1.02011	-	0	0.939189	0.997591	0.99619	0.988313	13	2	2	2	1	192	21.2	5.22	70	1.78994e+06	4.77487e+06	4667060	4.40301e+06	2.95224e+06	1	2	2	2	2	Peak Found	High	Peak Found	Peak Found	High	0
P04844	Dolichyl-diphosphooligosaccharide--protein glycosyltransferase subunit 2 OS=Homo sapiens OX=9606 GN=RPN2 PE=1 SV=3	RPN2	1.11771	-	56.55	1.0011	-	82.77	1.05325	-	90.78	1.02011	-	61.34	0.912152	0.995355	0.990367	0.988313	43	16	108	16	1	631	69.2	5.69	3119	2.53369e+07	4.13043e+07	3.78993e+07	3.88899e+07	3.37494e+07	11	13	14	14	13	High	High	High	High	High	0
P49588	Alanine--tRNA ligase, cytoplasmic OS=Homo sapiens OX=9606 GN=AARS1 PE=1 SV=2	AARS1	1.14851	-	50.88	1.2522	-	19.05	1.09585	-	19.24	1.02011	-	22.95	0.900277	0.899806	0.970216	0.988313	49	31	193	31	1	968	106.7	5.53	5067	4.04289e+07	9.93504e+07	1.06241e+08	1.3006e+08	7.59843e+07	20	27	28	28	28	High	High	High	High	High	0
Q15437	Protein transport protein Sec23B OS=Homo sapiens OX=9606 GN=SEC23B PE=1 SV=2	SEC23B	0.794279	-	18.85	1.07819	-	42.81	0.807242	-	13.93	1.02116	-	52.16	0.863011	0.97705	0.932236	0.988313	16	8	23	8	1	767	86.4	6.89	612	4.60438e+06	8.0918e+06	7.81078e+06	9.51112e+06	4.73471e+06	4	4	5	5	4	High	High	High	High	High	0
Q9NTK5	Obg-like ATPase 1 OS=Homo sapiens OX=9606 GN=OLA1 PE=1 SV=2	OLA1	0.809681	-	17.65	1.04185	-	27.46	1.18637	-	19.05	1.02116	-	18.1	0.881942	0.990523	0.932236	0.988313	25	8	38	8	1	396	44.7	7.81	1131	9.1679e+06	1.82712e+07	1.99039e+07	1.94119e+07	1.35209e+07	6	8	8	8	8	High	High	High	High	High	0
P35232	Prohibitin 1 OS=Homo sapiens OX=9606 GN=PHB1 PE=1 SV=1	PHB1	0.550055	-	17.19	1.05507	-	4.62	0.872204	-	16.27	1.02222	-	37.93	0.420468	0.986628	0.979147	0.988313	55	9	69	9	1	272	29.8	5.76	1875	1.6127e+07	3.70312e+07	2.94554e+07	3.35364e+07	1.95375e+07	7	9	9	8	9	High	High	High	High	High	0
Q9Y265	RuvB-like 1 OS=Homo sapiens OX=9606 GN=RUVBL1 PE=1 SV=1	RUVBL1	0.79648	-	24.47	0.929515	-	39.59	0.956337	-	35.35	1.02222	-	48.1	0.864342	0.993772	0.998907	0.988313	39	12	56	12	1	456	50.2	6.42	1210	1.94086e+07	34115402	2.80406e+07	30091781	2.14144e+07	11	11	11	11	10	High	High	High	High	High	0
P30043	Flavin reductase (NADPH) OS=Homo sapiens OX=9606 GN=BLVRB PE=1 SV=3	BLVRB	1.0077	-	9.64	0.698238	-	15.48	0.693291	-	11.2	1.0254	-	27.3	0.992317	0.804103	0.809833	0.988313	64	7	38	7	1	206	22.1	7.65	1387	2.28895e+07	3.75093e+07	3.51255e+07	3.1153e+07	2.06746e+07	4	6	7	6	5	High	High	High	High	High	0
Q9HDC9	Adipocyte plasma membrane-associated protein OS=Homo sapiens OX=9606 GN=APMAP PE=1 SV=2	APMAP	1.15952	-	0	1.36454	-	0	0.963791	-	0	1.02646	-	0	0.889348	0.804103	1	0.988313	9	2	12	2	1	416	46.5	6.16	209	1.51888e+06	2.77458e+06	2509617	3753954	2033289	1	1	1	1	1	High	High	High	High	High	0
Q8IY67	Ribonucleoprotein PTB-binding 1 OS=Homo sapiens OX=9606 GN=RAVER1 PE=1 SV=1	RAVER1	1.69747	-	0	1.4152	-	3.97	1.60277	-	35.94	1.02751	-	0	0.495007	0.759416	0.577173	0.988313	10	3	6	3	1	606	63.8	8.48	169	987060	954320	2.75291e+06	2.53516e+06	1023637	2	1	2	2	1	High	High	High	High	Peak Found	0
P55786	Puromycin-sensitive aminopeptidase OS=Homo sapiens OX=9606 GN=NPEPPS PE=1 SV=2	NPEPPS	0.844884	-	26.86	0.975771	-	22.34	1.13525	-	44.79	1.02857	-	40.93	0.907879	0.997591	0.94726	0.988313	36	24	122	24	1	919	103.2	5.72	2935	4.50078e+07	7.63363e+07	7.55009e+07	7.52873e+07	4.23055e+07	20	21	21	21	20	High	High	High	High	High	0
O60716	Catenin delta-1 OS=Homo sapiens OX=9606 GN=CTNND1 PE=1 SV=1	CTNND1	0.59846	-	10.01	0.569383	-	7.47	0.656017	-	25.21	1.02963	-	53.5	0.543214	0.532711	0.737458	0.988313	36	23	138	23	1	968	108.1	6.23	4940	3.75032e+07	7.03206e+07	5.67271e+07	4.88482e+07	3.39751e+07	15	19	19	19	16	High	High	High	High	High	0
P60468	Protein transport protein Sec61 subunit beta OS=Homo sapiens OX=9606 GN=SEC61B PE=1 SV=2	SEC61B	0.645765	-	29.97	0.868943	-	9.74	1.00745	-	57.13	1.02963	-	47.1	0.648616	0.975689	0.99619	0.988313	27	2	14	2	1	96	10	11.56	421	2.75273e+06	4.97602e+06	4.76017e+06	4.26073e+06	2.62471e+06	2	2	2	2	2	High	High	High	High	High	0
P00533	Epidermal growth factor receptor OS=Homo sapiens OX=9606 GN=EGFR PE=1 SV=2	EGFR	0.317932	down-regulated	0	1.02093	-	35.29	0.796592	-	26.94	1.03069	-	41.31	0.0279103	0.993772	0.932236	0.988313	7	7	21	7	1	1210	134.2	6.68	257	5.90102e+06	11935861	1.18816e+07	1.29061e+07	542650	5	6	7	6	1	High	High	High	High	Peak Found	0
Q9UBS4	DnaJ homolog subfamily B member 11 OS=Homo sapiens OX=9606 GN=DNAJB11 PE=1 SV=1	DNAJB11	1.32123	-	2.88	1.81388	-	0.49	0.970181	-	37.8	1.03175	-	24.14	0.760272	0.433348	1	0.988313	8	2	4	2	1	358	40.5	6.18	177	1.78817e+06	3.48162e+06	3.3553e+06	5.87754e+06	2.71527e+06	2	2	2	2	2	Peak Found	Peak Found	High	High	High	0
P18031	Tyrosine-protein phosphatase non-receptor type 1 OS=Homo sapiens OX=9606 GN=PTPN1 PE=1 SV=1	PTPN1	1.0187	-	68.34	1.46586	-	36.69	1.26305	-	34.27	1.03175	-	59.66	0.987753	0.718363	0.893467	0.988313	26	7	30	7	1	435	49.9	6.27	609	6.32871e+06	1.07734e+07	1.49702e+07	1.85514e+07	1.25617e+07	5	6	6	6	7	High	High	High	High	High	0
Q14697	Neutral alpha-glucosidase AB OS=Homo sapiens OX=9606 GN=GANAB PE=1 SV=3	GANAB	1.31573	-	69.14	1.34251	-	43.21	1.25985	-	36.62	1.0328	-	31.01	0.763586	0.821457	0.896142	0.988313	49	32	230	32	1	944	106.8	6.14	5066	6.84736e+07	1.50346e+08	1.52564e+08	1.63968e+08	1.04263e+08	25	32	30	31	27	High	High	High	High	High	0
Q8N392	Rho GTPase-activating protein 18 OS=Homo sapiens OX=9606 GN=ARHGAP18 PE=1 SV=3	ARHGAP18	0.961496	-	0	0.997797	-	0	1.26731	-	0	1.0328	-	0	0.999814	0.995355	0.891688	0.988313	3	2	3	2	1	663	74.9	6.44	25	1.00142e+06	2.63539e+06	2.74012e+06	2.44078e+06	1.44158e+06	1	2	2	2	2	Peak Found	High	High	Peak Found	Peak Found	0
P54577	Tyrosine--tRNA ligase, cytoplasmic OS=Homo sapiens OX=9606 GN=YARS1 PE=1 SV=4	YARS1	1.17052	-	28.23	1.48348	-	63.71	1.40575	-	24.72	1.0328	-	47.98	0.883546	0.701023	0.777778	0.988313	30	11	54	11	1	528	59.1	7.05	1008	1.60778e+07	3.07806e+07	3.3666e+07	3.74881e+07	1.94134e+07	9	10	10	10	9	High	High	High	High	High	0
O00232	26S proteasome non-ATPase regulatory subunit 12 OS=Homo sapiens OX=9606 GN=PSMD12 PE=1 SV=3	PSMD12	1.14631	-	80.1	1.21696	-	74.54	1.41214	-	81.92	1.0328	-	73.06	0.900277	0.92972	0.769385	0.988313	42	14	70	14	1	456	52.9	7.65	2228	1.04504e+07	3.72436e+07	3.89265e+07	3.64712e+07	1.87483e+07	8	13	13	13	11	High	High	High	High	High	0
P34896	Serine hydroxymethyltransferase, cytosolic OS=Homo sapiens OX=9606 GN=SHMT1 PE=1 SV=1	SHMT1	1.12871	-	0	1.13546	-	0	0.941427	-	0	1.03386	-	0	0.907879	0.968083	0.99619	0.988313	9	3	12	2	1	483	53	7.71	443	1.12004e+06	2.06008e+06	1.80725e+06	3.71942e+06	2.93803e+06	1	1	1	2	2	High	High	High	High	Peak Found	0
Q15435	Protein phosphatase 1 regulatory subunit 7 OS=Homo sapiens OX=9606 GN=PPP1R7 PE=1 SV=1	PPP1R7	0.542354	-	3.58	0.922907	-	37.29	0.99787	-	26.3	1.03492	-	40.64	0.403888	0.991003	0.99619	0.988313	11	3	9	3	1	360	41.5	4.91	409	2.80267e+06	5.65863e+06	5.36764e+06	5.34759e+06	2226360	2	3	3	3	3	High	High	High	High	High	0
P22102	Trifunctional purine biosynthetic protein adenosine-3 OS=Homo sapiens OX=9606 GN=GART PE=1 SV=1	GART	1.49285	-	37.88	0.947137	-	22.19	1.06603	-	59.87	1.03598	-	26.69	0.626928	0.995355	0.98667	0.988313	20	12	50	12	1	1010	107.7	6.7	853	1.18295e+07	3.00637e+07	2.77233e+07	3.11748e+07	3.23724e+07	9	12	12	12	12	High	High	High	High	High	0
P61586	Transforming protein RhoA OS=Homo sapiens OX=9606 GN=RHOA PE=1 SV=1	RHOA	1.26513	-	102.29	1.43943	-	50.25	1.15548	-	65.85	1.03598	-	47.55	0.811599	0.735173	0.936901	0.988313	72	11	104	3	1	193	21.8	6.1	2785	1.1493e+07	19773657	23649017	2.97244e+07	1.65362e+07	2	3	3	3	3	High	High	High	High	High	0
O15067	Phosphoribosylformylglycinamidine synthase OS=Homo sapiens OX=9606 GN=PFAS PE=1 SV=4	PFAS	1.27613	-	11.92	0.876652	-	42.23	1.16081	-	46.17	1.03598	-	24.64	0.798413	0.975689	0.933925	0.988313	15	9	25	9	1	1338	144.6	5.76	606	4.73817e+06	1.12347e+07	6.90314e+06	9.34896e+06	7.30271e+06	5	6	4	6	6	High	High	High	High	High	0
P60981	Destrin OS=Homo sapiens OX=9606 GN=DSTN PE=1 SV=3	DSTN	0.822882	-	40.71	0.973568	-	34.49	0.740149	-	22.58	1.03704	-	43.76	0.891745	0.997591	0.880764	0.988313	55	8	62	8	1	165	18.5	7.85	1604	2.87059e+07	5.33113e+07	4.57361e+07	56077706	2.49021e+07	7	8	8	8	8	High	High	High	High	High	0
Q5VYK3	Proteasome adapter and scaffold protein ECM29 OS=Homo sapiens OX=9606 GN=ECPAS PE=1 SV=2	ECPAS	0.848185	-	20.07	1.14978	-	36.43	0.850905	-	13	1.03704	-	14	0.907879	0.968083	0.963633	0.988313	18	20	70	20	1	1845	204.2	7.12	2098	9.57531e+06	2.75514e+07	2.51297e+07	2.93402e+07	1.67071e+07	8	15	16	16	12	High	High	High	High	High	0
P14868	Aspartate--tRNA ligase, cytoplasmic OS=Homo sapiens OX=9606 GN=DARS1 PE=1 SV=2	DARS1	0.919692	-	42.47	1.20925	-	41.53	1.20128	-	51.63	1.03704	-	34.5	0.975006	0.937886	0.931225	0.988313	43	18	67	18	1	501	57.1	6.55	1291	2.31219e+07	5.2863e+07	5.05198e+07	5.27266e+07	2.48836e+07	16	17	17	17	16	High	High	High	High	High	0
P30153	Serine/threonine-protein phosphatase 2A 65 kDa regulatory subunit A alpha isoform OS=Homo sapiens OX=9606 GN=PPP2R1A PE=1 SV=4	PPP2R1A	1.19692	-	79.37	1.20264	-	43.6	1.2279	-	34.9	1.03704	-	46.17	0.863483	0.941859	0.913862	0.988313	61	25	178	25	1	589	65.3	5.11	4512	5.99279e+07	1.05707e+08	1.08392e+08	1.22367e+08	6.64537e+07	20	23	22	23	20	High	High	High	High	High	0
P13489	Ribonuclease inhibitor OS=Homo sapiens OX=9606 GN=RNH1 PE=1 SV=2	RNH1	1.14851	-	51.56	1.24559	-	14.86	1.1278	-	40.84	1.0381	-	47.07	0.900277	0.903928	0.953963	0.988313	43	13	105	13	1	461	49.9	4.82	3479	3.24009e+07	6.80972e+07	6.6339e+07	8.48437e+07	45723429	10	11	11	12	10	High	High	High	High	High	0
Q86SX6	Glutaredoxin-related protein 5, mitochondrial OS=Homo sapiens OX=9606 GN=GLRX5 PE=1 SV=2	GLRX5	0.80418	-	4	0.70815	-	4.56	0.641108	-	12.56	1.03915	-	0	0.876916	0.815867	0.711682	0.988313	19	2	10	2	1	157	16.6	6.79	225	3.30702e+06	3.3138e+06	3.80418e+06	4.27851e+06	3060079	2	1	2	2	2	High	High	High	High	Peak Found	0
Q8NBX0	Saccharopine dehydrogenase-like oxidoreductase OS=Homo sapiens OX=9606 GN=SCCPDH PE=1 SV=1	SCCPDH	2.13091	-	28.85	1.86123	-	3.49	1.12034	-	28.8	1.03915	-	10.21	0.194953	0.392978	0.961622	0.988313	23	5	24	5	1	429	47.1	9.14	423	3.59303e+06	9.53159e+06	8.65235e+06	1.38478e+07	8117183	3	5	5	5	3	High	High	High	High	High	0
Q99439	Calponin-2 OS=Homo sapiens OX=9606 GN=CNN2 PE=1 SV=4	CNN2	1.17162	-	14.85	0.876652	-	7.88	0.824281	-	3.51	1.04021	-	28.62	0.881942	0.975689	0.939825	0.988313	26	6	32	6	1	309	33.7	7.33	794	1.32752e+07	2.391e+07	21069195	2.39828e+07	1.75048e+07	4	5	5	5	5	High	High	High	High	High	0
P09211	Glutathione S-transferase P OS=Homo sapiens OX=9606 GN=GSTP1 PE=1 SV=2	GSTP1	1.0099	-	36.36	1.01982	-	36.07	1.04047	-	58.39	1.04021	-	59.3	0.991946	0.993945	0.992	0.988313	58	10	114	10	1	210	23.3	5.64	4212	1.78711e+08	3.38339e+08	3.00632e+08	2.82304e+08	1.98048e+08	10	10	10	9	10	High	High	High	High	High	0
P22234	Bifunctional phosphoribosylaminoimidazole carboxylase/phosphoribosylaminoimidazole succinocarboxamide synthetase OS=Homo sapiens OX=9606 GN=PAICS PE=1 SV=3	PAICS	1.09461	-	78.69	1.10793	-	54.98	1.07561	-	49.18	1.04021	-	54.28	0.929015	0.975689	0.981527	0.988313	65	21	174	21	1	425	47	7.23	5067	6.52635e+07	1.3218e+08	1.40857e+08	1.54784e+08	1.02601e+08	18	20	20	20	19	High	High	High	High	High	0
P04075	Fructose-bisphosphate aldolase A OS=Homo sapiens OX=9606 GN=ALDOA PE=1 SV=2	ALDOA	1.11551	-	44.97	1.3293	-	54.87	1.25772	-	58.91	1.04127	-	75.98	0.914829	0.832504	0.898488	0.988313	69	22	264	22	1	364	39.4	8.09	7014	6.54479e+08	1.13879e+09	1.22637e+09	1.26842e+09	8.3609e+08	20	19	21	21	20	High	High	High	High	High	0
P02042	Hemoglobin subunit delta OS=Homo sapiens OX=9606 GN=HBD PE=1 SV=2	HBD	0.181518	down-regulated	3.02	0.563877	-	0.07	0.653887	-	5.92	1.04445	-	85.61	0.000204385	0.522547	0.737344	0.988313	13	2	18	2	1	147	16	8.05	287	28559802	52240194	31164089	29118207	6.13512e+06	2	2	2	2	2	High	High	High	High	High	0
Q13561	Dynactin subunit 2 OS=Homo sapiens OX=9606 GN=DCTN2 PE=1 SV=4	DCTN2	1.17492	-	24.36	1.04956	-	33.02	0.812567	-	3.52	1.04445	-	33.17	0.881942	0.986817	0.932236	0.988313	14	4	12	4	1	401	44.2	5.21	327	4.37634e+06	9164808	7.13427e+06	8.93047e+06	6.1186e+06	4	4	4	4	4	High	High	High	High	High	0
Q969U7	Proteasome assembly chaperone 2 OS=Homo sapiens OX=9606 GN=PSMG2 PE=1 SV=1	PSMG2	0.277228	down-regulated	6.18	1.01432	-	16.56	1.14483	-	4.3	1.0455	-	28.14	0.0232598	0.995214	0.942353	0.988313	9	2	4	2	1	264	29.4	6.98	40	1.50467e+06	2.72577e+06	2.93475e+06	2.70405e+06	647819	2	2	2	2	2	High	High	Peak Found	High	Peak Found	0
Q13347	Eukaryotic translation initiation factor 3 subunit I OS=Homo sapiens OX=9606 GN=EIF3I PE=1 SV=1	EIF3I	1.17162	-	51.84	1.12885	-	53.77	1.08626	-	45.49	1.04974	-	61.25	0.881942	0.969733	0.979147	0.984526	49	10	31	10	1	325	36.5	5.64	404	1.30198e+07	25549056	2.15406e+07	2.33024e+07	1.89953e+07	9	10	9	10	9	High	High	High	High	High	0
O00170	AH receptor-interacting protein OS=Homo sapiens OX=9606 GN=AIP PE=1 SV=3	AIP	1.55666	-	49.4	1.5011	-	38.02	1.68051	-	25.46	1.04974	-	33.25	0.568416	0.692819	0.507341	0.984526	29	6	18	6	1	330	37.6	6.42	168	5.02399e+06	1.1686e+07	1.37158e+07	1.48044e+07	6.41958e+06	5	5	5	5	4	Peak Found	High	High	High	High	0
Q9BWD1	Acetyl-CoA acetyltransferase, cytosolic OS=Homo sapiens OX=9606 GN=ACAT2 PE=1 SV=2	ACAT2	1.0374	-	15.26	0.654185	-	23.68	0.814696	-	12.72	1.05185	-	51.43	0.974691	0.721845	0.932236	0.983249	32	5	24	5	1	397	41.3	6.92	400	7.08988e+06	1.37336e+07	1.01862e+07	1.03337e+07	7.33057e+06	4	4	3	4	3	High	High	High	High	High	0
P09382	Galectin-1 OS=Homo sapiens OX=9606 GN=LGALS1 PE=1 SV=2	LGALS1	1.39164	-	79.16	0.964758	-	33.74	1.27476	-	60.59	1.05291	-	65.51	0.71626	0.996336	0.881838	0.982428	76	7	55	7	1	135	14.7	5.5	1632	3.76805e+07	6.76829e+07	63701468	6.16103e+07	6.66805e+07	7	7	7	6	7	High	High	High	High	High	0
Q01581	Hydroxymethylglutaryl-CoA synthase, cytoplasmic OS=Homo sapiens OX=9606 GN=HMGCS1 PE=1 SV=2	HMGCS1	1.34323	-	37.64	1.4967	-	57.97	1.30138	-	56.84	1.05291	-	46.69	0.750995	0.692819	0.86405	0.982158	37	13	78	13	1	520	57.3	5.41	1832	2.29579e+07	3.90033e+07	5.32017e+07	6.12862e+07	3.55768e+07	13	13	13	13	11	High	High	High	High	High	0
P62820	Ras-related protein Rab-1A OS=Homo sapiens OX=9606 GN=RAB1A PE=1 SV=3	RAB1A	1.57866	-	0	1.68833	-	0	0.990415	-	0	1.05397	-	0	0.606301	0.527737	0.998907	0.982049	31	5	35	1	1	205	22.7	6.21	1015	680370	1275614	1154618	2.07981e+06	1.24051e+06	1	1	1	1	1	Peak Found	Peak Found	High	High	High	0
Q16401	26S proteasome non-ATPase regulatory subunit 5 OS=Homo sapiens OX=9606 GN=PSMD5 PE=1 SV=3	PSMD5	0.657866	-	9.43	0.935022	-	18.95	0.906283	-	18.93	1.05714	-	43.65	0.671367	0.993772	0.990367	0.980857	40	14	46	14	1	504	56.2	5.48	1433	1.5854e+07	2.75355e+07	2.57808e+07	2.89307e+07	1.30045e+07	9	10	11	12	10	High	High	High	High	High	0
O43765	Small glutamine-rich tetratricopeptide repeat-containing protein alpha OS=Homo sapiens OX=9606 GN=SGTA PE=1 SV=1	SGTA	1.35314	-	9.31	1.11123	-	58.5	0.98935	-	39.77	1.05714	-	54.88	0.747296	0.975689	0.999528	0.980857	16	4	12	4	1	313	34	4.87	336	3.04339e+06	7.09925e+06	7.52696e+06	6.95496e+06	4.88344e+06	3	4	4	4	4	High	High	High	High	High	0
P31153	S-adenosylmethionine synthase isoform type-2 OS=Homo sapiens OX=9606 GN=MAT2A PE=1 SV=1	MAT2A	0.60066	-	8.44	0.780837	-	13.71	0.647497	-	21.76	1.0582	-	67.15	0.547352	0.920983	0.722507	0.980857	28	6	25	6	1	395	43.6	6.48	965	1.11048e+07	1.74696e+07	1.29647e+07	1.35143e+07	9.47059e+06	5	5	5	4	5	High	High	High	High	High	0
P06576	ATP synthase subunit beta, mitochondrial OS=Homo sapiens OX=9606 GN=ATP5F1B PE=1 SV=3	ATP5F1B	0.877888	-	16.26	0.881057	-	29.3	0.635783	-	9.48	1.06138	-	46.66	0.939189	0.97705	0.698919	0.979288	67	21	171	21	1	529	56.5	5.4	5452	5.56325e+07	1.18248e+08	8.75971e+07	1.01199e+08	6.93483e+07	14	18	18	18	17	High	High	High	High	High	0
P46926	Glucosamine-6-phosphate isomerase 1 OS=Homo sapiens OX=9606 GN=GNPDA1 PE=1 SV=1	GNPDA1	0.409241	-	2.81	0.761013	-	4.25	0.789137	-	9.6	1.06138	-	33.7	0.131504	0.89467	0.931225	0.979288	8	2	3	2	1	289	32.6	6.92	51	3.1485e+06	6.32174e+06	4.371e+06	4.30045e+06	1.53554e+06	2	2	2	2	2	High	High	High	Peak Found	Peak Found	0
P51659	Peroxisomal multifunctional enzyme type 2 OS=Homo sapiens OX=9606 GN=HSD17B4 PE=1 SV=3	HSD17B4	1.05171	-	14.95	0.827093	-	24.13	0.818956	-	8.24	1.06138	-	34.74	0.962465	0.968083	0.935533	0.979288	27	11	35	11	1	736	79.6	8.84	877	9.58971e+06	1.91594e+07	1.45991e+07	1.64755e+07	1.17034e+07	9	9	9	9	9	High	High	High	High	High	0
P40227	T-complex protein 1 subunit zeta OS=Homo sapiens OX=9606 GN=CCT6A PE=1 SV=3	CCT6A	0.992299	-	48.05	1.07489	-	35.26	1.05112	-	36.37	1.06138	-	47.74	0.996968	0.97705	0.990367	0.979288	57	21	175	21	1	531	58	6.68	5491	6.74036e+07	1.25864e+08	136681129	147036474	8.15029e+07	18	20	20	20	19	High	High	High	High	High	0
Q01518	Adenylyl cyclase-associated protein 1 OS=Homo sapiens OX=9606 GN=CAP1 PE=1 SV=5	CAP1	1.21892	-	39.31	0.996696	-	50.75	1.15335	-	63.06	1.06243	-	58.65	0.844993	0.995355	0.938492	0.978255	45	17	161	17	1	475	51.9	8.06	4497	7.23901e+07	117922591	1.21751e+08	1.22597e+08	1.1381e+08	14	16	16	16	16	High	High	High	High	High	0
P02788	Lactotransferrin OS=Homo sapiens OX=9606 GN=LTF PE=1 SV=6	LTF	0.447745	-	0	0.89207	-	1.79	0.826411	-	9.33	1.06349	-	52.9	0.196927	0.97705	0.942353	0.978255	3	2	18	2	1	710	78.1	8.12	233	19320427	39135294	27609229	31189816	4.86396e+06	2	2	2	2	1	High	High	High	High	High	0
Q6KB66	Keratin, type II cytoskeletal 80 OS=Homo sapiens OX=9606 GN=KRT80 PE=1 SV=2	KRT80	2.08251	-	0	1.13546	-	0	0.165069	down-regulated	0	1.06455	-	0	0.213449	0.968083	2.74283e-05	0.978255	4	2	15	1	1	452	50.5	5.67	478	4.06295e+06	7690881	1.14671e+06	8351814	9772681	1	1	1	1	1	High	Peak Found	Peak Found	High	High	0
P00492	Hypoxanthine-guanine phosphoribosyltransferase OS=Homo sapiens OX=9606 GN=HPRT1 PE=1 SV=2	HPRT1	0.790979	-	36.33	0.889868	-	60.74	0.971246	-	58.63	1.06455	-	42.2	0.859178	0.97705	1	0.978255	57	9	64	9	1	218	24.6	6.68	1925	3.49197e+07	7.66253e+07	7.13838e+07	7.53447e+07	3.5498e+07	7	9	9	9	9	High	High	High	High	High	0
P06733	Alpha-enolase OS=Homo sapiens OX=9606 GN=ENO1 PE=1 SV=2	ENO1	1.15402	-	42.05	1.15859	-	35.55	1.15229	-	39.9	1.06455	-	47.71	0.894652	0.968083	0.938821	0.978255	63	26	421	22	1	434	47.1	7.39	17247	1.06368e+09	1.79187e+09	2.09434e+09	2.00958e+09	1.13559e+09	14	21	21	21	21	High	High	High	High	High	0
Q9UHG3	Prenylcysteine oxidase 1 OS=Homo sapiens OX=9606 GN=PCYOX1 PE=1 SV=3	PCYOX1	1.0341	-	23.42	1.42841	-	46.42	1.05218	-	42.36	1.06561	-	21.29	0.974691	0.746151	0.990367	0.978255	5	2	2	2	1	505	56.6	6.18	29	1.5631e+06	2.84777e+06	2.65777e+06	3807517	2.00959e+06	2	2	2	2	2	Peak Found	High	Peak Found	Peak Found	Peak Found	0
Q16658	Fascin OS=Homo sapiens OX=9606 GN=FSCN1 PE=1 SV=3	FSCN1	0.907591	-	36.23	1.04956	-	41.98	0.976571	-	27.41	1.06667	-	44.53	0.963856	0.986817	1	0.97732	45	16	106	16	1	493	54.5	7.24	2526	4.38156e+07	9.347e+07	8.24212e+07	84833757	3.49734e+07	13	16	16	16	14	High	High	High	High	High	0
O15144	Actin-related protein 2/3 complex subunit 2 OS=Homo sapiens OX=9606 GN=ARPC2 PE=1 SV=1	ARPC2	1.39714	-	35.7	1.28524	-	63.01	1.2737	-	65.08	1.06878	-	84.4	0.710104	0.876454	0.881838	0.975934	44	11	49	11	1	300	34.3	7.36	804	1.53767e+07	2.87763e+07	2.97293e+07	3.20528e+07	2.1525e+07	10	11	11	11	10	High	High	High	High	High	0
Q9H3H3	UPF0696 protein C11orf68 OS=Homo sapiens OX=9606 GN=C11orf68 PE=1 SV=3	C11orf68	1.39054	-	0	1.28194	-	0	1.50479	-	0	1.06878	-	0	0.716384	0.876454	0.686607	0.975934	13	2	2	2	1	292	31.4	6.32	72	1.17887e+06	2.24201e+06	3039941	2.73681e+06	4.85798e+06	1	1	1	1	2	Peak Found	High	Peak Found	Peak Found	High	0
O75347	Tubulin-specific chaperone A OS=Homo sapiens OX=9606 GN=TBCA PE=1 SV=3	TBCA	0.712871	-	20.86	1.03304	-	56.42	0.899894	-	81.65	1.06984	-	89.62	0.754813	0.99332	0.990367	0.97469	46	8	32	8	1	108	12.8	5.29	569	1.35923e+07	2.53711e+07	2.14207e+07	2.20429e+07	1.01223e+07	7	8	6	8	6	High	High	High	High	High	0
Q14247	Src substrate cortactin OS=Homo sapiens OX=9606 GN=CTTN PE=1 SV=2	CTTN	0.921892	-	44.04	1.14648	-	62.01	1.08839	-	59.12	1.06984	-	61.31	0.976615	0.968083	0.978586	0.97469	44	20	158	20	1	550	61.5	5.4	4831	92581291	2.0164e+08	1.84869e+08	1.9814e+08	9.09927e+07	16	17	17	19	18	High	High	High	High	High	0
P46779	60S ribosomal protein L28 OS=Homo sapiens OX=9606 GN=RPL28 PE=1 SV=3	RPL28	0.844884	-	31.68	1.03304	-	30.43	1.03727	-	27.78	1.07302	-	24.15	0.907879	0.993382	0.995373	0.972761	21	3	17	3	1	137	15.7	12.02	249	1.08369e+07	2.1773e+07	1.72151e+07	1.59042e+07	1.31346e+07	3	3	3	3	3	High	High	High	High	High	0
P42704	Leucine-rich PPR motif-containing protein, mitochondrial OS=Homo sapiens OX=9606 GN=LRPPRC PE=1 SV=3	LRPPRC	0.962596	-	35.12	0.936123	-	28.33	0.84984	-	25.07	1.07513	-	51.75	0.997856	0.993772	0.96335	0.970471	37	34	129	34	1	1394	157.8	6.13	2991	3.18694e+07	6.05363e+07	5.05232e+07	5.38983e+07	3.6097e+07	22	26	23	24	23	High	High	High	High	High	0
P09651	Heterogeneous nuclear ribonucleoprotein A1 OS=Homo sapiens OX=9606 GN=HNRNPA1 PE=1 SV=5	HNRNPA1	0.452145	-	17.63	0.602423	-	6.39	0.695421	-	12.39	1.07619	-	32.78	0.203166	0.617722	0.811811	0.969533	27	8	61	8	1	372	38.7	9.13	1414	1.76598e+07	4.27151e+07	2.35179e+07	2.25313e+07	1.18159e+07	5	7	6	6	5	High	High	High	High	High	0
P00558	Phosphoglycerate kinase 1 OS=Homo sapiens OX=9606 GN=PGK1 PE=1 SV=3	PGK1	0.980198	-	48.58	1.07709	-	70.46	1.08413	-	69.88	1.07725	-	79.89	0.999814	0.97705	0.980974	0.969533	77	32	364	32	1	417	44.6	8.1	10092	7.50652e+08	1.12157e+09	1.19215e+09	1.25756e+09	7.71726e+08	27	30	32	31	29	High	High	High	High	High	0
P23396	40S ribosomal protein S3 OS=Homo sapiens OX=9606 GN=RPS3 PE=1 SV=2	RPS3	0.739274	-	21.68	0.837004	-	19.34	0.99148	-	34.55	1.07831	-	54.82	0.784415	0.968083	0.997535	0.968732	56	11	103	11	1	243	26.7	9.66	2567	73021624	1.48348e+08	1.20762e+08	1.16242e+08	6.501e+07	11	11	11	11	10	High	High	High	High	High	0
P07954	Fumarate hydratase, mitochondrial OS=Homo sapiens OX=9606 GN=FH PE=1 SV=3	FH	1.06711	-	39.76	0.845815	-	17.17	1.02023	-	28.37	1.07831	-	54.16	0.953451	0.968083	0.99619	0.968732	48	14	110	14	1	510	54.6	8.76	3636	3.19715e+07	7.49082e+07	6.55685e+07	6.42023e+07	4.53019e+07	11	12	13	12	13	High	High	High	High	High	0
P14174	Macrophage migration inhibitory factor OS=Homo sapiens OX=9606 GN=MIF PE=1 SV=4	MIF	0.970297	-	98.92	1.10022	-	36.76	1.44302	-	16.24	1.07831	-	43.11	0.999814	0.975689	0.737509	0.968741	17	2	14	2	1	115	12.5	7.88	505	9.03987e+06	14494086	2.07719e+07	15393388	1.94756e+07	2	2	2	2	2	High	High	High	High	High	0
P50914	60S ribosomal protein L14 OS=Homo sapiens OX=9606 GN=RPL14 PE=1 SV=4	RPL14	0.69527	-	8.87	0.743392	-	10.01	1.38445	-	55	1.07937	-	20.77	0.731644	0.874566	0.792426	0.968732	21	4	30	4	1	215	23.4	10.93	1012	2.34375e+07	4.6191e+07	4.06006e+07	3.57533e+07	1.66609e+07	4	4	4	4	4	High	High	High	High	High	0
P49411	Elongation factor Tu, mitochondrial OS=Homo sapiens OX=9606 GN=TUFM PE=1 SV=3	TUFM	0.848185	-	43.59	0.894273	-	21.25	0.872204	-	36.22	1.08042	-	40.92	0.907879	0.979967	0.979147	0.968732	60	22	179	22	1	455	49.8	7.61	4798	9.23341e+07	1.80961e+08	1.59305e+08	1.67346e+08	1.19656e+08	21	21	22	22	21	High	High	High	High	High	0
Q9H9B4	Sideroflexin-1 OS=Homo sapiens OX=9606 GN=SFXN1 PE=1 SV=4	SFXN1	0.831683	-	8.23	0.653084	-	14.67	0.753994	-	7.1	1.08254	-	20.31	0.900277	0.718246	0.898488	0.968732	31	6	25	6	1	322	35.6	9.07	592	5.10499e+06	9.56875e+06	7.07719e+06	6.32095e+06	3.503e+06	4	4	4	4	3	High	High	High	High	High	0
Q07666	KH domain-containing, RNA-binding, signal transduction-associated protein 1 OS=Homo sapiens OX=9606 GN=KHDRBS1 PE=1 SV=1	KHDRBS1	1.05611	-	58.12	1.42401	-	0	0.800852	-	0	1.08254	-	14.8	0.957972	0.748289	0.932236	0.968732	8	2	4	2	1	443	48.2	8.66	47	2.78152e+06	5.00021e+06	3.27143e+06	1.02485e+06	2.65591e+06	2	2	1	1	2	High	High	Peak Found	Peak Found	Peak Found	0
P40926	Malate dehydrogenase, mitochondrial OS=Homo sapiens OX=9606 GN=MDH2 PE=1 SV=3	MDH2	1.28163	-	38.53	1.07379	-	41.4	1.02343	-	40.28	1.08254	-	39.26	0.791496	0.97705	0.99619	0.968732	59	15	136	15	1	338	35.5	8.68	4096	1.23183e+08	2.8869e+08	2.23796e+08	2.8824e+08	180865284	13	14	13	15	13	High	High	High	High	High	0
P08865	40S ribosomal protein SA OS=Homo sapiens OX=9606 GN=RPSA PE=1 SV=4	RPSA	0.718372	-	20.56	0.897577	-	27.32	1.04792	-	47.09	1.08254	-	40.64	0.758485	0.980561	0.990367	0.968732	48	11	96	11	1	295	32.8	4.87	2842	5.47007e+07	1.14639e+08	8.4892e+07	8.56719e+07	5.80014e+07	10	10	10	10	10	High	High	High	High	High	0
P13674	Prolyl 4-hydroxylase subunit alpha-1 OS=Homo sapiens OX=9606 GN=P4HA1 PE=1 SV=2	P4HA1	0.636964	-	32.71	0.993392	-	36.83	0.915868	-	41.16	1.0836	-	47.18	0.626386	0.99614	0.99619	0.968732	31	13	57	13	1	534	61	6.01	1231	1.12425e+07	3.19284e+07	2.80478e+07	2.80147e+07	13002627	8	11	12	12	12	High	High	High	High	High	0
Q07020	60S ribosomal protein L18 OS=Homo sapiens OX=9606 GN=RPL18 PE=1 SV=2	RPL18	0.975798	-	20.42	1.04515	-	2.09	1.10011	-	12.6	1.08466	-	2.57	0.999814	0.986817	0.967947	0.968732	26	4	40	4	1	188	21.6	11.72	1606	1.97537e+07	36082673	36376084	3.71629e+07	23045618	3	3	3	3	3	High	High	High	High	High	0
O43681	ATPase GET3 OS=Homo sapiens OX=9606 GN=GET3 PE=1 SV=2	GET3	1.08361	-	74.37	1.22907	-	75.42	1.00958	-	56.06	1.08571	-	59.98	0.940125	0.919612	0.99619	0.968732	16	4	20	4	1	348	38.8	4.91	507	5.9424e+06	11213813	13577516	1.3038e+07	8.84814e+06	3	3	4	4	4	High	High	High	High	High	0
Q9Y266	Nuclear migration protein nudC OS=Homo sapiens OX=9606 GN=NUDC PE=1 SV=1	NUDC	1.0088	-	31.83	1.03744	-	44.27	1.03621	-	35.13	1.08571	-	52.97	0.991946	0.991003	0.99619	0.968732	40	13	87	13	1	331	38.2	5.38	1856	3.31584e+07	5.81674e+07	5.44022e+07	5.82556e+07	40378088	9	9	9	9	8	High	High	High	High	High	0
P17655	Calpain-2 catalytic subunit OS=Homo sapiens OX=9606 GN=CAPN2 PE=1 SV=6	CAPN2	0.993399	-	56.48	1.18172	-	43.21	1.24601	-	55.68	1.08677	-	43.57	0.996968	0.962439	0.901837	0.968732	43	16	74	16	1	700	79.9	4.98	1714	1.64248e+07	3.29173e+07	3.53884e+07	3.18571e+07	2.69106e+07	10	13	13	14	13	High	High	High	High	High	0
P09493	Tropomyosin alpha-1 chain OS=Homo sapiens OX=9606 GN=TPM1 PE=1 SV=2	TPM1	0.49835	-	5.89	0.529736	-	16.38	0.671991	-	4.14	1.08889	-	24.74	0.301334	0.436573	0.773162	0.966248	37	13	71	4	1	284	32.7	4.74	2309	21818576	4.13333e+07	2.08936e+07	2.49727e+07	2.18496e+07	3	4	4	4	4	High	High	High	High	High	0
P22307	Sterol carrier protein 2 OS=Homo sapiens OX=9606 GN=SCP2 PE=1 SV=2	SCP2	0.770077	-	27.78	1.09471	-	38.2	1.07561	-	26.16	1.08995	-	55.2	0.832462	0.975689	0.981527	0.966248	8	4	31	4	1	547	59	6.89	642	9.48139e+06	1.65288e+07	1.51487e+07	1.65574e+07	8.90163e+06	4	4	4	4	4	High	High	High	High	High	0
Q16222	UDP-N-acetylhexosamine pyrophosphorylase OS=Homo sapiens OX=9606 GN=UAP1 PE=1 SV=3	UAP1	1.57866	-	0	3.64207	-	146.1	3.10011	-	154.38	1.08995	-	60.62	0.554299	0.00509039	0.0166516	0.966248	4	2	13	2	1	522	58.7	6.33	474	1.52227e+06	2.13707e+06	4.33689e+06	5.47313e+06	2.59775e+06	2	2	2	2	1	Peak Found	High	High	High	High	0
O75531	Barrier-to-autointegration factor OS=Homo sapiens OX=9606 GN=BANF1 PE=1 SV=1	BANF1	0.519252	-	0	0.722467	-	55.95	0.954207	-	137.94	1.09206	-	170.34	0.354435	0.833837	0.997535	0.966248	51	4	15	4	1	89	10.1	6.09	550	2499862	8.42743e+06	7278120	6.11169e+06	2.13471e+06	2	3	3	3	2	High	High	High	High	High	0
P55263	Adenosine kinase OS=Homo sapiens OX=9606 GN=ADK PE=1 SV=2	ADK	0.756876	-	27.75	1.17181	-	39.22	1.06922	-	23.27	1.09206	-	62.65	0.817454	0.962439	0.984543	0.966248	64	14	83	14	1	362	40.5	6.7	2328	1.69267e+07	4.70299e+07	2.95454e+07	4.14269e+07	3.01195e+07	8	12	10	12	10	High	High	High	High	High	0
P62241	40S ribosomal protein S8 OS=Homo sapiens OX=9606 GN=RPS8 PE=1 SV=2	RPS8	0.554455	-	20.75	0.897577	-	37.59	0.922258	-	57.98	1.0963	-	63.32	0.432998	0.980561	0.99619	0.96459	48	9	82	9	1	208	24.2	10.32	2387	4.7666e+07	7.92993e+07	6.19418e+07	7.01878e+07	3.51533e+07	9	9	9	9	9	High	High	High	High	High	0
Q15691	Microtubule-associated protein RP/EB family member 1 OS=Homo sapiens OX=9606 GN=MAPRE1 PE=1 SV=3	MAPRE1	1.15512	-	42.33	0.88326	-	28.9	0.633653	-	14.43	1.09841	-	60.71	0.893823	0.97705	0.697661	0.961266	62	11	53	11	1	268	30	5.14	1246	1.58246e+07	3.52555e+07	3.59153e+07	3.83238e+07	1.93785e+07	7	10	10	10	9	High	High	High	High	High	0
P63208	S-phase kinase-associated protein 1 OS=Homo sapiens OX=9606 GN=SKP1 PE=1 SV=2	SKP1	1.16062	-	21.95	1.05837	-	35.32	0.800852	-	30.46	1.09841	-	30.57	0.889348	0.984886	0.932236	0.962074	43	6	29	6	1	163	18.6	4.54	600	1.16794e+07	2.32744e+07	2.12973e+07	2.61991e+07	1.13577e+07	4	5	6	6	5	High	High	High	High	High	0
O95456	Proteasome assembly chaperone 1 OS=Homo sapiens OX=9606 GN=PSMG1 PE=1 SV=1	PSMG1	1.28713	-	0	0.97467	-	1.57	0.873269	-	4.14	1.09947	-	10.63	0.784728	0.997591	0.9798	0.961266	14	3	17	3	1	288	32.8	7.17	460	2.69945e+06	5.50768e+06	3.94903e+06	4.80329e+06	3.13545e+06	2	2	2	2	1	High	High	High	High	High	0
Q13155	Aminoacyl tRNA synthase complex-interacting multifunctional protein 2 OS=Homo sapiens OX=9606 GN=AIMP2 PE=1 SV=2	AIMP2	0.749175	-	37.17	0.991189	-	65.65	0.788072	-	28.66	1.10053	-	89.24	0.803675	0.996336	0.931225	0.961266	22	5	19	5	1	320	35.3	8.22	383	7.36352e+06	1.50138e+07	1.15942e+07	1.14948e+07	6.01698e+06	4	5	5	5	4	High	High	High	High	High	0
P13639	Elongation factor 2 OS=Homo sapiens OX=9606 GN=EEF2 PE=1 SV=4	EEF2	1.10231	-	56.08	1.14097	-	51.15	1.07561	-	63.12	1.10053	-	55.9	0.924446	0.968083	0.981527	0.961266	69	48	539	47	1	858	95.3	6.83	15109	6.11662e+08	1293439029	1.25736e+09	1.37299e+09	9.0489e+08	39	45	46	46	45	High	High	High	High	High	0
P33121	Long-chain-fatty-acid--CoA ligase 1 OS=Homo sapiens OX=9606 GN=ACSL1 PE=1 SV=1	ACSL1	1.06931	-	46.24	1.3326	-	33.83	1.10863	-	50.26	1.10265	-	44.18	0.951666	0.829162	0.967495	0.96094	17	8	30	8	1	698	77.9	7.15	385	6.82113e+06	1.45113e+07	1.41244e+07	1.71795e+07	1.09588e+07	6	7	7	8	7	High	High	High	High	High	0
Q12905	Interleukin enhancer-binding factor 2 OS=Homo sapiens OX=9606 GN=ILF2 PE=1 SV=2	ILF2	0.79868	-	3.97	0.637665	-	5.03	0.70607	-	5.82	1.1037	-	15.44	0.867706	0.692819	0.827741	0.959328	15	4	15	4	1	390	43	5.26	377	4.47442e+06	8.28675e+06	6578305	5.51927e+06	4.15759e+06	3	3	3	3	3	High	High	High	High	High	0
O00303	Eukaryotic translation initiation factor 3 subunit F OS=Homo sapiens OX=9606 GN=EIF3F PE=1 SV=1	EIF3F	0.861386	-	19.02	0.859031	-	22	0.859425	-	22.95	1.10688	-	32.84	0.922979	0.975689	0.967913	0.956035	21	5	33	5	1	357	37.5	5.45	1030	8.44776e+06	1.33028e+07	1.2107e+07	1.31549e+07	13095996	4	4	5	4	5	High	High	High	High	High	0
P42126	Enoyl-CoA delta isomerase 1, mitochondrial OS=Homo sapiens OX=9606 GN=ECI1 PE=1 SV=1	ECI1	1.51595	-	52.42	0.737885	-	29.17	1.86049	-	96.32	1.10688	-	24.49	0.606819	0.864557	0.369545	0.955154	19	4	21	4	1	302	32.8	8.54	627	5.12454e+06	1.11571e+07	7.05055e+06	6.05504e+06	7.47654e+06	4	4	3	3	4	High	High	High	High	High	0
P61254	60S ribosomal protein L26 OS=Homo sapiens OX=9606 GN=RPL26 PE=1 SV=1	RPL26	0.0110011	down-regulated		0.718062	-	0	0.977636	-	0	1.10794	-	0	6.38014e-17	0.829356	1	0.955154	30	6	20	1	1	145	17.2	10.55	176	3367761	6.63427e+06	5643049	4.37979e+06		1	1	1	1		High	High	High	High	Not Found	0
Q9H2U2	Inorganic pyrophosphatase 2, mitochondrial OS=Homo sapiens OX=9606 GN=PPA2 PE=1 SV=2	PPA2	0.522552	-	21.57	1.1696	-	24.65	1.09265	-	39.48	1.10794	-	59.49	0.36286	0.963346	0.974146	0.955154	19	5	26	5	1	334	37.9	7.39	704	1.14304e+07	2.10896e+07	1.9806e+07	2.19148e+07	4.61469e+06	3	4	4	4	4	High	High	High	High	High	0
P30040	Endoplasmic reticulum resident protein 29 OS=Homo sapiens OX=9606 GN=ERP29 PE=1 SV=4	ERP29	1.29703	-	74.59	1.05947	-	2.74	1.11608	-	13.52	1.109	-	26.01	0.776622	0.982463	0.96335	0.954189	23	4	44	4	1	261	29	7.31	1317	1.36115e+07	2.43678e+07	2.18548e+07	2.26491e+07	1.89648e+07	4	4	4	4	4	High	High	High	High	High	0
O75608	Acyl-protein thioesterase 1 OS=Homo sapiens OX=9606 GN=LYPLA1 PE=1 SV=1	LYPLA1	0.970297	-	28.08	0.92511	-	11.93	1.05538	-	10.99	1.11005	-	13.63	0.999814	0.992545	0.990367	0.954189	33	4	18	4	1	230	24.7	6.77	192	3.8347e+06	8.73617e+06	6.03734e+06	6.38408e+06	6.15098e+06	3	4	3	3	4	High	High	High	High	High	0
P48444	Coatomer subunit delta OS=Homo sapiens OX=9606 GN=ARCN1 PE=1 SV=1	ARCN1	1.12541	-	22.15	1.0826	-	23	1.15016	-	27.47	1.11323	-	33.63	0.907879	0.97705	0.939825	0.951654	26	9	51	9	1	511	57.2	6.21	921	1.22001e+07	30852695	2.45708e+07	2.39613e+07	1.77441e+07	8	9	9	8	9	High	High	High	High	High	0
P25705	ATP synthase subunit alpha, mitochondrial OS=Homo sapiens OX=9606 GN=ATP5F1A PE=1 SV=1	ATP5F1A	1.15512	-	44.27	0.935022	-	43.26	0.914803	-	45.73	1.11534	-	52.82	0.893564	0.993772	0.99619	0.950615	44	18	144	18	1	553	59.7	9.13	5095	4.98162e+07	1.00579e+08	7.31712e+07	7.99542e+07	5.53002e+07	16	16	16	16	16	High	High	High	High	High	0
Q9UBT2	SUMO-activating enzyme subunit 2 OS=Homo sapiens OX=9606 GN=UBA2 PE=1 SV=2	UBA2	1.62706	-	56.39	1.15749	-	74.54	1.19276	-	47.07	1.11534	-	49.88	0.511634	0.968083	0.932236	0.950615	15	5	22	5	1	640	71.2	5.29	611	3.67104e+06	6.87248e+06	5.91076e+06	6.08648e+06	3.93438e+06	4	5	4	5	3	High	High	High	High	High	0
P38919	Eukaryotic initiation factor 4A-III OS=Homo sapiens OX=9606 GN=EIF4A3 PE=1 SV=4	EIF4A3	1.10781	-	35.24	0.994493	-	28.91	1.04473	-	53.27	1.1164	-	17.68	0.92197	0.99614	0.990367	0.950615	35	11	58	9	1	411	46.8	6.73	1132	1.79275e+07	3.03515e+07	3.24763e+07	3.31264e+07	2.41551e+07	9	9	9	9	7	High	High	High	High	High	0
P40121	Macrophage-capping protein OS=Homo sapiens OX=9606 GN=CAPG PE=1 SV=2	CAPG	1.76898	-	28.07	1.21035	-	8.79	1.33866	-	0.54	1.1164	-	12.93	0.395111	0.937055	0.828382	0.950615	17	4	17	4	1	348	38.5	6.19	206	4.00149e+06	7.48643e+06	8.15774e+06	8.69493e+06	7.90746e+06	4	4	4	4	4	High	High	High	High	High	0
P63279	SUMO-conjugating enzyme UBC9 OS=Homo sapiens OX=9606 GN=UBE2I PE=1 SV=1	UBE2I	1.44774	-	44.9	1.06057	-	15.93	1.36741	-	55.09	1.1164	-	34.06	0.671367	0.981299	0.809833	0.950615	35	6	32	6	1	158	18	8.66	479	1.16832e+07	2.3705e+07	2.67286e+07	2.59411e+07	18159463	6	6	6	6	6	High	High	High	High	High	0
Q14258	E3 ubiquitin/ISG15 ligase TRIM25 OS=Homo sapiens OX=9606 GN=TRIM25 PE=1 SV=2	TRIM25	0.767877	-	27.35	1.01762	-	47.7	0.978701	-	25.07	1.11746	-	21.15	0.829496	0.994925	1	0.950615	13	6	22	6	1	630	70.9	8.09	609	6.05636e+06	1.37466e+07	1.16147e+07	1.11216e+07	4.6824e+06	6	6	6	6	4	High	High	High	High	Peak Found	0
Q92544	Transmembrane 9 superfamily member 4 OS=Homo sapiens OX=9606 GN=TM9SF4 PE=1 SV=2	TM9SF4	1.33003	-	69.18	1.02974	-	14.6	0.906283	-	12.42	1.11852	-	13.13	0.758485	0.993772	0.990367	0.950615	10	4	6	4	1	642	74.5	6.54	82	2.14213e+06	4.14816e+06	3.21705e+06	3.86336e+06	3.09684e+06	2	2	2	2	2	Peak Found	High	High	Peak Found	High	0
P51665	26S proteasome non-ATPase regulatory subunit 7 OS=Homo sapiens OX=9606 GN=PSMD7 PE=1 SV=2	PSMD7	1.17822	-	51.4	1.02533	-	26.39	1.0181	-	22.23	1.11958	-	54.09	0.881908	0.993772	0.99619	0.950615	42	9	55	9	1	324	37	6.77	1338	1.69024e+07	3.07533e+07	2.91415e+07	33962308	1.86994e+07	7	9	8	9	7	High	High	High	High	High	0
O60610	Protein diaphanous homolog 1 OS=Homo sapiens OX=9606 GN=DIAPH1 PE=1 SV=2	DIAPH1	0.59736	-	0	2.36674	-	0	2.01384	-	0	1.11958	-	0	0.670999	0.122898	0.269504	0.950615	5	4	9	4	1	1272	141.3	5.41	283	205785	756520	1.41735e+06	1.76054e+06	141954	1	2	2	2	1	High	High	High	High	High	0
Q9Y490	Talin-1 OS=Homo sapiens OX=9606 GN=TLN1 PE=1 SV=3	TLN1	0.891089	-	30.39	1.09251	-	62.71	1.02662	-	53.57	1.12169	-	76.93	0.951666	0.975689	0.99619	0.950098	21	31	100	31	1	2541	269.6	6.07	2888	2.64591e+07	4.53244e+07	4.50914e+07	4.84658e+07	3.21425e+07	20	24	25	24	23	High	High	High	High	High	0
P53597	Succinate--CoA ligase [ADP/GDP-forming] subunit alpha, mitochondrial OS=Homo sapiens OX=9606 GN=SUCLG1 PE=1 SV=4	SUCLG1	1.39824	-	14.94	1.1674	-	24.12	1.07881	-	34.87	1.12275	-	50.69	0.710104	0.964194	0.981527	0.950098	15	4	13	4	1	346	36.2	8.79	102	8.95788e+06	1.69583e+07	1.53883e+07	1.71661e+07	1.46001e+07	4	4	4	4	4	High	High	High	High	High	0
Q92945	Far upstream element-binding protein 2 OS=Homo sapiens OX=9606 GN=KHSRP PE=1 SV=4	KHSRP	0.545655	-	11.45	0.846916	-	14.31	0.84345	-	25.54	1.12381	-	17.3	0.409604	0.968765	0.958199	0.948796	15	9	38	9	1	711	73.1	7.3	882	1.27022e+07	2.32938e+07	1.90797e+07	20504500	8.86577e+06	8	8	8	8	7	High	High	High	High	High	0
Q9Y6V0	Protein piccolo OS=Homo sapiens OX=9606 GN=PCLO PE=1 SV=5	PCLO	0.660066	-	33.13	1.32599	-	49.99	0.548456	-	28.02	1.12593	-	49.1	0.674476	0.832801	0.476274	0.947925	0	2	11	2	1	5142	560.4	6.47	29	5.95044e+07	1.60097e+08	1.03508e+08	1.92858e+08	7.79887e+07	2	2	2	2	2	High	High	High	High	High	0.004
P15880	40S ribosomal protein S2 OS=Homo sapiens OX=9606 GN=RPS2 PE=1 SV=2	RPS2	1.13641	-	88.9	1.06938	-	48.88	1.22684	-	79.5	1.12593	-	87.24	0.905798	0.979967	0.913862	0.947925	45	11	67	11	1	293	31.3	10.24	1647	3.89378e+07	8.0248e+07	7.21761e+07	7.45519e+07	4.47998e+07	9	10	11	11	11	High	High	High	High	High	0
Q9Y2Q3	Glutathione S-transferase kappa 1 OS=Homo sapiens OX=9606 GN=GSTK1 PE=1 SV=3	GSTK1	0.955996	-	25.36	0.927313	-	23.19	0.828541	-	12.59	1.12698	-	19.75	0.996968	0.993382	0.942353	0.947925	33	5	16	5	1	226	25.5	8.41	427	5.74388e+06	1.11472e+07	8.58282e+06	8.93483e+06	6.07969e+06	5	5	5	5	5	High	High	High	High	High	0
Q14157	Ubiquitin-associated protein 2-like OS=Homo sapiens OX=9606 GN=UBAP2L PE=1 SV=2	UBAP2L	0.849285	-	36.9	1.07379	-	32.35	0.951012	-	27.18	1.12698	-	8.39	0.924446	0.97705	0.99619	0.947925	2	2	6	2	1	1087	114.5	7.11	50	699926	1.42677e+06	1.24235e+06	1.48216e+06	822698	2	2	2	2	2	High	High	High	High	High	0
Q15056	Eukaryotic translation initiation factor 4H OS=Homo sapiens OX=9606 GN=EIF4H PE=1 SV=5	EIF4H	1.56216	-	37.76	0.990088	-	50.3	1.02023	-	23.64	1.12698	-	53.47	0.564568	0.997591	0.99619	0.947925	32	5	38	5	1	248	27.4	7.23	448	7.14086e+06	1.88762e+07	1.71668e+07	1.77859e+07	1.52071e+07	4	5	5	5	5	High	High	High	High	High	0
P52597	Heterogeneous nuclear ribonucleoprotein F OS=Homo sapiens OX=9606 GN=HNRNPF PE=1 SV=3	HNRNPF	0.834983	-	26.75	0.78304	-	24.99	0.951012	-	47.46	1.13122	-	55.15	0.902495	0.927082	0.99619	0.946852	28	7	33	5	1	415	45.6	5.58	1066	7.68233e+06	1.30359e+07	1.11878e+07	9.76254e+06	6.18499e+06	4	5	5	5	3	High	High	High	High	High	0
Q13547	Histone deacetylase 1 OS=Homo sapiens OX=9606 GN=HDAC1 PE=1 SV=1	HDAC1	0.476348	-	0	0.872247	-	30.7	1.02982	-	79.89	1.13122	-	76.21	0.306208	0.975689	0.99619	0.946852	7	3	7	3	1	482	55.1	5.48	103	2.6811e+06	4.94367e+06	4.35943e+06	3.89536e+06	439224	2	2	2	2	1	High	High	High	High	Peak Found	0
Q9UBQ5	Eukaryotic translation initiation factor 3 subunit K OS=Homo sapiens OX=9606 GN=EIF3K PE=1 SV=1	EIF3K	1.83498	-	96.27	0.976872	-	31.93	1.00745	-	73.45	1.13651	-	127.3	0.357891	0.999238	0.99619	0.945925	10	2	2	2	1	218	25	4.93	37	1.49018e+06	2.30148e+06	2.02214e+06	2.26799e+06	2441238	2	2	2	2	2	High	High	Peak Found	Peak Found	Peak Found	0
Q10471	Polypeptide N-acetylgalactosaminyltransferase 2 OS=Homo sapiens OX=9606 GN=GALNT2 PE=1 SV=1	GALNT2	0.528053	-	20.62	0.781938	-	29.22	1.14483	-	46.58	1.13862	-	58.73	0.375071	0.924809	0.942353	0.945925	16	4	13	4	1	571	64.7	8.35	188	2.38601e+06	7.18114e+06	5.22798e+06	4.65051e+06	2.22274e+06	2	3	3	3	3	High	High	High	High	Peak Found	0
Q14444	Caprin-1 OS=Homo sapiens OX=9606 GN=CAPRIN1 PE=1 SV=2	CAPRIN1	0.891089	-	26.88	0.876652	-	16.64	0.931842	-	28.44	1.13968	-	32.77	0.951666	0.975689	0.99619	0.945925	16	7	52	7	1	709	78.3	5.25	1609	2.03595e+07	4.34985e+07	31840086	3.62312e+07	2.02387e+07	6	6	6	7	6	High	High	High	High	High	0
Q14240	Eukaryotic initiation factor 4A-II OS=Homo sapiens OX=9606 GN=EIF4A2 PE=1 SV=2	EIF4A2	1.20902	-	16.81	0.89978	-	30.32	1.02556	-	41.02	1.13968	-	46.49	0.856149	0.980561	0.99619	0.945795	58	19	123	8	1	407	46.4	5.48	3784	1.07184e+07	2.84515e+07	1.94697e+07	2.086e+07	1.63677e+07	6	8	7	7	8	High	High	High	High	High	0
Q9Y5L4	Mitochondrial import inner membrane translocase subunit Tim13 OS=Homo sapiens OX=9606 GN=TIMM13 PE=1 SV=1	TIMM13	0.844884	-	1.47	1.02313	-	13	1.06283	-	38.03	1.14074	-	17.45	0.907879	0.993772	0.988873	0.945795	37	3	12	3	1	95	10.5	8.18	364	7521114	1.11824e+07	12288003	1.41431e+07	6.43177e+06	3	3	3	3	2	High	High	High	High	Peak Found	0
P63104	14-3-3 protein zeta/delta OS=Homo sapiens OX=9606 GN=YWHAZ PE=1 SV=1	YWHAZ	1.08361	-	61.84	1.40969	-	45.96	1.18424	-	63.7	1.14074	-	66.59	0.940125	0.765865	0.932236	0.945795	58	15	144	11	1	245	27.7	4.79	4683	177282753	334731998	341527056	3.73472e+08	2.55706e+08	9	9	9	10	9	High	High	High	High	High	0
Q96IZ0	PRKC apoptosis WT1 regulator protein OS=Homo sapiens OX=9606 GN=PAWR PE=1 SV=1	PAWR	0.832783	-	0	1.0815	-	0	1.23429	-	0	1.14074	-	13.75	0.900277	0.97705	0.912775	0.945795	10	3	11	3	1	340	36.5	5.41	296	2121469	6.66651e+06	4894023	4.88919e+06	2.25365e+06	2	3	2	2	2	High	High	High	High	Peak Found	0
P47813	Eukaryotic translation initiation factor 1A, X-chromosomal OS=Homo sapiens OX=9606 GN=EIF1AX PE=1 SV=2	EIF1AX	0.679868	-	14.61	0.900881	-	39.87	1.28222	-	32.91	1.14286	-	19.48	0.706732	0.980561	0.878819	0.943477	43	6	26	6	1	144	16.5	5.24	513	9.88614e+06	17492218	1.9512e+07	1.6203e+07	8.16524e+06	4	5	6	6	5	High	High	High	High	High	0
P49189	4-trimethylaminobutyraldehyde dehydrogenase OS=Homo sapiens OX=9606 GN=ALDH9A1 PE=1 SV=3	ALDH9A1	1.41034	-	35.05	1.15308	-	16.89	1.2066	-	35.35	1.14392	-	46.61	0.697236	0.968083	0.928115	0.943368	13	5	17	5	1	494	53.8	5.87	265	6.21238e+06	1.30607e+07	1.14889e+07	1.34349e+07	1.04777e+07	5	5	5	5	5	Peak Found	High	High	High	High	0
Q6NUK1	Calcium-binding mitochondrial carrier protein SCaMC-1 OS=Homo sapiens OX=9606 GN=SLC25A24 PE=1 SV=2	SLC25A24	0.79758	-	17.06	0.672907	-	9.3	0.797657	-	12.05	1.14497	-	55.8	0.865259	0.752935	0.932236	0.943368	31	10	28	10	1	477	53.3	6.33	651	12273294	2.54631e+07	1.57203e+07	1.48532e+07	7.98107e+06	9	10	9	10	7	High	High	High	High	High	0
P00568	Adenylate kinase isoenzyme 1 OS=Homo sapiens OX=9606 GN=AK1 PE=1 SV=3	AK1	1.23762	-	34.26	1.10573	-	15.67	0.980831	-	24.29	1.14497	-	21.81	0.831859	0.975689	1	0.943368	48	6	39	6	1	194	21.6	8.63	918	1.33703e+07	2.74698e+07	2.3137e+07	26580324	2.24568e+07	5	6	6	6	6	High	High	High	High	High	0
P08727	Keratin, type I cytoskeletal 19 OS=Homo sapiens OX=9606 GN=KRT19 PE=1 SV=4	KRT19	0.559956	-	7.6	0.810573	-	26.27	1.05431	-	45.31	1.14709	-	46.97	0.441536	0.962439	0.990367	0.943368	62	20	134	16	1	400	44.1	5.14	4548	4.96345e+07	9.58995e+07	8.88418e+07	6.89727e+07	3.65651e+07	14	14	14	14	13	High	High	High	High	High	0
Q7Z739	YTH domain-containing family protein 3 OS=Homo sapiens OX=9606 GN=YTHDF3 PE=1 SV=1	YTHDF3	2.20352	-	0	1.35132	-	37.65	1.52929	-	4.86	1.14815	-	45.8	0.245467	0.815867	0.654028	0.943243	3	2	10	2	1	585	63.8	9.04	181	1.01614e+06	1.82737e+06	2618630	2.22479e+06	596500	2	2	2	2	1	High	High	High	High	High	0
Q9NZL4	Hsp70-binding protein 1 OS=Homo sapiens OX=9606 GN=HSPBP1 PE=1 SV=2	HSPBP1	0.0110011	down-regulated		5.01322	up-regulated	282.16	1.76997	-	0	1.14815	-	0	6.38014e-17	0.000203718	0.442959	0.943243	15	3	6	3	1	359	39.3	5.21	120	584990	676250	1.00429e+06	4.63028e+06		3	1	1	2		High	High	Peak Found	High	Not Found	0
P31939	Bifunctional purine biosynthesis protein ATIC OS=Homo sapiens OX=9606 GN=ATIC PE=1 SV=3	ATIC	0.927393	-	44.54	1.09581	-	57.17	1.00745	-	58.91	1.15132	-	53.14	0.97956	0.975689	0.99619	0.943243	57	24	157	24	1	592	64.6	6.71	4112	4.69246e+07	9.05998e+07	8.12688e+07	8.87001e+07	6.10396e+07	22	22	23	22	22	High	High	High	High	High	0
Q93008	Probable ubiquitin carboxyl-terminal hydrolase FAF-X OS=Homo sapiens OX=9606 GN=USP9X PE=1 SV=4	USP9X	0.0110011	down-regulated		1.0793	-	0	1.07881	-	0	1.15344	-	0	6.38014e-17	0.97705	0.981527	0.943243	1	2	4	2	1	2554	290.3	5.8	36	189517	388921	350369	434977		1	1	1	2		Peak Found	High	High	High	High	0
O43242	26S proteasome non-ATPase regulatory subunit 3 OS=Homo sapiens OX=9606 GN=PSMD3 PE=1 SV=2	PSMD3	1.17492	-	57.95	1.09912	-	17.87	1.19595	-	49.54	1.15344	-	19.52	0.881942	0.975689	0.931276	0.943243	25	10	48	10	1	534	60.9	8.44	1087	1.01131e+07	2.16832e+07	1.825e+07	2.27112e+07	13007229	6	8	7	8	5	High	High	High	High	High	0
Q01130	Serine/arginine-rich splicing factor 2 OS=Homo sapiens OX=9606 GN=SRSF2 PE=1 SV=4	SRSF2	0.729373	-	22.55	0.921806	-	33.24	1.37487	-	21.01	1.15344	-	56.21	0.770601	0.991003	0.801567	0.943243	24	4	43	4	1	221	25.5	11.85	1402	1.56255e+07	3.84415e+07	33595865	3.24513e+07	1.22678e+07	4	4	3	4	3	High	High	High	High	High	0
Q96CS3	FAS-associated factor 2 OS=Homo sapiens OX=9606 GN=FAF2 PE=1 SV=2	FAF2	1.24532	-	2.29	0.887665	-	10.27	1.10224	-	12.78	1.1545	-	20.92	0.824622	0.97705	0.967913	0.943243	8	2	9	2	1	445	52.6	5.62	350	1.23614e+06	2.50202e+06	2.30904e+06	2.03354e+06	1.77397e+06	2	2	2	2	2	High	High	High	Peak Found	High	0
P52209	6-phosphogluconate dehydrogenase, decarboxylating OS=Homo sapiens OX=9606 GN=PGD PE=1 SV=3	PGD	0.926293	-	28.87	1.18502	-	56.87	1.1033	-	37.95	1.1545	-	44.45	0.97956	0.962439	0.967913	0.943243	53	18	124	18	1	483	53.1	7.23	3553	4.87312e+07	1.09331e+08	9.997e+07	1.04837e+08	5.94338e+07	11	14	13	14	14	High	High	High	High	High	0
Q92747	Actin-related protein 2/3 complex subunit 1A OS=Homo sapiens OX=9606 GN=ARPC1A PE=1 SV=2	ARPC1A	0.694169	-	61.07	1.20154	-	7.61	1.38871	-	45.62	1.15556	-	8.09	0.731057	0.941859	0.784909	0.943243	14	3	18	2	1	370	41.5	8.18	259	2.27087e+06	4663340	5.59532e+06	4937955	2.69007e+06	2	2	2	2	2	High	High	High	High	High	0
P47897	Glutamine--tRNA ligase OS=Homo sapiens OX=9606 GN=QARS1 PE=1 SV=1	QARS1	1.19032	-	43.06	1.38767	-	50.26	1.20873	-	44.76	1.15661	-	49.89	0.867706	0.78872	0.927255	0.943243	22	13	42	13	1	775	87.7	7.15	1088	7.95845e+06	1.94797e+07	18522930	2.12083e+07	1.33706e+07	10	11	11	11	11	High	High	High	High	High	0
P12956	X-ray repair cross-complementing protein 6 OS=Homo sapiens OX=9606 GN=XRCC6 PE=1 SV=2	XRCC6	0.928493	-	33.65	0.765419	-	23.77	0.705005	-	29.26	1.15873	-	47.32	0.980927	0.899806	0.827741	0.941689	52	25	174	25	1	609	69.8	6.64	3994	5.68568e+07	1.26598e+08	9.49503e+07	1.00767e+08	8.31325e+07	17	24	23	23	24	High	High	High	High	High	0
P50995	Annexin A11 OS=Homo sapiens OX=9606 GN=ANXA11 PE=1 SV=1	ANXA11	0.444444	-	6.17	0.752203	-	33.21	0.676251	-	34.11	1.16191	-	69.46	0.189447	0.8854	0.77784	0.939	29	12	51	12	1	505	54.4	7.65	1395	2.55053e+07	4.00217e+07	2.83341e+07	2.70426e+07	1.39549e+07	12	11	10	11	10	High	High	High	High	High	0
Q9NVJ2	ADP-ribosylation factor-like protein 8B OS=Homo sapiens OX=9606 GN=ARL8B PE=1 SV=1	ARL8B	0.973597	-	100.06	1.0011	-	36.28	0.813632	-	25.4	1.16191	-	21.49	0.999814	0.995355	0.932236	0.939	26	3	9	3	1	186	21.5	8.43	250	3.13941e+06	7.27611e+06	5.6126e+06	7.74914e+06	4257818	2	3	3	3	2	High	High	High	High	High	0
Q13126	S-methyl-5'-thioadenosine phosphorylase OS=Homo sapiens OX=9606 GN=MTAP PE=1 SV=2	MTAP	1.32123	-	43.75	0.651982	-	7.31	1	-	35.55	1.16296	-	56.74	0.760272	0.717465	0.99619	0.939	39	6	27	6	1	283	31.2	7.18	660	1.18793e+07	2.09381e+07	19826232	17128393	1.68874e+07	6	6	6	6	6	High	High	High	High	High	0
Q9H4A4	Aminopeptidase B OS=Homo sapiens OX=9606 GN=RNPEP PE=1 SV=2	RNPEP	0.774477	-	36.66	1.18722	-	63.09	1.04686	-	63.34	1.16296	-	64.23	0.839579	0.962191	0.990367	0.939	31	15	79	15	1	650	72.5	5.74	1283	3.14008e+07	6.03212e+07	5.42994e+07	5.27253e+07	3.09576e+07	13	14	14	13	12	High	High	High	High	High	0
Q00839	Heterogeneous nuclear ribonucleoprotein U OS=Homo sapiens OX=9606 GN=HNRNPU PE=1 SV=6	HNRNPU	1.0385	-	54.55	1.15308	-	54.78	1.23323	-	76.43	1.16508	-	63.53	0.974691	0.968083	0.912775	0.936966	27	20	130	20	1	825	90.5	6	2835	4.08154e+07	1.07179e+08	1.05677e+08	9.60576e+07	5.50732e+07	12	17	18	18	14	High	High	High	High	High	0
P62750	60S ribosomal protein L23a OS=Homo sapiens OX=9606 GN=RPL23A PE=1 SV=1	RPL23A	0.445545	-	9.34	0.757709	-	7.72	0.72524	-	8.37	1.1672	-	25.42	0.191512	0.890235	0.857173	0.935614	28	7	39	7	1	156	17.7	10.45	761	2.34505e+07	4.12793e+07	3.34585e+07	3.42487e+07	1.6221e+07	6	7	7	7	6	High	High	High	High	High	0
P27695	DNA-(apurinic or apyrimidinic site) endonuclease OS=Homo sapiens OX=9606 GN=APEX1 PE=1 SV=2	APEX1	1.32563	-	3.51	1.09581	-	38.15	1.00426	-	53.84	1.1672	-	16.21	0.758485	0.975689	0.99619	0.935614	31	6	28	6	1	318	35.5	8.12	583	1.12357e+07	1.92535e+07	2.00367e+07	2.22858e+07	6.91795e+06	4	4	5	5	4	High	High	High	High	High	0
P55060	Exportin-2 OS=Homo sapiens OX=9606 GN=CSE1L PE=1 SV=3	CSE1L	1.23982	-	46.35	1.01652	-	40.33	0.985091	-	49.83	1.16825	-	72.41	0.83005	0.994925	1	0.935014	51	36	237	36	1	971	110.3	5.77	7048	7.35726e+07	1.45697e+08	1.44841e+08	1.52516e+08	9.5082e+07	26	29	30	30	28	High	High	High	High	High	0
O75390	Citrate synthase, mitochondrial OS=Homo sapiens OX=9606 GN=CS PE=1 SV=2	CS	1.06161	-	35.71	1.2533	-	39.45	1.18743	-	12.75	1.16825	-	8.44	0.95536	0.899806	0.932236	0.935614	35	8	47	8	1	466	51.7	8.32	849	14345030	3.08008e+07	2.96891e+07	3.43607e+07	1.39552e+07	6	7	7	7	6	High	High	High	High	High	0
Q9NZ01	Very-long-chain enoyl-CoA reductase OS=Homo sapiens OX=9606 GN=TECR PE=1 SV=1	TECR	0.543454	-	7.74	0.951542	-	9.49	1.10011	-	2.18	1.16931	-	8.25	0.406572	0.995355	0.967913	0.935014	12	4	22	4	1	308	36	9.45	375	7.29113e+06	1.72327e+07	1.50263e+07	1.36345e+07	2.44471e+06	4	4	4	4	2	High	High	High	High	High	0
P42766	60S ribosomal protein L35 OS=Homo sapiens OX=9606 GN=RPL35 PE=1 SV=2	RPL35	1.11771	-	0.46	1.34581	-	51.15	1.22045	-	10.78	1.16931	-	3.51	0.912152	0.820746	0.922358	0.935014	26	3	25	3	1	123	14.5	11.05	346	6.61153e+06	1.39596e+07	1.32177e+07	1.34605e+07	8.51597e+06	2	2	2	2	2	High	High	High	High	High	0
Q9NXG2	THUMP domain-containing protein 1 OS=Homo sapiens OX=9606 GN=THUMPD1 PE=1 SV=2	THUMPD1	1.49835	-	0	0.60022	-	16.25	0.636848	-	27.71	1.17037	-	92.89	0.621213	0.613178	0.700803	0.935014	15	5	19	5	1	353	39.3	7.88	415	2.42419e+06	5.32173e+06	5.18648e+06	4.14024e+06	2.01746e+06	3	5	4	4	1	High	High	High	High	High	0
P00338	L-lactate dehydrogenase A chain OS=Homo sapiens OX=9606 GN=LDHA PE=1 SV=2	LDHA	0.782178	-	32.85	1.3337	-	53.23	1.27796	-	57.98	1.17037	-	56.85	0.846388	0.829068	0.881838	0.935014	73	24	256	23	1	332	36.7	8.27	7822	3.65337e+08	7.21461e+08	8.72976e+08	9.04852e+08	4.34986e+08	19	22	23	23	22	High	High	High	High	High	0
P30049	ATP synthase subunit delta, mitochondrial OS=Homo sapiens OX=9606 GN=ATP5F1D PE=1 SV=2	ATP5F1D	0.964796	-	89.64	0.714758	-	26.98	0.875399	-	54.43	1.17249	-	100.48	0.997856	0.825764	0.980974	0.935014	35	3	12	3	1	168	17.5	5.49	448	4.28669e+06	7.72732e+06	5.54946e+06	5.83843e+06	4.17323e+06	2	2	2	3	2	High	High	High	High	High	0
P26368	Splicing factor U2AF 65 kDa subunit OS=Homo sapiens OX=9606 GN=U2AF2 PE=1 SV=4	U2AF2	0.631463	-	0	0.873348	-	29.59	0.831736	-	49.13	1.17355	-	55.09	0.612402	0.975689	0.945472	0.935014	5	2	2	2	1	475	53.5	9.09	19	2.89974e+06	5167007	3.41243e+06	3.97313e+06	1.66351e+06	2	2	2	2	1	High	Peak Found	Peak Found	Peak Found	Peak Found	0
P40925	Malate dehydrogenase, cytoplasmic OS=Homo sapiens OX=9606 GN=MDH1 PE=1 SV=4	MDH1	1.21012	-	48.54	1.3315	-	62.67	1.73802	-	81.99	1.17566	-	72.81	0.855381	0.831368	0.470375	0.935014	30	8	64	8	1	334	36.4	7.36	2260	2.61782e+07	4.67106e+07	63194551	5.94654e+07	4.61127e+07	7	6	8	8	8	High	High	High	High	High	0
P39023	60S ribosomal protein L3 OS=Homo sapiens OX=9606 GN=RPL3 PE=1 SV=2	RPL3	0.770077	-	23.11	0.85793	-	18.78	0.974441	-	35.22	1.17672	-	30.7	0.831859	0.975689	1	0.935014	27	10	87	10	1	403	46.1	10.18	2138	3.40406e+07	7.8471e+07	6.27569e+07	5.84406e+07	3.14236e+07	10	10	10	10	9	High	High	High	High	High	0
P18621	60S ribosomal protein L17 OS=Homo sapiens OX=9606 GN=RPL17 PE=1 SV=3	RPL17	0.819582	-	52.46	1.06278	-	42.35	1.15655	-	25.34	1.17989	-	29.39	0.889348	0.980561	0.935533	0.935014	42	7	61	7	1	184	21.4	10.17	1385	2.62972e+07	4.98126e+07	4.29291e+07	4.18805e+07	2.45161e+07	7	7	7	7	7	High	High	High	High	High	0
P48637	Glutathione synthetase OS=Homo sapiens OX=9606 GN=GSS PE=1 SV=1	GSS	1.53575	-	36.86	1.26872	-	49.68	1.28009	-	45.09	1.17989	-	63.11	0.587153	0.88914	0.880764	0.935014	24	8	36	8	1	474	52.4	5.92	736	6.71596e+06	13859401	1.50481e+07	1.71826e+07	1.12402e+07	6	6	6	7	7	High	High	High	High	High	0
P0DP23	Calmodulin-1 OS=Homo sapiens OX=9606 GN=CALM1 PE=1 SV=1	CALM1	2.08801	-	92.53	1.15529	-	73.44	1.02982	-	111.44	1.18095	-	67.91	0.211439	0.968083	0.99619	0.935014	56	8	84	8	1	149	16.8	4.22	3069	1.01588e+08	1.73549e+08	1.26367e+08	1.42894e+08	1.81217e+08	7	7	7	7	7	High	High	High	High	High	0
P17858	ATP-dependent 6-phosphofructokinase, liver type OS=Homo sapiens OX=9606 GN=PFKL PE=1 SV=6	PFKL	1.12321	-	7.18	1.0837	-	13.66	1.23962	-	42.32	1.18095	-	41.08	0.907879	0.97705	0.907531	0.935014	26	11	37	9	1	780	85	7.5	1041	3.97835e+06	1.11588e+07	11798228	1.12244e+07	8.1286e+06	4	7	6	6	8	High	High	High	High	High	0
Q00688	Peptidyl-prolyl cis-trans isomerase FKBP3 OS=Homo sapiens OX=9606 GN=FKBP3 PE=1 SV=1	FKBP3	0.907591	-	13.62	0.686123	-	4.06	0.616613	-	1.05	1.18307	-	9.51	0.963856	0.783975	0.647851	0.935014	17	3	11	3	1	224	25.2	9.28	179	3.17873e+06	8.6916e+06	4.73266e+06	5.32053e+06	4.35592e+06	2	3	3	3	3	High	High	High	High	High	0
Q8N8S7	Protein enabled homolog OS=Homo sapiens OX=9606 GN=ENAH PE=1 SV=2	ENAH	1.9681	-	33.11	1.61674	-	5.04	1.27583	-	29.08	1.18413	-	57.43	0.268981	0.59084	0.881838	0.935014	12	4	12	4	1	591	66.5	6.93	194	1.30402e+06	5.87772e+06	3.01334e+06	8.51165e+06	2.97814e+06	3	4	3	4	3	High	High	High	High	High	0
P39656	Dolichyl-diphosphooligosaccharide--protein glycosyltransferase 48 kDa subunit OS=Homo sapiens OX=9606 GN=DDOST PE=1 SV=4	DDOST	0.79758	-	24.81	1.10242	-	63.95	0.891374	-	36.25	1.18624	-	53.23	0.86599	0.975689	0.988873	0.935014	39	10	53	10	1	456	50.8	6.55	985	1.38976e+07	4.1106e+07	3.49592e+07	3.90735e+07	2.13522e+07	7	10	10	10	10	High	High	High	High	High	0
Q12907	Vesicular integral-membrane protein VIP36 OS=Homo sapiens OX=9606 GN=LMAN2 PE=1 SV=1	LMAN2	2.68207	-	208.5	1.39978	-	76.84	1.30884	-	62.32	1.1873	-	61.9	0.0585463	0.777467	0.854021	0.934494	18	4	8	4	1	356	40.2	6.95	65	2.68221e+06	6.98867e+06	7.81348e+06	7.92965e+06	3.98055e+06	3	4	4	4	3	Peak Found	High	High	High	High	0
Q9Y224	RNA transcription, translation and transport factor protein OS=Homo sapiens OX=9606 GN=RTRAF PE=1 SV=1	RTRAF	0.408141	-	15.87	0.755507	-	21.95	1.01171	-	47.42	1.19048	-	7.54	0.13735	0.890235	0.99619	0.930654	30	5	16	5	1	244	28.1	6.65	486	2.78834e+06	6.61028e+06	5.4312e+06	5.78874e+06	1.23912e+06	3	5	4	4	2	High	High	High	High	High	0
P26038	Moesin OS=Homo sapiens OX=9606 GN=MSN PE=1 SV=3	MSN	1.84158	-	97.87	1.26322	-	58.65	1.32694	-	67.9	1.19048	-	42.23	0.349201	0.890841	0.837855	0.930511	51	32	245	23	1	577	67.8	6.4	6712	6.19445e+07	1.02683e+08	1.29438e+08	1.38428e+08	9.74232e+07	20	20	21	21	21	High	High	High	High	High	0
Q99829	Copine-1 OS=Homo sapiens OX=9606 GN=CPNE1 PE=1 SV=1	CPNE1	1.42024	-	72.75	1.19383	-	34.93	1.34931	-	57.11	1.19154	-	52.8	0.687599	0.9511	0.822837	0.930511	49	16	112	16	1	537	59	5.83	2689	2.73798e+07	6.83544e+07	7.21196e+07	7.29135e+07	4.70836e+07	10	14	13	12	13	High	High	High	High	High	0
Q92520	Protein FAM3C OS=Homo sapiens OX=9606 GN=FAM3C PE=1 SV=1	FAM3C	0.663366	-	5.19	0.701542	-	10.64	0.879659	-	0.89	1.19259	-	20.88	0.682298	0.804103	0.981527	0.930511	26	4	16	4	1	227	24.7	8.29	696	5.41477e+06	11167218	7.4159e+06	6.67723e+06	3.29171e+06	3	3	4	3	2	High	High	High	High	Peak Found	0
P83731	60S ribosomal protein L24 OS=Homo sapiens OX=9606 GN=RPL24 PE=1 SV=1	RPL24	0.555556	-	3.5	1.14317	-	56.34	1.11395	-	35.63	1.19259	-	56.48	0.433382	0.968083	0.963633	0.930511	27	5	35	5	1	157	17.8	11.25	1059	2.12248e+07	3.50274e+07	3.27767e+07	3.24761e+07	1.09797e+07	5	5	5	5	4	High	High	High	High	High	0
P02545	Prelamin-A/C OS=Homo sapiens OX=9606 GN=LMNA PE=1 SV=1	LMNA	0.414741	-	6.73	0.393172	-	6.55	0.605964	-	15.59	1.19365	-	46.78	0.140531	0.103671	0.614498	0.929625	28	15	35	15	1	664	74.1	7.02	866	1.48789e+07	3.67792e+07	1.89355e+07	1.17793e+07	6.91625e+06	10	12	12	11	7	High	High	High	Peak Found	High	0
Q9BRA2	Thioredoxin domain-containing protein 17 OS=Homo sapiens OX=9606 GN=TXNDC17 PE=1 SV=1	TXNDC17	0.760176	-	11.28	1.28194	-	18.09	1.09798	-	57.21	1.19365	-	59.22	0.817454	0.876454	0.967947	0.929625	38	4	31	4	1	123	13.9	5.52	996	6684485	1.48664e+07	1.31407e+07	18089725	6.76194e+06	4	4	4	4	3	High	High	High	High	High	0
P02765	Alpha-2-HS-glycoprotein OS=Homo sapiens OX=9606 GN=AHSG PE=1 SV=2	AHSG	1.0374	-	36.61	1.61013	-	49.16	2.16187	-	3.74	1.19471	-	32.42	0.974691	0.597973	0.191543	0.928465	5	3	24	3	1	367	39.3	5.72	868	3.25967e+07	107371783	85551983	88681142	51598529	3	3	3	3	3	High	High	High	High	High	0
P14618	Pyruvate kinase PKM OS=Homo sapiens OX=9606 GN=PKM PE=1 SV=4	PKM	1.30253	-	42.12	1.22137	-	59.75	1.2066	-	52.18	1.19683	-	55	0.775006	0.927844	0.928115	0.927031	72	37	432	37	1	531	57.9	7.84	13985	7.20034e+08	1.34807e+09	1.31162e+09	1.45526e+09	1.04048e+09	31	36	36	36	35	High	High	High	High	High	0
O43776	Asparagine--tRNA ligase, cytoplasmic OS=Homo sapiens OX=9606 GN=NARS1 PE=1 SV=1	NARS1	1.0429	-	15.99	1.05176	-	20.22	1.07348	-	28.09	1.19788	-	26.62	0.972787	0.986817	0.981527	0.926457	14	6	27	6	1	548	62.9	6.25	614	7.14262e+06	1.4603e+07	12941239	1.32059e+07	4.62179e+06	6	6	6	6	3	High	High	High	High	High	0
P04083	Annexin A1 OS=Homo sapiens OX=9606 GN=ANXA1 PE=1 SV=2	ANXA1	2.11661	-	60.72	1.50661	-	78.8	1.20873	-	107.26	1.20423	-	85.54	0.199707	0.691466	0.927255	0.920877	61	21	232	21	1	346	38.7	7.02	9425	3.61692e+08	4.63767e+08	551083752	7.25273e+08	7.29954e+08	19	20	21	21	19	High	High	High	High	High	0
Q9NYU2	UDP-glucose:glycoprotein glucosyltransferase 1 OS=Homo sapiens OX=9606 GN=UGGT1 PE=1 SV=3	UGGT1	1.53245	-	130.12	1.11344	-	74.85	1.42279	-	109.58	1.20423	-	59.56	0.589066	0.975689	0.763008	0.920877	6	6	25	6	1	1555	177.1	5.63	999	4.68792e+06	9.26859e+06	9.33592e+06	8.31759e+06	6.86108e+06	4	4	4	4	4	High	High	High	High	High	0
O00264	Membrane-associated progesterone receptor component 1 OS=Homo sapiens OX=9606 GN=PGRMC1 PE=1 SV=3	PGRMC1	0.465347	-	0	1.18172	-	0	0.826411	-	0	1.20741	-	0	0.229597	0.962439	0.942353	0.919188	28	3	25	2	1	195	21.7	4.7	615	2.55182e+06	9.27438e+06	4.94987e+06	7.4453e+06	4.25651e+06	1	2	2	2	2	High	High	High	High	High	0
P24539	ATP synthase F(0) complex subunit B1, mitochondrial OS=Homo sapiens OX=9606 GN=ATP5PB PE=1 SV=2	ATP5PB	1.28713	-	0	1.03744	-	0	0.759318	-	0	1.20847	-	0	0.788389	0.991003	0.901837	0.919188	11	2	6	2	1	256	28.9	9.36	60	721278	3.58261e+06	2.28385e+06	2.94569e+06	2.05901e+06	1	2	2	2	2	Peak Found	High	High	High	High	0
Q96HE7	ERO1-like protein alpha OS=Homo sapiens OX=9606 GN=ERO1A PE=1 SV=2	ERO1A	1.15952	-	53.7	1.81167	-	65.24	1.1459	-	60.22	1.20847	-	90.26	0.889348	0.433898	0.942353	0.919188	29	9	38	9	1	468	54.4	5.68	1225	5.67749e+06	1.36227e+07	1.71009e+07	2.10945e+07	1.10277e+07	6	8	8	8	7	High	High	High	High	High	0
P62851	40S ribosomal protein S25 OS=Homo sapiens OX=9606 GN=RPS25 PE=1 SV=1	RPS25	1.33883	-	58.7	1.337	-	27.98	1.3983	-	42.17	1.20952	-	0.98	0.754186	0.825764	0.77784	0.919188	16	3	27	3	1	125	13.7	10.11	757	8.90439e+06	22950328	1.97386e+07	2.20447e+07	11868230	3	3	3	3	3	High	High	High	High	High	0
P07814	Bifunctional glutamate/proline--tRNA ligase OS=Homo sapiens OX=9606 GN=EPRS1 PE=1 SV=5	EPRS1	0.948295	-	35.79	1.10132	-	41.39	1.06709	-	50.32	1.21058	-	51.43	0.993617	0.975689	0.986521	0.919188	35	36	172	36	1	1512	170.5	7.33	4045	4.81185e+07	9.02522e+07	8.45791e+07	98074992	5.96262e+07	30	31	31	33	31	High	High	High	High	High	0
P68402	Platelet-activating factor acetylhydrolase IB subunit alpha2 OS=Homo sapiens OX=9606 GN=PAFAH1B2 PE=1 SV=1	PAFAH1B2	0.771177	-	61.89	0.813877	-	15.01	1.29712	-	13.49	1.21376	-	4.09	0.834271	0.962439	0.864931	0.914863	62	6	33	6	1	229	25.6	5.92	935	6.52134e+06	1.51958e+07	1.67327e+07	1.28082e+07	7.24173e+06	2	4	3	3	4	High	High	High	High	High	0
P55010	Eukaryotic translation initiation factor 5 OS=Homo sapiens OX=9606 GN=EIF5 PE=1 SV=2	EIF5	0.79978	-	46.97	0.852423	-	21.22	1	-	39.6	1.21587	-	67.07	0.867706	0.972215	0.99619	0.912553	19	7	37	7	1	431	49.2	5.58	858	8.46203e+06	2.03474e+07	1.73137e+07	1.41888e+07	6.29837e+06	5	7	6	6	4	High	High	High	High	High	0
Q9UNM6	26S proteasome non-ATPase regulatory subunit 13 OS=Homo sapiens OX=9606 GN=PSMD13 PE=1 SV=2	PSMD13	1.0154	-	63.6	1.21035	-	92.84	0.828541	-	32.7	1.22116	-	84.28	0.991751	0.937055	0.942353	0.908897	48	12	47	12	1	376	42.9	5.81	1160	1.97803e+07	3.45647e+07	3.06554e+07	3.29728e+07	2.0416e+07	10	11	10	11	9	High	High	High	High	High	0
P51571	Translocon-associated protein subunit delta OS=Homo sapiens OX=9606 GN=SSR4 PE=1 SV=1	SSR4	1.57536	-	0	1.12555	-	10.43	1.20873	-	0.5	1.22116	-	7.63	0.555206	0.971143	0.927255	0.908897	20	3	16	3	1	173	19	6.15	531	3.00604e+06	3.27264e+07	10758611	10760007	2.72782e+06	2	3	3	3	1	High	High	High	High	High	0
P54727	UV excision repair protein RAD23 homolog B OS=Homo sapiens OX=9606 GN=RAD23B PE=1 SV=1	RAD23B	1.73927	-	77.27	1.43502	-	32.32	1.53142	-	27.91	1.22116	-	52.04	0.414617	0.73906	0.652251	0.908897	44	13	99	11	1	409	43.1	4.84	2191	3.3855e+07	8.78795e+07	9.79211e+07	1.01599e+08	6.45101e+07	9	10	10	10	9	High	High	High	High	High	0
P84098	60S ribosomal protein L19 OS=Homo sapiens OX=9606 GN=RPL19 PE=1 SV=1	RPL19	0.59736	-	0	0.987885	-	47.48	0.963791	-	65.55	1.22222	-	151.63	0.541589	0.997591	1	0.908897	13	2	18	2	1	196	23.5	11.47	792	6.35828e+06	1.79045e+07	11187244	11642858	2485292	2	2	2	2	1	High	High	High	High	High	0
P07741	Adenine phosphoribosyltransferase OS=Homo sapiens OX=9606 GN=APRT PE=1 SV=2	APRT	1.32453	-	75.58	1.1663	-	42.65	1.21299	-	58.27	1.22434	-	30.31	0.758485	0.967422	0.925289	0.908897	67	8	61	8	1	180	19.6	6.02	1307	1.55968e+07	2.60927e+07	2.86e+07	2.77222e+07	15544271	6	6	7	7	7	High	High	High	High	High	0
Q9UBQ7	Glyoxylate reductase/hydroxypyruvate reductase OS=Homo sapiens OX=9606 GN=GRHPR PE=1 SV=1	GRHPR	1.47415	-	24.79	1.2511	-	36.44	1.37061	-	36.9	1.22434	-	16.68	0.649106	0.899806	0.80486	0.908897	34	6	36	6	1	328	35.6	7.39	838	4.0681e+06	1.20424e+07	9170909	1.29952e+07	9.63802e+06	4	6	5	6	6	High	High	High	High	High	0
P53004	Biliverdin reductase A OS=Homo sapiens OX=9606 GN=BLVRA PE=1 SV=2	BLVRA	1.50495	-	34.7	1.1674	-	8.16	1.0639	-	9.29	1.2254	-	56.5	0.614042	0.964194	0.988873	0.9072	16	3	5	3	1	296	33.4	6.44	41	1.76879e+06	4.64268e+06	3.75307e+06	4.64982e+06	4.38193e+06	2	3	3	3	3	Peak Found	High	Peak Found	High	High	0
P10809	60 kDa heat shock protein, mitochondrial OS=Homo sapiens OX=9606 GN=HSPD1 PE=1 SV=2	HSPD1	1.33223	-	54.85	1.16189	-	59.11	1.07029	-	48.98	1.22857	-	57.81	0.758485	0.968024	0.983682	0.9072	74	35	364	35	1	573	61	5.87	15247	2.6575e+08	5.69015e+08	5.03989e+08	5.68866e+08	3.88525e+08	31	33	32	34	32	High	High	High	High	High	0
P04632	Calpain small subunit 1 OS=Homo sapiens OX=9606 GN=CAPNS1 PE=1 SV=1	CAPNS1	1.34543	-	54.04	0.960352	-	25.39	1.10224	-	69.05	1.22857	-	22.08	0.747858	0.995355	0.967913	0.9072	56	10	64	10	1	268	28.3	5.2	2159	1.55152e+07	4.6661e+07	4.11115e+07	3.87408e+07	3.17186e+07	7	9	9	8	8	High	High	High	High	High	0
Q14108	Lysosome membrane protein 2 OS=Homo sapiens OX=9606 GN=SCARB2 PE=1 SV=2	SCARB2	0.0110011	down-regulated		1.32709	-	0	1.80511	-	0	1.22857	-	0	6.38014e-17	0.832801	0.40991	0.9072	12	3	7	3	1	478	54.3	5.14	63	630528	1.9189e+06	2.54394e+06	1.51512e+06		1	2	2	1		High	High	High	High	High	0
O95340	Bifunctional 3'-phosphoadenosine 5'-phosphosulfate synthase 2 OS=Homo sapiens OX=9606 GN=PAPSS2 PE=1 SV=2	PAPSS2	0.847085	-	12.51	0.981278	-	6.91	1.03301	-	12.25	1.23069	-	33.32	0.907879	0.997591	0.99619	0.9072	21	9	37	8	1	614	69.5	8.03	1247	5.21283e+06	1.27395e+07	1.11445e+07	1.01084e+07	5.64306e+06	4	6	6	6	5	High	High	High	High	High	0
P21796	Voltage-dependent anion-selective channel protein 1 OS=Homo sapiens OX=9606 GN=VDAC1 PE=1 SV=2	VDAC1	0.89659	-	27.68	0.756608	-	14.59	0.848775	-	28.25	1.2328	-	44.47	0.95536	0.890235	0.96335	0.9072	39	7	37	7	1	283	30.8	8.54	1141	1.09073e+07	3.12557e+07	24594786	2.14837e+07	1.06655e+07	6	7	7	7	6	High	High	High	High	High	0
P04181	Ornithine aminotransferase, mitochondrial OS=Homo sapiens OX=9606 GN=OAT PE=1 SV=1	OAT	1.56766	-	68.97	1.5033	-	76.3	1.19276	-	72.36	1.23386	-	78.05	0.560759	0.692819	0.932236	0.9072	27	8	39	8	1	439	48.5	7.03	1210	5.77172e+06	15858957	1.59665e+07	1.8737e+07	10020620	5	7	7	7	5	High	High	High	High	High	0
P07355	Annexin A2 OS=Homo sapiens OX=9606 GN=ANXA2 PE=1 SV=2	ANXA2	1.40594	-	69.23	1.55837	-	47.58	1.50692	-	53.69	1.23386	-	57.6	0.700331	0.642536	0.682692	0.9072	72	27	299	27	1	339	38.6	7.75	10337	5.16836e+08	1197468409	1.47411e+09	1.67354e+09	786871050	23	27	27	27	26	High	High	High	High	High	0
Q15388	Mitochondrial import receptor subunit TOM20 homolog OS=Homo sapiens OX=9606 GN=TOMM20 PE=1 SV=1	TOMM20	1.07591	-	0	1.4163	-	0	0.793397	-	0	1.23598	-	0	0.944626	0.758656	0.932236	0.906033	23	2	2	2	1	145	16.3	8.6	24	881640	1.93914e+06	1.19891e+06	2.26137e+06	1.09494e+06	1	1	1	1	1	Peak Found	High	Peak Found	Peak Found	High	0
P27797	Calreticulin OS=Homo sapiens OX=9606 GN=CALR PE=1 SV=1	CALR	1.79318	-	57.62	1.31938	-	49.47	1.33759	-	36.28	1.2381	-	35.6	0.381295	0.83838	0.829894	0.904124	68	19	212	19	1	417	48.1	4.44	4794	1.91013e+08	3.91602e+08	4.39072e+08	4.96039e+08	3.31884e+08	16	19	19	19	18	High	High	High	High	High	0
P54920	Alpha-soluble NSF attachment protein OS=Homo sapiens OX=9606 GN=NAPA PE=1 SV=3	NAPA	0.612761	-	3.99	1.14427	-	28.08	1.52396	-	18.4	1.2455	-	47.05	0.569435	0.968083	0.660622	0.896991	16	4	11	4	1	295	33.2	5.36	246	2.14486e+06	6.81103e+06	6.66734e+06	6.56162e+06	2.32219e+06	3	4	4	4	4	Peak Found	High	High	High	Peak Found	0
P15121	Aldo-keto reductase family 1 member B1 OS=Homo sapiens OX=9606 GN=AKR1B1 PE=1 SV=3	AKR1B1	1.56766	-	38.73	1.28855	-	42.61	1.07774	-	41.43	1.24656	-	46.96	0.560759	0.873205	0.981527	0.896991	77	18	155	18	1	316	35.8	6.98	3208	8.13063e+07	2.03089e+08	1.6267e+08	2.28461e+08	1.91153e+08	12	16	16	17	16	High	High	High	High	High	0
P17980	26S proteasome regulatory subunit 6A OS=Homo sapiens OX=9606 GN=PSMC3 PE=1 SV=3	PSMC3	2.12541	-	111.26	1.28194	-	36.64	1.19169	-	52.16	1.24762	-	37.31	0.196956	0.876454	0.932236	0.896991	29	10	46	10	1	439	49.2	5.24	1208	1.04407e+07	2.08827e+07	2.48806e+07	2.79829e+07	1.88504e+07	8	10	10	10	9	High	High	High	High	High	0
O15427	Monocarboxylate transporter 4 OS=Homo sapiens OX=9606 GN=SLC16A3 PE=1 SV=1	SLC16A3	1.72607	-	46.09	0.996696	-	45.19	0.872204	-	38.74	1.24974	-	46.9	0.425458	0.995355	0.979147	0.896991	10	4	34	4	1	465	49.4	7.96	514	1.30856e+07	2.37378e+07	1.96777e+07	1.89028e+07	2.1901e+07	4	4	4	4	4	High	High	High	High	High	0
O75223	Gamma-glutamylcyclotransferase OS=Homo sapiens OX=9606 GN=GGCT PE=1 SV=1	GGCT	0.940594	-	0	1.15198	-	0	1.02449	-	0	1.25185	-	0	0.996968	0.968083	0.99619	0.894443	19	2	6	2	1	188	21	5.14	73	1.24142e+06	3.87157e+06	3.4788e+06	2.5905e+06	1.34903e+06	1	2	2	1	1	Peak Found	High	High	High	Peak Found	0
A6NHL2	Tubulin alpha chain-like 3 OS=Homo sapiens OX=9606 GN=TUBAL3 PE=1 SV=2	TUBAL3	2.71177	-	0	1.04515	-	0	1.09904	-	0	1.25185	-	0	0.0546141	0.986817	0.967947	0.895396	8	4	38	1	1	446	49.9	6.05	906	2440472	5432279	4597583	4621097	7642266	1	1	1	1	1	High	High	High	High	High	0
Q9ULV4	Coronin-1C OS=Homo sapiens OX=9606 GN=CORO1C PE=1 SV=1	CORO1C	1.0088	-	14.53	1.11894	-	4.81	1.27476	-	16.05	1.25503	-	2.32	0.991946	0.974133	0.881838	0.891025	18	5	18	5	1	474	53.2	7.08	593	2.9046e+06	7.15426e+06	9.57167e+06	8.87476e+06	5.78618e+06	3	4	4	4	3	High	High	High	High	High	0
P27824	Calnexin OS=Homo sapiens OX=9606 GN=CANX PE=1 SV=2	CANX	1.50935	-	63.19	1.53304	-	85.71	1.34292	-	89.31	1.25714	-	74.16	0.612402	0.663512	0.827741	0.890176	52	23	150	23	1	592	67.5	4.6	3688	8.89138e+07	1.66413e+08	185305131	2.09278e+08	1.50762e+08	18	21	21	21	21	High	High	High	High	High	0
P09758	Tumor-associated calcium signal transducer 2 OS=Homo sapiens OX=9606 GN=TACSTD2 PE=1 SV=3	TACSTD2	0.632563	-	13.39	1.12775	-	17.8	1.07455	-	29.83	1.2582	-	15.15	0.613503	0.971019	0.981527	0.88937	39	9	77	9	1	323	35.7	8.87	2395	5.17499e+07	1.05503e+08	9.34331e+07	9.75865e+07	4.188e+07	8	9	9	8	8	High	High	High	High	High	0
P62826	GTP-binding nuclear protein Ran OS=Homo sapiens OX=9606 GN=RAN PE=1 SV=3	RAN	0.864686	-	56.65	1.32709	-	48.31	1.1278	-	85.8	1.26243	-	45.09	0.924446	0.832801	0.953963	0.885081	48	11	116	11	1	216	24.4	7.49	2674	1.67173e+08	3.5146e+08	2.82482e+08	332444204	1.77115e+08	10	10	11	11	11	High	High	High	High	High	0
P84085	ADP-ribosylation factor 5 OS=Homo sapiens OX=9606 GN=ARF5 PE=1 SV=2	ARF5	0.89769	-	1.54	1.2533	-	20.45	1.39617	-	17.69	1.27196	-	2.19	0.95536	0.899806	0.77784	0.877054	70	10	60	4	1	180	20.5	6.79	1311	1.99674e+06	5.11649e+06	5.45968e+06	5.41856e+06	2.50075e+06	2	3	3	3	3	High	High	High	High	High	0
Q02878	60S ribosomal protein L6 OS=Homo sapiens OX=9606 GN=RPL6 PE=1 SV=3	RPL6	0.789879	-	45.46	0.737885	-	11.68	0.915868	-	38.72	1.27831	-	53.94	0.859178	0.864557	0.99619	0.872017	35	13	71	13	1	288	32.7	10.58	2104	3.56333e+07	71841075	5.7445e+07	5.57065e+07	2.89784e+07	11	12	12	12	10	High	High	High	High	High	0
Q92882	Osteoclast-stimulating factor 1 OS=Homo sapiens OX=9606 GN=OSTF1 PE=1 SV=2	OSTF1	0.983498	-	32.04	0.98348	-	52.28	0.99574	-	63.93	1.27831	-	88.52	0.999292	0.997591	0.99619	0.872017	37	5	32	5	1	214	23.8	5.68	729	4.3208e+06	8.84897e+06	6.72436e+06	7.34372e+06	7.82621e+06	3	3	3	3	4	High	High	High	High	High	0
P51572	B-cell receptor-associated protein 31 OS=Homo sapiens OX=9606 GN=BCAP31 PE=1 SV=3	BCAP31	1.22332	-	38.46	1.0793	-	69.07	1.02023	-	33.06	1.27937	-	50.12	0.8424	0.97705	0.99619	0.871555	26	9	63	9	1	246	28	8.44	1449	2.76571e+07	5.92138e+07	5.77153e+07	5.96789e+07	3.90201e+07	8	8	9	9	9	High	High	High	High	High	0
P02786	Transferrin receptor protein 1 OS=Homo sapiens OX=9606 GN=TFRC PE=1 SV=2	TFRC	0.380638	-	10.23	0.464758	-	8.21	0.567625	-	15.65	1.2836	-	50.55	0.0887308	0.254375	0.523262	0.865826	22	13	47	13	1	760	84.8	6.61	1155	2.47448e+07	5.0256e+07	20147562	2.03745e+07	1.17634e+07	12	12	12	12	10	High	High	High	High	High	0
P60903	Protein S100-A10 OS=Homo sapiens OX=9606 GN=S100A10 PE=1 SV=2	S100A10	0.794279	-	18.5	0.825991	-	19.27	1.07348	-	49.61	1.28466	-	58.42	0.863011	0.968083	0.9819	0.865826	45	3	53	3	1	97	11.2	7.37	1343	5.55045e+07	1.26042e+08	1.05361e+08	8.64307e+07	4.97412e+07	2	3	3	3	3	High	High	High	High	High	0
P16949	Stathmin OS=Homo sapiens OX=9606 GN=STMN1 PE=1 SV=3	STMN1	1.68867	-	52.75	1.12225	-	46.72	1.33333	-	41.59	1.28572	-	40.69	0.454281	0.972883	0.831306	0.863575	51	11	76	11	1	149	17.3	5.97	1229	4.85059e+07	9.32899e+07	1.11474e+08	1.0314e+08	7.20797e+07	7	9	9	10	8	High	High	High	High	High	0
P07237	Protein disulfide-isomerase OS=Homo sapiens OX=9606 GN=P4HB PE=1 SV=3	P4HB	1.55666	-	41.49	1.56498	-	37.09	1.58999	-	48.41	1.28783	-	38.31	0.568416	0.633811	0.590943	0.861783	56	24	231	24	1	508	57.1	4.87	5564	1.23639e+08	325763238	3.30241e+08	3.70091e+08	2.67928e+08	19	21	21	21	20	High	High	High	High	High	0
O14684	Prostaglandin E synthase OS=Homo sapiens OX=9606 GN=PTGES PE=1 SV=2	PTGES				0.534141	-	0				1.28995	-	0		0.448559		0.859861	22	2	9	2	1	152	17.1	9.5	64	4.88886e+06	1.30677e+07	1.36949e+06	6.11228e+06	648389	1	2	1	2	1	High	High	High	High	High	0
O60763	General vesicular transport factor p115 OS=Homo sapiens OX=9606 GN=USO1 PE=1 SV=2	USO1	1.48625	-	39.72	1.44053	-	19.71	1.00319	-	49.72	1.2963	-	48.3	0.63882	0.735173	0.99619	0.851876	3	2	7	2	1	962	107.8	4.91	151	1.17485e+06	2.94114e+06	2.23902e+06	3.04824e+06	2.03088e+06	2	2	2	2	2	High	High	Peak Found	High	High	0
P49458	Signal recognition particle 9 kDa protein OS=Homo sapiens OX=9606 GN=SRP9 PE=1 SV=2	SRP9	0.557756	-	5.29	0.707048	-	10.88	0.905218	-	31.55	1.29841	-	32.62	0.438742	0.815754	0.990367	0.851206	34	3	10	3	1	86	10.1	7.97	285	6.09223e+06	1.3572e+07	9.52194e+06	7.2931e+06	4.0891e+06	3	3	3	3	3	High	High	High	High	High	0
P30041	Peroxiredoxin-6 OS=Homo sapiens OX=9606 GN=PRDX6 PE=1 SV=3	PRDX6	1.29153	-	67.8	0.92511	-	32.96	1.27583	-	55.67	1.29947	-	59.8	0.78234	0.992545	0.881838	0.850447	77	18	165	18	1	224	25	6.38	4776	1.43447e+08	3.29395e+08	3.29435e+08	3.31051e+08	2.09114e+08	13	18	18	18	16	High	High	High	High	High	0
Q9ULC4	Malignant T-cell-amplified sequence 1 OS=Homo sapiens OX=9606 GN=MCTS1 PE=1 SV=1	MCTS1	1.13311	-	87.76	1.15639	-	49.54	1.24494	-	65.91	1.30053	-	60.55	0.906452	0.968083	0.901837	0.848857	50	6	46	6	1	181	20.5	8.82	1424	1.17401e+07	2.31843e+07	22800043	2.30063e+07	1.76469e+07	6	6	6	6	6	High	High	High	High	High	0
P67775	Serine/threonine-protein phosphatase 2A catalytic subunit alpha isoform OS=Homo sapiens OX=9606 GN=PPP2CA PE=1 SV=1	PPP2CA	0.660066	-	34.9	0.992291	-	28.59	1.19382	-	60.09	1.30159	-	35.57	0.674476	0.99614	0.932236	0.848298	44	8	44	8	1	309	35.6	5.54	1410	9.70359e+06	2.24808e+07	2.68358e+07	26837027	1.41336e+07	6	6	8	8	7	High	High	High	High	High	0
P55072	Transitional endoplasmic reticulum ATPase OS=Homo sapiens OX=9606 GN=VCP PE=1 SV=4	VCP	1.20682	-	71.03	1.39207	-	64.5	1.29712	-	68.4	1.30159	-	82.13	0.858472	0.785238	0.864931	0.848298	45	28	180	28	1	806	89.3	5.26	5517	6.77737e+07	1.52575e+08	1.56222e+08	1.65418e+08	1.09486e+08	24	24	24	24	23	High	High	High	High	High	0
P40616	ADP-ribosylation factor-like protein 1 OS=Homo sapiens OX=9606 GN=ARL1 PE=1 SV=1	ARL1	1.18042	-	48.92	1.23018	-	31.14	1.13312	-	50.37	1.309	-	17.07	0.881908	0.918587	0.94726	0.840068	28	4	24	4	1	181	20.4	5.72	642	5.18086e+06	1.62461e+07	1.09066e+07	1.34228e+07	8.40168e+06	3	4	4	4	4	Peak Found	High	High	High	High	0
O00429	Dynamin-1-like protein OS=Homo sapiens OX=9606 GN=DNM1L PE=1 SV=2	DNM1L	1.13531	-	25.69	0.936123	-	43.04	1.21512	-	54.46	1.31005	-	51.06	0.905808	0.993772	0.925227	0.839346	15	7	41	7	1	736	81.8	6.81	1577	4.42589e+06	1.14075e+07	8.04427e+06	6.84638e+06	6.15408e+06	6	6	5	6	6	High	High	High	High	High	0
P20073	Annexin A7 OS=Homo sapiens OX=9606 GN=ANXA7 PE=1 SV=3	ANXA7	1.23102	-	32.88	1.65639	-	39.47	1.62726	-	28.32	1.31111	-	51.86	0.839311	0.558103	0.565568	0.836588	28	12	67	12	1	488	52.7	5.68	2138	2.57462e+07	5.83907e+07	4.57124e+07	5.82023e+07	3.24907e+07	11	12	10	11	12	High	High	High	High	High	0
Q9H3K6	BolA-like protein 2 OS=Homo sapiens OX=9606 GN=BOLA2B PE=1 SV=1	BOLA2B	1.31133	-	28.37	1.01322	-	48.09	1.23962	-	81.58	1.31217	-	41.75	0.766907	0.995214	0.907531	0.836588	72	5	35	5	1	86	10.1	6.52	1018	1.60899e+07	3.66671e+07	2.96322e+07	3.19415e+07	24205378	5	5	5	5	4	High	High	High	High	High	0
P60709	Actin, cytoplasmic 1 OS=Homo sapiens OX=9606 GN=ACTB PE=1 SV=1	ACTB	1.14301	-	0	2.30396	-	0	1.10756	-	0	1.31323	-	0	0.900277	0.143588	0.967495	0.836588	86	24	450	1	1	375	41.7	5.48	12780	14566464	34037344	27650930	60780428	19231124	1	1	1	1	1	High	High	High	High	High	0
P40939	Trifunctional enzyme subunit alpha, mitochondrial OS=Homo sapiens OX=9606 GN=HADHA PE=1 SV=2	HADHA	1.33883	-	68.82	1.14978	-	58.81	1.24068	-	83.76	1.31323	-	65.46	0.754186	0.968083	0.907134	0.836588	26	14	59	14	1	763	82.9	9.04	1445	1.73469e+07	3.46101e+07	3.17273e+07	3.15724e+07	2.06163e+07	11	13	14	13	12	High	High	High	High	High	0
P04792	Heat shock protein beta-1 OS=Homo sapiens OX=9606 GN=HSPB1 PE=1 SV=2	HSPB1	1.0055	-	41.37	1.24449	-	55.88	1.08946	-	66.76	1.31534	-	60.56	0.993279	0.904672	0.978449	0.83564	80	14	131	14	1	205	22.8	6.4	3122	3.71389e+08	5.99936e+08	4.5563e+08	5.96327e+08	3.19814e+08	13	14	14	14	13	High	High	High	High	High	0
P24752	Acetyl-CoA acetyltransferase, mitochondrial OS=Homo sapiens OX=9606 GN=ACAT1 PE=1 SV=1	ACAT1	1.93839	-	39.02	1.40529	-	39.07	1.50266	-	37.92	1.31746	-	25.49	0.285903	0.770749	0.688919	0.831762	21	6	32	6	1	427	45.2	8.85	972	3.64261e+06	1.01257e+07	1.06798e+07	9.84549e+06	8.44412e+06	5	5	5	5	5	High	High	High	High	High	0
P10599	Thioredoxin OS=Homo sapiens OX=9606 GN=TXN PE=1 SV=3	TXN	1.22552	-	78.22	1.32489	-	36.37	1.39723	-	42.57	1.31852	-	59.48	0.8424	0.832801	0.77784	0.831762	80	8	77	8	1	105	11.7	4.92	2589	247351331	3.23908e+08	2.86169e+08	2.87402e+08	2.1098e+08	7	8	8	8	8	High	High	High	High	High	0
Q92504	Zinc transporter SLC39A7 OS=Homo sapiens OX=9606 GN=SLC39A7 PE=1 SV=2	SLC39A7	2.94609	-	76.88	1.49009	-	67.29	1.68264	-	51.83	1.31852	-	44.05	0.0311255	0.695928	0.505474	0.831762	9	2	11	2	1	469	50.1	6.87	158	1.34579e+06	2.76681e+06	3.35089e+06	3.06267e+06	3.82489e+06	2	2	2	2	2	High	High	High	High	High	0
Q14847	LIM and SH3 domain protein 1 OS=Homo sapiens OX=9606 GN=LASP1 PE=1 SV=2	LASP1	0.684268	-	7.13	1.20264	-	56.51	1.33972	-	63.18	1.31958	-	71.54	0.71626	0.941859	0.828382	0.831762	38	11	80	11	1	261	29.7	7.05	1497	4.35113e+07	9.93678e+07	7.96213e+07	9.3547e+07	6.76486e+07	10	11	11	11	10	High	High	High	High	High	0
Q8TDX7	Serine/threonine-protein kinase Nek7 OS=Homo sapiens OX=9606 GN=NEK7 PE=1 SV=1	NEK7	2.75908	-	39.23	2.66189	-	99.94	2.26198	-	72.72	1.32064	-	37.94	0.0487674	0.0582377	0.14873	0.831762	25	6	24	6	1	302	34.5	8.25	376	3.08364e+06	1.13296e+07	1.56871e+07	1.618e+07	8.15689e+06	3	5	5	5	5	High	High	High	High	High	0
O95336	6-phosphogluconolactonase OS=Homo sapiens OX=9606 GN=PGLS PE=1 SV=2	PGLS	1.94829	-	1.26	1.31608	-	23.46	1.13951	-	17.01	1.32487	-	27.64	0.28161	0.842872	0.945472	0.826184	43	6	15	6	1	258	27.5	6.05	336	3.00399e+06	1.06764e+07	9.54147e+06	1.01929e+07	1.53138e+07	3	4	4	4	4	Peak Found	High	High	High	High	0
P32119	Peroxiredoxin-2 OS=Homo sapiens OX=9606 GN=PRDX2 PE=1 SV=5	PRDX2	1.35314	-	25.99	1.37225	-	44.8	1.76145	-	43.63	1.32804	-	98.52	0.747296	0.804103	0.44756	0.821029	69	11	99	10	1	198	21.9	5.97	2224	4.14538e+07	1.19301e+08	84942598	95573426	6.95704e+07	9	10	10	10	9	High	High	High	High	High	0
O94979	Protein transport protein Sec31A OS=Homo sapiens OX=9606 GN=SEC31A PE=1 SV=3	SEC31A	0.524752	-	0	1.14537	-	61.94	1.64856	-	0	1.3291	-	63.1	0.405641	0.968083	0.54363	0.820844	8	5	12	5	1	1220	132.9	6.89	200	1.61456e+06	3.28146e+06	3.0922e+06	2.87782e+06	1.75426e+06	3	3	3	3	3	High	High	High	High	High	0
Q8NF37	Lysophosphatidylcholine acyltransferase 1 OS=Homo sapiens OX=9606 GN=LPCAT1 PE=1 SV=2	LPCAT1	1.88119	-	0.23	2.11454	-	0	1.23855	-	88.99	1.33545	-	29.36	0.321464	0.22391	0.907531	0.811404	7	2	10	2	1	534	59.1	6.02	563	1.2986e+06	3.18566e+06	3.32825e+06	2.65487e+06	2820108	2	2	2	1	2	Peak Found	High	High	High	High	0
P36952	Serpin B5 OS=Homo sapiens OX=9606 GN=SERPINB5 PE=1 SV=2	SERPINB5	1.09241	-	0	1.27203	-	0	0.438765	-	0	1.34074	-	0	0.943512	0.8854	0.192672	0.807662	7	2	4	2	1	375	42.1	6.05	32	673032	1.9859e+06	506708	1.86042e+06	849233	1	2	1	2	1	Peak Found	High	High	High	Peak Found	0
P61604	10 kDa heat shock protein, mitochondrial OS=Homo sapiens OX=9606 GN=HSPE1 PE=1 SV=2	HSPE1	0.617162	-	40.92	0.813877	-	23.52	0.72737	-	13.54	1.34074	-	42.97	0.582185	0.962439	0.863149	0.807662	63	8	74	8	1	102	10.9	8.92	1680	8.84308e+07	1.80773e+08	1.10306e+08	1.19455e+08	6.9027e+07	8	8	8	8	8	High	High	High	High	High	0
P00491	Purine nucleoside phosphorylase OS=Homo sapiens OX=9606 GN=PNP PE=1 SV=2	PNP	1.21452	-	46.32	1.34251	-	95.18	1.02875	-	80.35	1.3418	-	90.07	0.850287	0.821457	0.99619	0.807662	42	8	59	8	1	289	32.1	6.95	1646	1.85101e+07	2.99626e+07	2.67861e+07	3.16035e+07	3.00994e+07	7	8	8	8	8	High	High	High	High	High	0
Q15121	Astrocytic phosphoprotein PEA-15 OS=Homo sapiens OX=9606 GN=PEA15 PE=1 SV=2	PEA15	1.66337	-	63.35	1.17401	-	70.01	1.53781	-	57.79	1.3418	-	12.68	0.477274	0.962439	0.647851	0.807662	22	2	11	2	1	130	15	5.02	190	1.72782e+06	3.96293e+06	4.00852e+06	3201524	2.90583e+06	2	2	2	2	2	High	High	High	High	High	0
P51858	Hepatoma-derived growth factor OS=Homo sapiens OX=9606 GN=HDGF PE=1 SV=1	HDGF	1.36304	-	76	1.28304	-	78.37	1.18104	-	106.88	1.34497	-	76.88	0.740271	0.876454	0.932236	0.806018	59	11	80	10	1	240	26.8	4.73	1615	34019228	5.35284e+07	4.96402e+07	5.58454e+07	4.55822e+07	8	10	10	10	10	High	High	High	High	High	0
P37802	Transgelin-2 OS=Homo sapiens OX=9606 GN=TAGLN2 PE=1 SV=3	TAGLN2	1.17492	-	71.11	1.10793	-	51.02	1.21832	-	35.72	1.34709	-	54.68	0.881942	0.975689	0.925227	0.804352	81	15	156	15	1	199	22.4	8.25	4909	2.01249e+08	4.44279e+08	4.03078e+08	3.48013e+08	2.25388e+08	14	15	15	15	15	High	High	High	High	High	0
Q15084	Protein disulfide-isomerase A6 OS=Homo sapiens OX=9606 GN=PDIA6 PE=1 SV=1	PDIA6	1.57756	-	38.78	1.78965	-	57.57	1.47284	-	49.35	1.34921	-	49.4	0.554538	0.449625	0.716745	0.800844	39	10	74	10	1	440	48.1	5.08	2985	3.18172e+07	7.03809e+07	7.74623e+07	1.00148e+08	7.34337e+07	8	10	10	10	10	High	High	High	High	High	0
P04818	Thymidylate synthase OS=Homo sapiens OX=9606 GN=TYMS PE=1 SV=3	TYMS	4.08361	up-regulated	28.08	2.17731	-	19.31	1.7263	-	5.06	1.35344	-	28.28	0.00232585	0.195061	0.476274	0.797796	11	3	6	3	1	313	35.7	7.01	173	968032	2.29795e+06	2.85048e+06	3932859	4.79051e+06	2	2	2	2	2	Peak Found	Peak Found	High	High	High	0
P05141	ADP/ATP translocase 2 OS=Homo sapiens OX=9606 GN=SLC25A5 PE=1 SV=7	SLC25A5	0.953795	-	65.16	0.772026	-	26.23	0.979766	-	41.15	1.3545	-	38.51	0.996285	0.911718	1	0.797165	42	15	110	7	1	298	32.8	9.69	2563	2.47772e+07	5.51286e+07	4.94157e+07	43288145	2.93231e+07	6	7	7	6	7	High	High	High	High	High	0
P68400	Casein kinase II subunit alpha OS=Homo sapiens OX=9606 GN=CSNK2A1 PE=1 SV=1	CSNK2A1	0.488449	-	0	0.97467	-	57.34	1.47497	-	8.44	1.35979	-	0	0.375071	0.997591	0.713577	0.791242	7	2	4	2	1	391	45.1	7.74	37	1.00814e+06	1.68696e+06	2.49792e+06	1.64675e+06	393230	2	1	2	2	1	Peak Found	High	High	Peak Found	Peak Found	0
O14561	Acyl carrier protein, mitochondrial OS=Homo sapiens OX=9606 GN=NDUFAB1 PE=1 SV=3	NDUFAB1	0.974697	-	46.59	1.07159	-	40.1	1.24601	-	8.49	1.36085	-	30.69	0.999814	0.978895	0.901837	0.790929	21	4	30	4	1	156	17.4	4.93	369	8.91092e+06	2.47304e+07	2.0831e+07	2.08932e+07	1.52212e+07	3	4	4	4	3	High	High	High	High	High	0
P53618	Coatomer subunit beta OS=Homo sapiens OX=9606 GN=COPB1 PE=1 SV=3	COPB1	1.26513	-	68.16	1.30507	-	81.43	1.15761	-	76.74	1.36191	-	62.31	0.81131	0.855041	0.935533	0.789856	24	15	53	15	1	953	107.1	6.05	1398	1.30276e+07	3.49954e+07	3.03355e+07	3.46752e+07	2.62102e+07	10	13	13	13	13	High	High	High	High	High	0
P22626	Heterogeneous nuclear ribonucleoproteins A2/B1 OS=Homo sapiens OX=9606 GN=HNRNPA2B1 PE=1 SV=2	HNRNPA2B1	1.05391	-	49.85	0.842511	-	38.15	0.822151	-	45.14	1.36296	-	80.06	0.962275	0.968083	0.938492	0.789856	21	6	33	6	1	353	37.4	8.95	745	1.16499e+07	2.01385e+07	1.17762e+07	1.1132e+07	7.83867e+06	6	5	5	5	5	High	High	High	High	High	0
Q13283	Ras GTPase-activating protein-binding protein 1 OS=Homo sapiens OX=9606 GN=G3BP1 PE=1 SV=1	G3BP1	0.638064	-	0	0.655286	-	4.88	0.722045	-	0.07	1.36402	-	35.34	0.626928	0.722823	0.850607	0.787468	10	4	7	4	1	466	52.1	5.52	83	2.33083e+06	6.305e+06	5.20102e+06	4.58907e+06	2.69885e+06	2	3	3	3	2	High	High	High	Peak Found	Peak Found	0
P62753	40S ribosomal protein S6 OS=Homo sapiens OX=9606 GN=RPS6 PE=1 SV=1	RPS6	0.523652	-	26.7	0.819383	-	26.13	1.05751	-	16.8	1.36508	-	37.26	0.364055	0.964194	0.990367	0.787468	25	6	48	6	1	249	28.7	10.84	1126	3.38768e+07	6.73343e+07	5.38289e+07	4.34666e+07	3.00435e+07	5	6	6	6	6	High	High	High	High	High	0
P22392	Nucleoside diphosphate kinase B OS=Homo sapiens OX=9606 GN=NME2 PE=1 SV=1	NME2	2.20792	-	131.3	1.43943	-	61.56	1.70075	-	11.61	1.3672	-	78.7	0.166313	0.735173	0.494561	0.78614	80	11	124	7	1	152	17.3	8.41	2460	5.9704e+07	1.30501e+08	159854923	1.60784e+08	112161039	5	7	7	7	6	High	High	High	High	High	0
Q13011	Delta(3,5)-Delta(2,4)-dienoyl-CoA isomerase, mitochondrial OS=Homo sapiens OX=9606 GN=ECH1 PE=1 SV=2	ECH1	1.29043	-	20.31	1.25771	-	73.55	0.982961	-	67.73	1.36931	-	51.08	0.783302	0.895369	1	0.785282	36	7	35	7	1	328	35.8	8	1036	5.574e+06	2.30345e+07	1.54235e+07	1.65532e+07	8.7179e+06	4	7	7	6	5	High	High	High	High	High	0
Q7KZF4	Staphylococcal nuclease domain-containing protein 1 OS=Homo sapiens OX=9606 GN=SND1 PE=1 SV=1	SND1	0.830583	-	10.56	0.955947	-	41.3	1.5016	-	19.73	1.36931	-	39.93	0.900277	0.995355	0.689981	0.785282	17	9	26	9	1	910	101.9	7.17	644	3.64213e+06	8.65343e+06	1.39605e+07	1.15164e+07	2.26573e+06	4	4	6	6	2	High	High	High	High	High	0
Q16836	Hydroxyacyl-coenzyme A dehydrogenase, mitochondrial OS=Homo sapiens OX=9606 GN=HADH PE=1 SV=3	HADH	0.948295	-	56.19	1.08921	-	51.16	1.05431	-	37.05	1.37037	-	79.5	0.993617	0.97705	0.990367	0.784779	61	10	57	10	1	314	34.3	8.85	1448	1.19044e+07	3.4161e+07	2.77653e+07	3.04352e+07	1.69095e+07	6	8	8	9	8	High	High	High	High	High	0
Q99615	DnaJ homolog subfamily C member 7 OS=Homo sapiens OX=9606 GN=DNAJC7 PE=1 SV=2	DNAJC7	1.9769	-	127.13	1.62775	-	50.2	2.69862	-	79.3	1.37037	-	24.73	0.336761	0.582172	0.0484487	0.78475	7	3	14	3	1	494	56.4	6.96	422	710984	2.55859e+06	3.02562e+06	2.74537e+06	1.19574e+06	3	3	3	3	2	High	High	High	High	High	0
O60869	Endothelial differentiation-related factor 1 OS=Homo sapiens OX=9606 GN=EDF1 PE=1 SV=1	EDF1	0.716172	-	19.79	0.98348	-	56.92	0.755059	-	3.88	1.37249	-	26.6	0.784728	0.997591	0.898488	0.781161	16	2	3	2	1	148	16.4	9.95	70	1.49553e+06	3.25858e+06	2.00772e+06	2.07004e+06	1.56568e+06	2	2	2	2	2	Peak Found	High	High	Peak Found	Peak Found	0
Q14320	Protein FAM50A OS=Homo sapiens OX=9606 GN=FAM50A PE=1 SV=2	FAM50A	1.033	-	0	1.06938	-	0	1.14164	-	0	1.37355	-	0	0.965598	0.979967	0.942995	0.781161	9	2	3	2	1	339	40.2	6.83	104	764756	2.54492e+06	2.10418e+06	1.4815e+06	1.4972e+06	1	2	2	1	2	Peak Found	High	High	High	Peak Found	0
O15347	High mobility group protein B3 OS=Homo sapiens OX=9606 GN=HMGB3 PE=1 SV=4	HMGB3	0.544554	-	1.68	0.996696	-	40.56	0.907348	-	44.74	1.37884	-	84.38	0.408359	0.995355	0.990367	0.77846	25	4	26	4	1	200	23	8.37	587	1.0215e+07	1.8702e+07	1.45618e+07	1.84592e+07	1.09191e+07	3	3	3	4	3	High	High	High	High	High	0
P00390	Glutathione reductase, mitochondrial OS=Homo sapiens OX=9606 GN=GSR PE=1 SV=2	GSR	0.645765	-	11.12	1.11454	-	24.44	1.12567	-	52.29	1.37989	-	60.89	0.649106	0.975689	0.955497	0.77846	19	7	21	7	1	522	56.2	8.5	539	6.505e+06	1.54317e+07	1.17898e+07	1.18982e+07	5.34974e+06	5	6	6	6	5	High	High	High	High	High	0
P62081	40S ribosomal protein S7 OS=Homo sapiens OX=9606 GN=RPS7 PE=1 SV=1	RPS7	0.629263	-	40.73	0.985683	-	51.85	1.3983	-	12.55	1.38413	-	53.93	0.607591	0.997591	0.77784	0.773611	37	7	57	7	1	194	22.1	10.1	1246	2.00683e+07	5.40167e+07	4.62451e+07	4.15675e+07	2.77701e+07	5	7	7	6	7	High	High	High	High	High	0
Q14008	Cytoskeleton-associated protein 5 OS=Homo sapiens OX=9606 GN=CKAP5 PE=1 SV=3	CKAP5	1.37624	-	0	2.15308	-	0	1.88072	-	0	1.38519	-	0	0.784482	0.204752	0.354906	0.772513	2	2	5	2	1	2032	225.4	7.8	89	196048	482998	632162	764519	311559	1	1	1	1	1	High	Peak Found	High	High	Peak Found	0
P53007	Tricarboxylate transport protein, mitochondrial OS=Homo sapiens OX=9606 GN=SLC25A1 PE=1 SV=2	SLC25A1	0.80418	-	21.82	0.970264	-	12.19	1.01384	-	14.14	1.3873	-	1.13	0.889348	0.997591	0.99619	0.769062	23	4	17	4	1	311	34	9.89	316	1.72169e+06	5.95657e+06	4.28194e+06	4.08508e+06	1.66225e+06	2	3	3	3	2	High	High	High	High	High	0
P55809	Succinyl-CoA:3-ketoacid coenzyme A transferase 1, mitochondrial OS=Homo sapiens OX=9606 GN=OXCT1 PE=1 SV=1	OXCT1	1.37184	-	48.31	1.65419	-	65.27	1.73163	-	66.38	1.38836	-	63.23	0.731057	0.558724	0.47466	0.769062	42	14	76	14	1	520	56.1	7.46	2083	1.48324e+07	4.28289e+07	4.13864e+07	4.29113e+07	2.84028e+07	10	13	13	13	13	High	High	High	High	High	0
P12236	ADP/ATP translocase 3 OS=Homo sapiens OX=9606 GN=SLC25A6 PE=1 SV=4	SLC25A6	1.12761	-	29.07	1.00771	-	16.22	1.26837	-	36.44	1.39154	-	65.93	0.907879	0.995355	0.890016	0.767403	49	13	101	5	1	298	32.8	9.74	2450	1.5222e+07	3.86724e+07	2.76173e+07	2.60347e+07	2.11916e+07	5	5	5	5	5	High	High	High	High	High	0
Q92973	Transportin-1 OS=Homo sapiens OX=9606 GN=TNPO1 PE=1 SV=2	TNPO1	0.984598	-	29.88	0.986784	-	18.18	0.940362	-	23.76	1.39577	-	66.53	0.998952	0.997591	0.99619	0.762052	18	11	41	9	1	898	102.3	4.98	1291	8.72617e+06	2.01888e+07	1.97566e+07	2.14134e+07	1.54311e+07	5	7	7	7	6	High	High	High	High	High	0
P28482	Mitogen-activated protein kinase 1 OS=Homo sapiens OX=9606 GN=MAPK1 PE=1 SV=3	MAPK1	1.71507	-	32.74	1.18392	-	32.56	1.45261	-	6.01	1.39683	-	27.13	0.433319	0.962439	0.735354	0.761763	36	8	28	3	1	360	41.4	6.98	587	2.97824e+06	6.45908e+06	6183225	5.65674e+06	5.22842e+06	3	2	2	2	2	High	High	High	High	High	0
O95817	BAG family molecular chaperone regulator 3 OS=Homo sapiens OX=9606 GN=BAG3 PE=1 SV=3	BAG3	1.64026	-	61.64	1.68722	-	32.66	1.49414	-	13.6	1.40212	-	9.16	0.502767	0.527737	0.697661	0.755551	11	5	14	5	1	575	61.6	6.95	192	1.53478e+06	5.48762e+06	6.15605e+06	6.1643e+06	2.50091e+06	3	5	5	5	3	High	High	High	High	Peak Found	0
O43653	Prostate stem cell antigen OS=Homo sapiens OX=9606 GN=PSCA PE=1 SV=2	PSCA	0.216722	down-regulated	0	0.417401	-	9.49	0.833866	-	0	1.40318	-	0	0.00143765	0.147773	0.94726	0.755207	24	2	8	2	1	114	12	4.94	340	3.25153e+06	6.07517e+06	3.47964e+06	3.23497e+06	609533	2	1	1	2	1	High	High	High	High	Peak Found	0
P07099	Epoxide hydrolase 1 OS=Homo sapiens OX=9606 GN=EPHX1 PE=1 SV=1	EPHX1	1.92189	-	31.15	1.39097	-	21.45	1.1672	-	62.1	1.40318	-	57.38	0.295367	0.785238	0.932236	0.755207	22	7	25	7	1	455	52.9	7.25	239	6.01684e+06	1.50461e+07	1.48931e+07	1.61968e+07	1.17983e+07	5	5	6	6	6	High	High	High	High	High	0
P12081	Histidine--tRNA ligase, cytoplasmic OS=Homo sapiens OX=9606 GN=HARS1 PE=1 SV=2	HARS1	1.32783	-	0	1.09802	-	0	0.855165	-	0	1.40423	-	83.66	0.758485	0.975689	0.967495	0.755207	14	4	16	4	1	509	57.4	5.88	264	1.14271e+06	3.46064e+06	2.58493e+06	4.64217e+06	2.78209e+06	2	3	2	3	3	High	High	High	High	High	0
O94925	Glutaminase kidney isoform, mitochondrial OS=Homo sapiens OX=9606 GN=GLS PE=1 SV=1	GLS	1.86029	-	42.68	2.31938	-	28.75	1.59212	-	38.21	1.40635	-	40.39	0.335306	0.138791	0.590197	0.755207	30	13	63	13	1	669	73.4	7.77	1497	9.57728e+06	2.37089e+07	2.60063e+07	4.60146e+07	2.31194e+07	9	12	10	13	11	High	High	High	High	High	0
Q6S8J3	POTE ankyrin domain family member E OS=Homo sapiens OX=9606 GN=POTEE PE=2 SV=3	POTEE	1.42134	-	0	0.961454	-	0	1.17146	-	0	1.40741	-	0	0.687599	0.995355	0.932236	0.755207	9	8	205	1	1	1075	121.3	6.2	5998	23760712	59462552	47727872	41361088	39009760	1	1	1	1	1	High	High	High	High	High	0
P11166	Solute carrier family 2, facilitated glucose transporter member 1 OS=Homo sapiens OX=9606 GN=SLC2A1 PE=1 SV=2	SLC2A1	2.19912	-	130.69	3.65308	-	37.46	1.89776	-	111.4	1.40847	-	12.51	0.168517	0.00496688	0.344607	0.755207	7	4	20	4	1	492	54	8.72	487	3.57942e+06	6.44053e+06	8668218	14277270	4.74171e+06	3	4	4	4	3	High	High	High	High	High	0
Q9NZL9	Methionine adenosyltransferase 2 subunit beta OS=Homo sapiens OX=9606 GN=MAT2B PE=1 SV=1	MAT2B	0.463146	-	7.21	1.02423	-	12.75	1.10011	-	26.28	1.40952	-	8.44	0.224384	0.993772	0.967913	0.755207	13	3	12	3	1	334	37.5	7.36	387	2.87798e+06	7.22702e+06	5.51228e+06	5.36145e+06	1.59541e+06	2	2	2	2	2	High	High	High	High	High	0
P13667	Protein disulfide-isomerase A4 OS=Homo sapiens OX=9606 GN=PDIA4 PE=1 SV=2	PDIA4	1.55226	-	62.47	2.48348	-	37.5	2.3344	-	31.92	1.41164	-	31.1	0.573386	0.0922727	0.123387	0.755207	31	17	80	17	1	645	72.9	5.07	1924	1.17915e+07	4.89299e+07	5.8078e+07	7.29142e+07	3.76438e+07	11	16	15	15	14	High	High	High	High	High	0
P40429	60S ribosomal protein L13a OS=Homo sapiens OX=9606 GN=RPL13A PE=1 SV=2	RPL13A	2.19692	-	283.91	1.09692	-	22.41	1.26198	-	39.29	1.4127	-	34.86	0.168517	0.975689	0.893495	0.755207	15	3	26	3	1	203	23.6	10.93	831	10078556	3.49322e+07	2.71918e+07	2.68489e+07	1.57733e+07	3	3	3	3	2	High	High	High	High	High	0
Q14118	Dystroglycan 1 OS=Homo sapiens OX=9606 GN=DAG1 PE=1 SV=2	DAG1	1.61936	-	0	1.35022	-	0	1.03408	-	0	1.41482	-	0	0.607752	0.815867	0.99619	0.755207	4	2	4	2	1	895	97.4	8.56	0	448725	1.12936e+06	1.1167e+06	1.55652e+06	839026	1	1	2	2	1	Peak Found	High	High	High	Peak Found	0
Q16531	DNA damage-binding protein 1 OS=Homo sapiens OX=9606 GN=DDB1 PE=1 SV=1	DDB1	1.37404	-	31.86	1.6652	-	66.09	1.65389	-	58.23	1.41693	-	60.23	0.729247	0.547621	0.537786	0.755207	22	17	62	17	1	1140	126.9	5.26	1037	1.58003e+07	3.25352e+07	4.3304e+07	5.15721e+07	2.65557e+07	16	15	17	17	14	High	High	High	High	High	0
P62910	60S ribosomal protein L32 OS=Homo sapiens OX=9606 GN=RPL32 PE=1 SV=2	RPL32	0.413641	-	13.82	0.939427	-	24.71	1.32162	-	75.52	1.41799	-	69.96	0.139829	0.994712	0.839809	0.755207	39	5	29	5	1	135	15.9	11.33	617	1.94727e+07	46568337	3.65444e+07	3.23192e+07	1.1691e+07	5	5	5	5	4	High	High	High	High	High	0
P46783	40S ribosomal protein S10 OS=Homo sapiens OX=9606 GN=RPS10 PE=1 SV=1	RPS10	0.90099	-	32.85	1.32489	-	85.44	1.50905	-	72.8	1.41799	-	72.18	0.956969	0.832801	0.679749	0.755207	50	7	39	7	1	165	18.9	10.15	680	1.53752e+07	4.36873e+07	4.42463e+07	3.66406e+07	1.53301e+07	5	7	7	7	6	High	High	High	High	High	0
P61313	60S ribosomal protein L15 OS=Homo sapiens OX=9606 GN=RPL15 PE=1 SV=2	RPL15	0.387239	-	7.91	0.879956	-	11.69	0.973376	-	25.38	1.41905	-	63.32	0.0970101	0.97705	1	0.755207	33	6	40	6	1	204	24.1	11.62	765	1.30646e+07	35449552	2.72646e+07	2.67962e+07	7.3123e+06	5	6	6	6	5	High	High	High	High	High	0
Q9NRV9	Heme-binding protein 1 OS=Homo sapiens OX=9606 GN=HEBP1 PE=1 SV=1	HEBP1	1.16502	-	0	0.905286	-	0				1.41905	-	0	0.905808	0.985593		0.755207	15	2	3	2	1	189	21.1	5.8	96	504344	1.95805e+06	967894	827019	678439	1	2	1	1	1	Peak Found	High	Peak Found	Peak Found	Peak Found	0
P26373	60S ribosomal protein L13 OS=Homo sapiens OX=9606 GN=RPL13 PE=1 SV=4	RPL13	0.60286	-	35.54	0.843612	-	16.31	0.773163	-	13.82	1.42116	-	37.36	0.554299	0.968083	0.913862	0.755207	24	5	43	5	1	211	24.2	11.65	1145	29247906	56650111	3.38805e+07	3.44819e+07	2.33963e+07	5	5	5	5	5	High	High	High	High	High	0
P49903	Selenide, water dikinase 1 OS=Homo sapiens OX=9606 GN=SEPHS1 PE=1 SV=2	SEPHS1	1.50715	-	0	0.0110132	down-regulated		1.01491	-	0	1.42222	-	0	0.679334	7.85062e-17	0.99619	0.755207	13	2	2	2	1	392	42.9	5.97	40	616884	1.56084e+06	1.07306e+06		1073902	1	1	1		1	High	High	Peak Found	Not Found	Peak Found	0
Q969H8	Myeloid-derived growth factor OS=Homo sapiens OX=9606 GN=MYDGF PE=1 SV=1	MYDGF	1.92299	-	29.81	1.61564	-	62.54	1.47497	-	32.65	1.42222	-	38.57	0.295216	0.590992	0.713577	0.755207	22	3	24	3	1	173	18.8	6.68	654	5.68015e+06	11592386	15120985	14842347	1.1204e+07	3	3	3	3	3	High	High	High	High	High	0
P34897	Serine hydroxymethyltransferase, mitochondrial OS=Homo sapiens OX=9606 GN=SHMT2 PE=1 SV=3	SHMT2	1.07041	-	43.35	1.49009	-	22.21	1.49201	-	46.54	1.42646	-	73.92	0.951665	0.695928	0.697893	0.755207	56	18	120	17	1	504	56	8.53	3541	2.59512e+07	6.8649e+07	6.32654e+07	7.37822e+07	3.49664e+07	13	16	16	16	15	High	High	High	High	High	0
P13073	Cytochrome c oxidase subunit 4 isoform 1, mitochondrial OS=Homo sapiens OX=9606 GN=COX4I1 PE=1 SV=1	COX4I1	0.721672	-	20.79	1.44934	-	34.32	1.22258	-	3.95	1.43069	-	8.82	0.762933	0.732589	0.919964	0.755207	20	3	17	3	1	169	19.6	9.51	218	4.39711e+06	1.24512e+07	9.51375e+06	11372779	5289618	3	3	3	3	3	High	High	High	High	High	0
Q9P287	BRCA2 and CDKN1A-interacting protein OS=Homo sapiens OX=9606 GN=BCCIP PE=1 SV=1	BCCIP	1.79978	-	29.54	1.49119	-	98.43	1.80724	-	109.76	1.43281	-	194.67	0.386023	0.695311	0.409074	0.755207	14	3	7	3	1	314	36	4.61	145	2.11681e+06	2.84973e+06	4.32397e+06	4.05184e+06	1.50175e+06	3	2	3	3	2	High	Peak Found	High	High	High	0
P16435	NADPH--cytochrome P450 reductase OS=Homo sapiens OX=9606 GN=POR PE=1 SV=2	POR	0.883388	-	61.54	0.992291	-	29.26	1.02449	-	41.29	1.43704	-	70.76	0.944626	0.99614	0.99619	0.755207	36	17	70	17	1	677	76.6	5.58	1155	1.86842e+07	5.03182e+07	3.4622e+07	3.02199e+07	1.97489e+07	12	15	14	14	13	High	High	High	High	High	0
Q08380	Galectin-3-binding protein OS=Homo sapiens OX=9606 GN=LGALS3BP PE=1 SV=1	LGALS3BP	0.531353	-	4.57	0.730176	-	0.46	1.16294	-	39.03	1.43704	-	16.57	0.381617	0.846206	0.932752	0.755207	14	6	17	6	1	585	65.3	5.27	228	4.10951e+06	1.41209e+07	9.17888e+06	5.76764e+06	3247879	4	5	5	4	3	High	High	High	High	Peak Found	0
Q9UNF0	Protein kinase C and casein kinase substrate in neurons protein 2 OS=Homo sapiens OX=9606 GN=PACSIN2 PE=1 SV=2	PACSIN2	0.489549	-	17.34	1.85132	-	15.79	1.59105	-	56.29	1.4381	-	10.15	0.284112	0.39957	0.590593	0.755207	8	4	10	4	1	486	55.7	5.2	74	3.54762e+06	8.2982e+06	8.50452e+06	9877391	3.51069e+06	4	4	4	3	4	Peak Found	High	High	High	Peak Found	0
Q9Y2S6	Translation machinery-associated protein 7 OS=Homo sapiens OX=9606 GN=TMA7 PE=1 SV=1	TMA7	1.05721	-	58.22	1.76101	-	46.43	1.12673	-	31.57	1.43915	-	51.72	0.95536	0.475695	0.954174	0.755207	28	2	6	2	1	64	7.1	9.99	108	1.92192e+06	3.6447e+06	3.0738e+06	4.67191e+06	1.64048e+06	2	2	2	2	2	Peak Found	High	High	High	High	0
P54725	UV excision repair protein RAD23 homolog A OS=Homo sapiens OX=9606 GN=RAD23A PE=1 SV=1	RAD23A	1.42574	-	0	1.43612	-	0	2.03195	-	0	1.44233	-	0	0.687599	0.73702	0.258474	0.755207	20	5	21	3	1	363	39.6	4.58	165	1.06785e+06	3.6481e+06	4.62251e+06	4930788	2.675e+06	1	2	2	3	2	Peak Found	High	High	High	High	0
P33176	Kinesin-1 heavy chain OS=Homo sapiens OX=9606 GN=KIF5B PE=1 SV=1	KIF5B	1.77558	-	81.07	1.51652	-	85.75	1.17785	-	51.32	1.4455	-	82.17	0.390029	0.67745	0.932236	0.755207	24	16	66	16	1	963	109.6	6.51	1511	9.87236e+06	1.93324e+07	2.37349e+07	2.75436e+07	1.44694e+07	12	11	15	15	12	High	High	High	High	High	0
A0FGR8	Extended synaptotagmin-2 OS=Homo sapiens OX=9606 GN=ESYT2 PE=1 SV=1	ESYT2	1.75578	-	64.59	1.75	-	64.56	1.72417	-	68.27	1.4455	-	77.81	0.410467	0.484502	0.477688	0.755207	5	3	13	3	1	921	102.3	9.26	203	1.63336e+06	2.84391e+06	3.40022e+06	3.7038e+06	2.36877e+06	2	2	2	2	2	High	Peak Found	High	High	High	0
P19012	Keratin, type I cytoskeletal 15 OS=Homo sapiens OX=9606 GN=KRT15 PE=1 SV=3	KRT15	0.520352	-	0	1.25	-	0	1.35463	-	0	1.45503	-	0	0.357004	0.899806	0.818806	0.749103	6	3	16	1	1	456	49.2	4.77	331	4.57553e+06	11838235	10627960	10357041	2748198	1	1	1	1	1	Peak Found	High	High	Peak Found	Peak Found	0
Q13085	Acetyl-CoA carboxylase 1 OS=Homo sapiens OX=9606 GN=ACACA PE=1 SV=2	ACACA	2.67437	-	0	1.09471	-	0	1.56976	-	0	1.45609	-	0	0.162461	0.975689	0.612639	0.74772	2	2	2	2	1	2346	265.4	6.37	120	143602	371850	386398	284677	443431	1	1	1	1	1	Peak Found	Peak Found	Peak Found	Peak Found	High	0
Q13177	Serine/threonine-protein kinase PAK 2 OS=Homo sapiens OX=9606 GN=PAK2 PE=1 SV=3	PAK2	0.940594	-	21.44	1.62225	-	41.84	1.30671	-	23.02	1.45714	-	18.15	0.991946	0.586744	0.855556	0.74772	32	10	36	10	1	524	58	5.96	393	1.22263e+07	2.60835e+07	2.24381e+07	2.81091e+07	1.37797e+07	9	8	9	8	9	High	High	High	High	High	0
Q16204	Coiled-coil domain-containing protein 6 OS=Homo sapiens OX=9606 GN=CCDC6 PE=1 SV=2	CCDC6				1.12445	-	0				1.45714	-	0		0.971143		0.74772	4	2	2	2	1	474	53.3	7.34	43	655404	2.22411e+06	399030	1.69902e+06	201032	1	2	1	2	1	Peak Found	High	High	Peak Found	Peak Found	0
Q15233	Non-POU domain-containing octamer-binding protein OS=Homo sapiens OX=9606 GN=NONO PE=1 SV=4	NONO	0.875688	-	0							1.45714	-	0	0.953451			0.74772	9	3	11	3	1	471	54.2	8.95	124	768330	3.42292e+06	1.93855e+06	2239004	2.31197e+06	1	2	1	1	2	High	High	High	High	Peak Found	0
P30626	Sorcin OS=Homo sapiens OX=9606 GN=SRI PE=1 SV=1	SRI	1.0297	-	20.54	0.94163	-	18.04	1.10011	-	9.53	1.45926	-	28.49	0.978361	0.994925	0.967913	0.745838	30	6	25	6	1	198	21.7	5.59	286	6.83445e+06	2.30202e+07	1.32239e+07	1.13114e+07	4.19441e+06	5	6	5	5	2	High	High	High	High	High	0
P12429	Annexin A3 OS=Homo sapiens OX=9606 GN=ANXA3 PE=1 SV=3	ANXA3	0.869087	-	58.18	1.2489	-	34.59	1.16187	-	31.24	1.46243	-	60.25	0.929015	0.899806	0.933925	0.743038	67	19	131	19	1	323	36.4	5.92	3946	6.39507e+07	1.42234e+08	1.1813e+08	1.33525e+08	5.42635e+07	17	18	19	19	16	High	High	High	High	High	0
O00764	Pyridoxal kinase OS=Homo sapiens OX=9606 GN=PDXK PE=1 SV=1	PDXK	1.9945	-	65.15	1.34692	-	22.66	1.21725	-	19.48	1.46243	-	50.13	0.255342	0.820158	0.925227	0.743038	39	8	57	8	1	312	35.1	6.13	1343	5.76403e+06	1.44067e+07	1.54601e+07	1.7718e+07	1.05543e+07	5	7	7	6	7	High	High	High	High	High	0
Q12906	Interleukin enhancer-binding factor 3 OS=Homo sapiens OX=9606 GN=ILF3 PE=1 SV=3	ILF3	0.0110011	down-regulated		1.00441	-	24.99	1.32588	-	65.83	1.46349	-	76.36	6.38014e-17	0.995355	0.837855	0.743038	3	2	4	2	1	894	95.3	8.76	40	1.62958e+06	3.96872e+06	3.44804e+06	2.80443e+06		2	2	2	2		Peak Found	High	High	High	Not Found	0
Q9H0U4	Ras-related protein Rab-1B OS=Homo sapiens OX=9606 GN=RAB1B PE=1 SV=1	RAB1B	1.76788	-	34.96	1.00661	-	22.85	1.02236	-	26.91	1.46561	-	61.95	0.395706	0.995355	0.99619	0.742999	57	8	81	4	1	201	22.2	5.73	2691	1.48723e+07	4.49566e+07	3.17951e+07	3.55279e+07	3.61774e+07	4	4	4	4	4	High	High	High	High	High	0
Q9Y678	Coatomer subunit gamma-1 OS=Homo sapiens OX=9606 GN=COPG1 PE=1 SV=1	COPG1	2.56876	-	76.57	0.890969	-	12.6	1.42386	-	52.64	1.46984	-	56.68	0.0773874	0.97705	0.763008	0.738913	16	9	53	7	1	874	97.7	5.47	2003	3.38326e+06	1.14631e+07	7.85607e+06	7.35627e+06	1.38199e+07	5	6	5	5	5	High	High	High	High	High	0
P05386	60S acidic ribosomal protein P1 OS=Homo sapiens OX=9606 GN=RPLP1 PE=1 SV=1	RPLP1	3.08251	-	0	1.57819	-	0	1.92013	-	0	1.46984	-	0	0.0228789	0.621304	0.327516	0.738913	42	3	27	3	1	114	11.5	4.32	893	31273282	95435753	1.12087e+08	9.79093e+07	1.20793e+08	1	3	3	3	3	High	High	High	High	High	0
Q15907	Ras-related protein Rab-11B OS=Homo sapiens OX=9606 GN=RAB11B PE=1 SV=4	RAB11B	0.729373	-	25.11	1.02533	-	26.78	1.11821	-	65.8	1.47407	-	50.77	0.770601	0.993772	0.962276	0.734626	54	10	54	10	1	218	24.5	5.94	1150	2.5784e+07	4.90408e+07	4.83573e+07	48034996	2.26036e+07	9	9	10	9	9	High	High	High	High	High	0
P62304	Small nuclear ribonucleoprotein E OS=Homo sapiens OX=9606 GN=SNRPE PE=1 SV=1	SNRPE	0.666667	-	0	0.910793	-	0	1.17678	-	0	1.47407	-	0	0.687599	0.986817	0.932236	0.734626	39	2	14	2	1	92	10.8	9.44	218	2.34133e+06	7.0126e+06	4.72293e+06	3.8597e+06	2.51728e+06	1	2	1	1	2	High	High	High	High	High	0
P62273	40S ribosomal protein S29 OS=Homo sapiens OX=9606 GN=RPS29 PE=1 SV=2	RPS29	0.733773	-	34.65	0.879956	-	21.17	1.3344	-	27.9	1.47407	-	45.84	0.776622	0.97705	0.83118	0.734626	34	3	13	3	1	56	6.7	10.13	116	5.61857e+06	1.25674e+07	1.28502e+07	8.83853e+06	5.6045e+06	3	3	3	3	3	Peak Found	High	High	High	High	0
P23526	Adenosylhomocysteinase OS=Homo sapiens OX=9606 GN=AHCY PE=1 SV=4	AHCY	1.10011	-	32.24	1.19824	-	34.97	1.42279	-	47.59	1.47619	-	37.21	0.924644	0.94657	0.763008	0.734626	41	17	117	17	1	432	47.7	6.34	3234	4.87088e+07	113989722	9.95991e+07	9.8441e+07	5.39896e+07	15	15	15	15	15	High	High	High	High	High	0
O15173	Membrane-associated progesterone receptor component 2 OS=Homo sapiens OX=9606 GN=PGRMC2 PE=1 SV=1	PGRMC2	1.18042	-	111.75	1.05507	-	109.76	1.31736	-	191.83	1.47831	-	111.1	0.881908	0.986817	0.843428	0.733387	26	4	19	3	1	223	23.8	4.88	364	2.64756e+06	5.71327e+06	5.35079e+06	4.16254e+06	2.96389e+06	2	2	2	2	2	High	High	High	High	High	0
P62913	60S ribosomal protein L11 OS=Homo sapiens OX=9606 GN=RPL11 PE=1 SV=2	RPL11	1.0198	-	39.86	1.85132	-	15.94	1.11502	-	13.27	1.47937	-	69.6	0.986588	0.39957	0.963366	0.732149	24	4	33	4	1	178	20.2	9.6	940	1.67509e+07	3.59507e+07	1.39098e+07	2.11286e+07	1.82159e+07	4	4	3	3	4	High	High	High	High	High	0
Q00765	Receptor expression-enhancing protein 5 OS=Homo sapiens OX=9606 GN=REEP5 PE=1 SV=3	REEP5	1.16282	-	40.6	1.163	-	6.47	1.17891	-	20.85	1.48677	-	24.96	0.889348	0.968024	0.932236	0.728483	11	2	9	2	1	189	21.5	8.1	82	2.75047e+06	7.26724e+06	5681295	5773119	3.91941e+06	2	2	2	2	2	High	High	High	High	Peak Found	0
O43324	Eukaryotic translation elongation factor 1 epsilon-1 OS=Homo sapiens OX=9606 GN=EEF1E1 PE=1 SV=1	EEF1E1	0.614961	-	67.61	1.12445	-	9.53	1.00745	-	0.61	1.48995	-	1.42	0.576291	0.971143	0.99619	0.725345	18	3	17	3	1	174	19.8	8.54	675	6.1753e+06	1.40022e+07	1.14172e+07	1.29903e+07	8.10453e+06	3	3	3	3	2	High	High	High	High	High	0
P48556	26S proteasome non-ATPase regulatory subunit 8 OS=Homo sapiens OX=9606 GN=PSMD8 PE=1 SV=2	PSMD8	0.273927	down-regulated	3.81	1.15088	-	15.91	1.00426	-	1.49	1.49418	-	37.78	0.00898216	0.968083	0.99619	0.719252	14	5	19	5	1	350	39.6	9.7	138	4.78884e+06	1.24958e+07	1.12359e+07	1.24353e+07	4.53205e+06	4	5	5	5	5	Peak Found	High	High	High	High	0
P46781	40S ribosomal protein S9 OS=Homo sapiens OX=9606 GN=RPS9 PE=1 SV=3	RPS9	0.481848	-	22.25	1.18833	-	66.94	1.17465	-	54.54	1.49736	-	46.58	0.265846	0.961067	0.932236	0.715242	42	12	72	12	1	194	22.6	10.65	1141	3.13356e+07	9.25229e+07	6.54422e+07	7.34616e+07	2.36938e+07	11	12	12	12	10	High	High	High	High	High	0
P63173	60S ribosomal protein L38 OS=Homo sapiens OX=9606 GN=RPL38 PE=1 SV=2	RPL38	1.45545	-	36.08	2.18722	-	111.06	2.11608	-	123.97	1.50159	-	91.95	0.664991	0.191539	0.212925	0.712928	36	2	18	2	1	70	8.2	10.1	705	5.77332e+06	11223230	1.46296e+07	16174832	8.2778e+06	2	2	2	2	2	High	High	High	High	High	0
P43304	Glycerol-3-phosphate dehydrogenase, mitochondrial OS=Homo sapiens OX=9606 GN=GPD2 PE=1 SV=3	GPD2	0.768977	-	26.95	0.918502	-	24	0.895634	-	0.97	1.5037	-	69.33	0.831072	0.989218	0.990367	0.710161	15	6	20	6	1	727	80.8	7.69	329	2.75218e+06	1.10837e+07	7.18794e+06	7.35759e+06	3.43881e+06	3	5	4	5	3	High	High	High	High	High	0
P07737	Profilin-1 OS=Homo sapiens OX=9606 GN=PFN1 PE=1 SV=2	PFN1	1.48295	-	91.82	1.59141	-	45.68	1.69329	-	58.13	1.50582	-	79.69	0.63882	0.614666	0.497996	0.710161	80	11	91	11	1	140	15	8.27	2405	2.42981e+08	487475694	5.19209e+08	5.7129e+08	5.15276e+08	9	11	11	11	11	High	High	High	High	High	0
Q06210	Glutamine--fructose-6-phosphate aminotransferase [isomerizing] 1 OS=Homo sapiens OX=9606 GN=GFPT1 PE=1 SV=3	GFPT1	0.987899	-	12.42	1.46806	-	65.97	1.35463	-	55.65	1.50688	-	62.62	0.997856	0.717465	0.818806	0.709838	10	5	27	5	1	699	78.8	7.11	721	1.39279e+06	6.16849e+06	4.94276e+06	7.12573e+06	3.88092e+06	2	4	3	4	5	High	High	High	High	High	0
Q10567	AP-1 complex subunit beta-1 OS=Homo sapiens OX=9606 GN=AP1B1 PE=1 SV=3	AP1B1	2.10451	-	72.57	1.55617	-	0.92	1.36635	-	25.72	1.51005	-	13.86	0.203625	0.642536	0.809833	0.709838	16	10	35	4	1	949	104.5	5.06	1043	1.60527e+06	4.44977e+06	3.62568e+06	4.53282e+06	4.9775e+06	2	2	2	2	3	Peak Found	Peak Found	High	High	High	0
P61247	40S ribosomal protein S3a OS=Homo sapiens OX=9606 GN=RPS3A PE=1 SV=2	RPS3A	0.434543	-	2.01	1.12665	-	40.84	1.14377	-	47.86	1.51323	-	20.56	0.169536	0.971143	0.942353	0.709838	45	11	92	11	1	264	29.9	9.73	2136	4.69627e+07	9.68077e+07	8.69016e+07	90441982	2.79334e+07	9	11	11	11	9	High	High	High	High	High	0
Q9UBB4	Ataxin-10 OS=Homo sapiens OX=9606 GN=ATXN10 PE=1 SV=1	ATXN10	1.46755	-	84.22	1.2489	-	42.36	1.26198	-	54.08	1.51429	-	52.57	0.656835	0.899806	0.893495	0.709838	15	5	11	5	1	475	53.5	5.25	133	2.10588e+06	5.69254e+06	4.76634e+06	3.80365e+06	2.39172e+06	2	3	3	2	2	High	High	High	High	High	0
Q13620	Cullin-4B OS=Homo sapiens OX=9606 GN=CUL4B PE=1 SV=4	CUL4B	1.07261	-	35.1	1.33811	-	68.42	1.17678	-	39.69	1.5164	-	47.41	0.949864	0.825764	0.932236	0.707616	24	16	60	16	1	913	103.9	7.37	1560	4.46792e+06	1.76765e+07	1.60034e+07	2.68463e+07	1.00124e+07	6	12	10	13	9	High	High	High	High	High	0
O60884	DnaJ homolog subfamily A member 2 OS=Homo sapiens OX=9606 GN=DNAJA2 PE=1 SV=1	DNAJA2	1.62266	-	84.82	1.46145	-	50.06	1.45154	-	28.2	1.52275	-	41.04	0.515018	0.721845	0.735911	0.700205	31	7	31	7	1	412	45.7	6.48	364	4.73247e+06	9.88409e+06	9.25922e+06	9.41091e+06	7817345	5	6	6	6	4	High	High	High	High	High	0
Q9UBE0	SUMO-activating enzyme subunit 1 OS=Homo sapiens OX=9606 GN=SAE1 PE=1 SV=1	SAE1	1.63696	-	30.64	1.4141	-	6.43	1.36422	-	38.02	1.52381	-	7.18	0.500468	0.761134	0.811449	0.700205	44	9	49	9	1	346	38.4	5.3	926	3.42029e+06	1.44255e+07	1.10291e+07	1.18586e+07	9.68112e+06	4	8	8	8	8	High	High	High	High	High	0
Q99471	Prefoldin subunit 5 OS=Homo sapiens OX=9606 GN=PFDN5 PE=1 SV=2	PFDN5	1.11001	-	114.37	1.63546	-	23.4	1.61342	-	82.3	1.52487	-	67.44	0.921218	0.575684	0.574111	0.700205	78	9	57	9	1	154	17.3	6.33	1714	1.31456e+07	1.69132e+07	2.74873e+07	2.147e+07	2.14124e+07	7	7	8	8	9	High	High	High	High	High	0
Q9BR76	Coronin-1B OS=Homo sapiens OX=9606 GN=CORO1B PE=1 SV=1	CORO1B	1.9879	-	58.77	1.57379	-	52.52	0.736954	-	3.91	1.52698	-	41.91	0.258432	0.625433	0.874778	0.70007	16	5	13	5	1	489	54.2	5.88	269	3.90237e+06	9.53166e+06	6.44215e+06	9.38489e+06	8.16292e+06	4	4	4	4	4	High	High	High	High	High	0
P14314	Glucosidase 2 subunit beta OS=Homo sapiens OX=9606 GN=PRKCSH PE=1 SV=2	PRKCSH	0.856986	-	19.55	1.47907	-	42.88	1.541	-	52.03	1.52698	-	40.16	0.921162	0.705806	0.645273	0.70007	25	12	79	12	1	528	59.4	4.41	2132	3.06563e+07	5.60048e+07	6.12073e+07	7.07818e+07	3.36069e+07	11	12	12	12	10	High	High	High	High	High	0
P62269	40S ribosomal protein S18 OS=Homo sapiens OX=9606 GN=RPS18 PE=1 SV=3	RPS18	1.06601	-	14.84	1.0848	-	46.14	1.35357	-	55.35	1.53228	-	62.77	0.953451	0.97705	0.819499	0.696574	29	6	28	6	1	152	17.7	10.99	436	1.31769e+07	3.97618e+07	3.39862e+07	2.87714e+07	1.80806e+07	4	5	5	5	5	High	High	High	High	High	0
P28838	Cytosol aminopeptidase OS=Homo sapiens OX=9606 GN=LAP3 PE=1 SV=3	LAP3	1.06601	-	35.62	1.68392	-	55.27	1.99148	-	74.24	1.54392	-	62.05	0.953451	0.529672	0.283324	0.681377	47	17	70	17	1	519	56.1	7.93	2174	8.9554e+06	5.98682e+07	41327404	3.77237e+07	1.443e+07	9	15	16	16	12	High	High	High	High	High	0
Q15833	Syntaxin-binding protein 2 OS=Homo sapiens OX=9606 GN=STXBP2 PE=1 SV=2	STXBP2	1.14631	-	0	0.415198	-	0	1.07455	-	0	1.55344	-	0	0.907879	0.143588	0.981527	0.669604	7	3	3	3	1	593	66.4	6.55	47	640324	3.8007e+06	2.02588e+06	1.95162e+06	847501	1	3	2	2	1	Peak Found	High	Peak Found	High	Peak Found	0
P45974	Ubiquitin carboxyl-terminal hydrolase 5 OS=Homo sapiens OX=9606 GN=USP5 PE=1 SV=2	USP5	1.34983	-	39.07	1.0859	-	47.89	1.70181	-	1.8	1.56191	-	61.93	0.747296	0.97705	0.494561	0.662058	17	7	22	7	1	858	95.7	5.03	260	4.73259e+06	1.23312e+07	1.08595e+07	1.00509e+07	9.89319e+06	3	5	6	4	5	High	High	High	High	High	0
P07384	Calpain-1 catalytic subunit OS=Homo sapiens OX=9606 GN=CAPN1 PE=1 SV=1	CAPN1	1.08911	-	100.18	0.935022	-	24.12	1.00639	-	31.42	1.56402	-	59.22	0.93435	0.993772	0.99619	0.66154	32	16	78	16	1	714	81.8	5.67	1811	1.54622e+07	5.00897e+07	3.60018e+07	4.26592e+07	2.36113e+07	10	16	14	15	14	High	High	High	High	High	0
O15355	Protein phosphatase 1G OS=Homo sapiens OX=9606 GN=PPM1G PE=1 SV=1	PPM1G	1.10231	-	53.66	1.43833	-	116.25	1.34185	-	125.72	1.5672	-	161.25	0.924446	0.736631	0.827741	0.65988	10	3	5	3	1	546	59.2	4.36	134	2789848	6510117	4.57475e+06	5.21544e+06	4.1299e+06	2	3	2	2	3	High	High	Peak Found	High	High	0
P11279	Lysosome-associated membrane glycoprotein 1 OS=Homo sapiens OX=9606 GN=LAMP1 PE=1 SV=3	LAMP1	0.309131	down-regulated	0	1.10132	-	0	1.19808	-	0	1.57037	-	0	0.023012	0.975689	0.931276	0.656364	9	3	19	3	1	417	44.9	8.75	305	2451443	9.38565e+06	8.05994e+06	7.14852e+06	9.9545e+06	1	2	2	2	3	High	High	High	High	High	0
P67936	Tropomyosin alpha-4 chain OS=Homo sapiens OX=9606 GN=TPM4 PE=1 SV=3	TPM4	1.38174	-	67.87	1.16079	-	17.7	1.18743	-	24.79	1.57355	-	52.92	0.720927	0.968083	0.932236	0.651133	56	19	133	10	1	248	28.5	4.69	3435	3.26169e+07	8.27622e+07	6.48841e+07	6.86347e+07	1.12201e+08	8	9	9	9	9	High	High	High	High	High	0
P39019	40S ribosomal protein S19 OS=Homo sapiens OX=9606 GN=RPS19 PE=1 SV=2	RPS19	0.942794	-	52.49	1.0859	-	4.81	1.23323	-	10.11	1.57566	-	20.07	0.991946	0.97705	0.912775	0.650451	22	4	35	4	1	145	16.1	10.32	669	1.11066e+07	3.51667e+07	3.14799e+07	2.28704e+07	1.57507e+07	3	4	4	4	4	High	High	High	High	High	0
Q9Y2B0	Protein canopy homolog 2 OS=Homo sapiens OX=9606 GN=CNPY2 PE=1 SV=1	CNPY2	1.23432	-	118.48	1.23348	-	55.15	1.71353	-	101.09	1.57566	-	112.29	0.834271	0.91703	0.487593	0.650451	18	2	4	2	1	182	20.6	4.92	108	2.3464e+06	6.20911e+06	6.41705e+06	4.79335e+06	3.18655e+06	2	2	2	2	2	High	High	Peak Found	High	High	0
P15531	Nucleoside diphosphate kinase A OS=Homo sapiens OX=9606 GN=NME1 PE=1 SV=1	NME1	2.06051	-	96.48	1.2489	-	68.04	1.41427	-	58.94	1.58095	-	75.63	0.222417	0.899806	0.769385	0.647834	70	10	123	6	1	152	17.1	6.19	2641	5.11772e+07	9.85863e+07	1.11887e+08	1.00371e+08	7.87049e+07	6	6	6	6	6	High	High	High	High	High	0
P15311	Ezrin OS=Homo sapiens OX=9606 GN=EZR PE=1 SV=4	EZR	1.55006	-	87.85	1.52643	-	74.47	1.77742	-	98.31	1.5873	-	95.51	0.575018	0.669216	0.436652	0.643638	42	23	189	14	1	586	69.4	6.27	5191	3.9698e+07	7.54657e+07	8.61667e+07	9.90236e+07	6.02916e+07	13	13	13	13	12	High	High	High	High	High	0
Q8WVJ2	NudC domain-containing protein 2 OS=Homo sapiens OX=9606 GN=NUDCD2 PE=1 SV=1	NUDCD2	0.632563	-	0	1.27203	-	0	1.03195	-	36.45	1.58836	-	83.95	0.670496	0.8854	0.99619	0.643638	23	3	5	3	1	157	17.7	5.07	89	2.74988e+06	6025794	4.1879e+06	1.07875e+06	342033	2	2	2	1	1	High	High	High	Peak Found	Peak Found	0
O75396	Vesicle-trafficking protein SEC22b OS=Homo sapiens OX=9606 GN=SEC22B PE=1 SV=5	SEC22B	1.0033	-	15.42	1.15859	-	57.85	1.36954	-	62.65	1.59471	-	72.43	0.994091	0.968083	0.806425	0.640453	36	6	33	6	1	215	24.7	8.51	819	10211272	2.47185e+07	1.88778e+07	1.91985e+07	1.17231e+07	5	5	6	6	4	High	High	High	High	High	0
P78344	Eukaryotic translation initiation factor 4 gamma 2 OS=Homo sapiens OX=9606 GN=EIF4G2 PE=1 SV=1	EIF4G2	2.56656	-	0	1.32489	-	0	1.4377	-	0	1.59788	-	0	0.098251	0.832801	0.744694	0.636446	2	2	5	2	1	907	102.3	7.14	87	576155	2.47374e+06	1.42014e+06	2.24361e+06	2.07544e+06	1	2	1	2	2	High	High	Peak Found	High	High	0
Q9NUU7	ATP-dependent RNA helicase DDX19A OS=Homo sapiens OX=9606 GN=DDX19A PE=1 SV=1	DDX19A	1.73707	-	61.73	2.09251	-	46.69	1.29712	-	57.4	1.60212	-	28.31	0.415656	0.235698	0.864931	0.633197	22	7	28	7	1	478	53.9	6.58	653	6.78654e+06	1.77105e+07	1.29745e+07	2.13448e+07	1.2321e+07	7	7	6	7	7	High	High	High	High	High	0
P49591	Serine--tRNA ligase, cytoplasmic OS=Homo sapiens OX=9606 GN=SARS1 PE=1 SV=3	SARS1	0.831683	-	13.98	1.27313	-	55.61	1.3099	-	84.94	1.60318	-	75.36	0.900277	0.8854	0.854021	0.632197	24	9	27	9	1	514	58.7	6.43	491	7.90321e+06	1.56234e+07	1.45759e+07	1.36686e+07	7.14274e+06	8	9	8	7	6	High	High	High	High	High	0
Q06323	Proteasome activator complex subunit 1 OS=Homo sapiens OX=9606 GN=PSME1 PE=1 SV=1	PSME1	0.865787	-	34.9	1.37775	-	57.61	1.64963	-	68.55	1.60952	-	25.19	0.924673	0.796646	0.542077	0.626553	55	11	77	11	1	249	28.7	6.02	2002	1.85877e+07	86685178	6.25486e+07	5.48815e+07	2.1531e+07	8	10	10	10	10	High	High	High	High	High	0
O43143	ATP-dependent RNA helicase DHX15 OS=Homo sapiens OX=9606 GN=DHX15 PE=1 SV=2	DHX15	0.977998	-	59.65	1.03194	-	42.46	1.31203	-	39.33	1.61693	-	70.38	0.999814	0.993382	0.850607	0.616965	8	4	12	4	1	795	90.9	7.46	387	3.6655e+06	8.69045e+06	1.03543e+07	9.29566e+06	5.35228e+06	3	3	4	4	4	High	High	High	High	High	0
P29373	Cellular retinoic acid-binding protein 2 OS=Homo sapiens OX=9606 GN=CRABP2 PE=1 SV=2	CRABP2	0.69967	-	26.83	0.812775	-	22.26	0.938232	-	20.78	1.61799	-	36.8	0.742888	0.962439	0.99619	0.616869	68	9	84	9	1	138	15.7	5.4	2623	5.68597e+07	1.31647e+08	9.20285e+07	9.27257e+07	4.6295e+07	9	9	9	9	9	High	High	High	High	High	0
P52789	Hexokinase-2 OS=Homo sapiens OX=9606 GN=HK2 PE=1 SV=2	HK2	1.78548	-	0	2.13767	-	0	1.46645	-	0	1.62222	-	0	0.408929	0.211752	0.719585	0.611314	8	5	29	3	1	917	102.3	6.05	617	490468	1415244	1.23263e+06	5.26076e+06	1.97196e+06	1	1	1	2	2	High	High	High	High	High	0
Q13158	FAS-associated death domain protein OS=Homo sapiens OX=9606 GN=FADD PE=1 SV=1	FADD				1.11894	-	0				1.62222	-	0		0.974133		0.611314	33	3	33	3	1	208	23.3	5.69	1298	397140	3.65012e+06	2842234	3.92719e+06	3.35393e+06	1	2	1	2	2	High	High	High	High	High	0
Q5QNW6	Histone H2B type 2-F OS=Homo sapiens OX=9606 GN=H2BC18 PE=1 SV=3	H2BC18	0.376238	-	1.98	0.89207	-	13.16	1.00213	-	25.43	1.62328	-	43.09	0.0827758	0.97705	0.99619	0.611314	27	3	24	3	1	126	13.9	10.32	561	1.00304e+07	5.7098e+07	2.72128e+07	3.11211e+07	8.56796e+06	2	3	3	3	3	High	High	High	High	High	0
P30084	Enoyl-CoA hydratase, mitochondrial OS=Homo sapiens OX=9606 GN=ECHS1 PE=1 SV=4	ECHS1	1.12981	-	39.3	1.00771	-	2.41	1.09052	-	14.52	1.62434	-	48.72	0.907879	0.995355	0.977414	0.611314	13	3	20	3	1	290	31.4	8.07	798	4.60162e+06	1.11066e+07	1.045e+07	9.43977e+06	5.35997e+06	3	2	3	3	2	High	High	High	High	High	0
P50213	Isocitrate dehydrogenase [NAD] subunit alpha, mitochondrial OS=Homo sapiens OX=9606 GN=IDH3A PE=1 SV=1	IDH3A	0.493949	-	0	1.29295	-	0	1.61874	-	0	1.6254	-	0	0.414191	0.870587	0.57124	0.611314	7	2	8	2	1	366	39.6	6.92	464	690985	1.99839e+06	1.97648e+06	2.0929e+06	394439	1	1	2	2	1	Peak Found	High	High	High	High	0
P0DMM9	Sulfotransferase 1A3 OS=Homo sapiens OX=9606 GN=SULT1A3 PE=1 SV=1	SULT1A3	1.09901	-	15.43	0.78304	-	23.62	1.0213	-	27.44	1.63492	-	10.99	0.925906	0.927082	0.99619	0.609831	42	7	16	7	1	295	34.2	6.01	473	6.44589e+06	1.33702e+07	7.07234e+06	7.14509e+06	5.10065e+06	5	4	4	4	3	High	High	High	High	Peak Found	0
Q04760	Lactoylglutathione lyase OS=Homo sapiens OX=9606 GN=GLO1 PE=1 SV=4	GLO1	0.79648	-	65.72	2.71806	-	88.4	2.82535	-	84.08	1.63598	-	28.47	0.86468	0.0511786	0.0347725	0.609165	52	9	73	9	1	184	20.8	5.31	1929	2.91974e+07	9.73545e+07	1.1185e+08	1.20592e+08	6.0471e+07	6	9	9	9	8	High	High	High	High	High	0
O43175	D-3-phosphoglycerate dehydrogenase OS=Homo sapiens OX=9606 GN=PHGDH PE=1 SV=4	PHGDH	1.25413	-	33.66	1.73568	-	30.72	1.37274	-	57.05	1.63915	-	34.83	0.817454	0.493629	0.803064	0.608392	43	14	98	14	1	533	56.6	6.71	3182	2.00663e+07	6.56166e+07	5.13696e+07	57043096	2.993e+07	12	13	13	13	12	High	High	High	High	High	0
Q9Y4L1	Hypoxia up-regulated protein 1 OS=Homo sapiens OX=9606 GN=HYOU1 PE=1 SV=1	HYOU1	1.77668	-	65.28	1.93392	-	65.44	1.72311	-	59.06	1.64233	-	58.52	0.389048	0.336455	0.479018	0.608236	37	23	134	23	1	999	111.3	5.22	4544	1.59298e+07	6.24523e+07	6.26183e+07	7.27982e+07	5.38985e+07	14	19	18	20	21	High	High	High	High	High	0
O95571	Persulfide dioxygenase ETHE1, mitochondrial OS=Homo sapiens OX=9606 GN=ETHE1 PE=1 SV=2	ETHE1	1.22112	-	42.54	1.44604	-	40.51	1.28754	-	42.68	1.6455	-	44.47	0.843935	0.733621	0.872635	0.604303	59	9	35	9	1	254	27.9	6.83	488	1.06985e+07	2.42942e+07	2.60166e+07	1.90887e+07	1.68077e+07	8	7	9	7	8	High	High	High	High	High	0
P37837	Transaldolase OS=Homo sapiens OX=9606 GN=TALDO1 PE=1 SV=2	TALDO1	0.660066	-	7.03	1.36233	-	54.92	1.24388	-	38.95	1.64656	-	56.98	0.674476	0.804103	0.901837	0.603054	53	14	117	14	1	337	37.5	6.81	2716	5.52627e+07	2.02674e+08	133023695	1.72749e+08	4.5222e+07	11	13	13	13	10	High	High	High	High	High	0
Q9BVK6	Transmembrane emp24 domain-containing protein 9 OS=Homo sapiens OX=9606 GN=TMED9 PE=1 SV=2	TMED9	0.959296	-	39.3	1.78744	-	62.4	2.17998	-	43.51	1.65185	-	76.43	0.996968	0.452448	0.182487	0.597204	20	4	30	4	1	235	27.3	8.02	970	6.9469e+06	18025004	2.02669e+07	2.01272e+07	5.57849e+06	4	4	4	4	3	High	High	High	High	High	0
P30101	Protein disulfide-isomerase A3 OS=Homo sapiens OX=9606 GN=PDIA3 PE=1 SV=4	PDIA3	1.39054	-	53.16	1.6707	-	56.85	1.7508	-	54.06	1.65397	-	52.86	0.71626	0.541299	0.457724	0.596174	62	28	238	28	1	505	56.7	6.35	6512	1.10377e+08	3.36808e+08	363269674	3.92926e+08	1.95879e+08	22	27	27	27	25	High	High	High	High	High	0
P09972	Fructose-bisphosphate aldolase C OS=Homo sapiens OX=9606 GN=ALDOC PE=1 SV=2	ALDOC	1.9527	-	125.55	2.09141	-	275.98	1.61874	-	241.27	1.65926	-	216.11	0.278747	0.235698	0.57124	0.590817	7	2	19	2	1	364	39.4	6.87	1124	75882369	7.65146e+07	6.69321e+07	83929314	8.24717e+07	2	2	2	2	2	High	High	High	High	High	0
P62857	40S ribosomal protein S28 OS=Homo sapiens OX=9606 GN=RPS28 PE=1 SV=1	RPS28	1.77668	-	0	1.25551	-	42.14	1.34718	-	3.61	1.66878	-	6.19	0.389048	0.897001	0.82318	0.581953	30	2	17	2	1	69	7.8	10.7	535	9.83784e+06	29426992	22823125	24277508	11727632	2	2	2	2	1	High	High	High	High	High	0
P08238	Heat shock protein HSP 90-beta OS=Homo sapiens OX=9606 GN=HSP90AB1 PE=1 SV=4	HSP90AB1	2.13861	-	79.89	1.9196	-	71.75	1.87646	-	84.67	1.67513	-	84.72	0.191722	0.345496	0.357939	0.575194	56	45	466	27	1	724	83.2	5.03	12221	3.56426e+08	8.85069e+08	8.39048e+08	9.85113e+08	5.63598e+08	21	24	26	26	24	High	High	High	High	High	0
O14745	Na(+)/H(+) exchange regulatory cofactor NHE-RF1 OS=Homo sapiens OX=9606 GN=SLC9A3R1 PE=1 SV=4	SLC9A3R1	1.38504	-	14.29	1.5826	-	22.81	1.19702	-	85.97	1.68148	-	21.11	0.718937	0.619851	0.931276	0.568741	14	4	16	4	1	358	38.8	5.77	321	5.24966e+06	11693038	9.98658e+06	1.28418e+07	1.1246e+07	3	4	4	4	4	High	High	High	High	High	0
P36578	60S ribosomal protein L4 OS=Homo sapiens OX=9606 GN=RPL4 PE=1 SV=5	RPL4	0.948295	-	36.44	0.912996	-	38.09	1.33866	-	46.52	1.68254	-	78.19	0.993617	0.986817	0.828382	0.568126	32	11	80	11	1	427	47.7	11.06	1618	5.11901e+07	1.15321e+08	7.8983e+07	71220507	4.29072e+07	11	11	11	11	9	High	High	High	High	High	0
Q9P1F3	Costars family protein ABRACL OS=Homo sapiens OX=9606 GN=ABRACL PE=1 SV=1	ABRACL	2.26843	-	14.38	1.95044	-	19.57	1.67519	-	57.47	1.68254	-	14.41	0.149117	0.325758	0.514741	0.568126	36	2	16	2	1	81	9.1	6.29	485	1.32479e+06	4.19969e+06	3.25323e+06	4.37291e+06	3.67507e+06	2	2	2	2	2	High	High	High	High	High	0
P08559	Pyruvate dehydrogenase E1 component subunit alpha, somatic form, mitochondrial OS=Homo sapiens OX=9606 GN=PDHA1 PE=1 SV=3	PDHA1	1.24312	-	0	1.91189	-	8.73	2.15655	-	2.02	1.68254	-	12.8	0.856149	0.350078	0.192842	0.568126	10	4	9	4	1	390	43.3	8.06	37	862405	2.56585e+06	3.18251e+06	4.70045e+06	548014	2	2	2	3	1	High	High	High	High	Peak Found	0
P48735	Isocitrate dehydrogenase [NADP], mitochondrial OS=Homo sapiens OX=9606 GN=IDH2 PE=1 SV=2	IDH2	1.71287	-	44.99	1.913	-	47.9	1.63898	-	51.91	1.70159	-	51.53	0.433514	0.350078	0.552733	0.555337	45	15	89	14	1	452	50.9	8.69	2491	1.59523e+07	4.50611e+07	37383827	4.93768e+07	4.27562e+07	11	12	11	12	12	High	High	High	High	High	0
P38117	Electron transfer flavoprotein subunit beta OS=Homo sapiens OX=9606 GN=ETFB PE=1 SV=3	ETFB	0.975798	-	55.73	1.39207	-	37.19	1.45048	-	31.18	1.70265	-	3.13	0.999814	0.785238	0.737344	0.555337	16	4	23	4	1	255	27.8	8.1	552	6.33451e+06	1.43127e+07	13215644	1.18187e+07	5.98878e+06	4	4	4	4	4	High	High	High	High	High	0
Q92522	Histone H1.10 OS=Homo sapiens OX=9606 GN=H1-10 PE=1 SV=1	H1-10	1.30473	-	0	1.29626	-	0	1.71565	-	0	1.70688	-	0	0.817454	0.865297	0.485577	0.54984	8	2	11	2	1	213	22.5	10.76	314	509973	1.5486e+06	1.86175e+06	1.1968e+06	768340	1	1	2	1	1	High	High	High	High	High	0
P61088	Ubiquitin-conjugating enzyme E2 N OS=Homo sapiens OX=9606 GN=UBE2N PE=1 SV=1	UBE2N	0.944994	-	48.03	1.02313	-	18.98	1.45474	-	27.77	1.71323	-	30.27	0.991946	0.993772	0.73371	0.543638	60	7	42	7	1	152	17.1	6.57	516	1.53359e+07	3.99118e+07	3.12651e+07	3.27903e+07	1.75323e+07	6	6	6	6	6	High	High	High	High	High	0
Q9NTJ5	Phosphatidylinositol-3-phosphatase SAC1 OS=Homo sapiens OX=9606 GN=SACM1L PE=1 SV=2	SACM1L	2.56986	-	12.39	2.01542	-	85.56	1.1672	-	0	1.72064	-	0	0.0981295	0.280062	0.932236	0.53677	5	2	3	2	1	587	66.9	7.12	15	704153	1.4201e+06	928506	2.4951e+06	2.15292e+06	2	1	1	2	2	Peak Found	Peak Found	Peak Found	High	High	0
Q9Y3U8	60S ribosomal protein L36 OS=Homo sapiens OX=9606 GN=RPL36 PE=1 SV=3	RPL36	0.855886	-	7.33	1.51762	-	113.43	1.47923	-	48.39	1.72169	-	31.15	0.918663	0.677267	0.710455	0.535552	30	4	28	4	1	105	12.2	11.59	544	8.51314e+06	1.74662e+07	1.72524e+07	1.77709e+07	1.0351e+07	3	3	4	4	4	High	High	High	High	High	0
Q07960	Rho GTPase-activating protein 1 OS=Homo sapiens OX=9606 GN=ARHGAP1 PE=1 SV=1	ARHGAP1	1.86799	-	2.18	1.87775	-	39.93	1.92226	-	34.18	1.72487	-	31.66	0.342914	0.37595	0.326676	0.532371	12	3	11	3	1	439	50.4	6.29	106	1.03252e+06	2.91383e+06	3.9751e+06	4073553	2.21234e+06	2	2	3	3	2	Peak Found	High	High	High	High	0
P32004	Neural cell adhesion molecule L1 OS=Homo sapiens OX=9606 GN=L1CAM PE=1 SV=2	L1CAM	0.845985	-	6.12	1.11233	-	15.77	1.3951	-	17.35	1.72804	-	10.68	0.907879	0.975689	0.778229	0.530531	2	2	7	2	1	1257	139.9	6.24	57	2.6371e+06	8339490	6080221	5.13857e+06	2.51798e+06	2	2	2	2	2	High	High	High	High	Peak Found	0
Q8NBS9	Thioredoxin domain-containing protein 5 OS=Homo sapiens OX=9606 GN=TXNDC5 PE=1 SV=2	TXNDC5	1.033	-	69.76	1.20264	-	75.3	1.34718	-	40.14	1.73439	-	60.16	0.976615	0.941859	0.823504	0.527084	36	11	72	11	1	432	47.6	5.97	1335	18730932	5.16655e+07	3.99241e+07	4.04016e+07	2.01836e+07	9	9	9	9	8	High	High	High	High	High	0
P18124	60S ribosomal protein L7 OS=Homo sapiens OX=9606 GN=RPL7 PE=1 SV=1	RPL7	0.753575	-	40.5	1.21696	-	68.83	0.968051	-	52.32	1.73968	-	35.8	0.812204	0.92972	1	0.519628	44	11	79	11	1	248	29.2	10.65	1559	1.932e+07	5.39558e+07	4.34939e+07	4.73165e+07	2.02473e+07	8	9	9	9	8	High	High	High	High	High	0
Q13938	Calcyphosin OS=Homo sapiens OX=9606 GN=CAPS PE=1 SV=2	CAPS	2.57426	-	54.16	1.89207	-	31.97	1.61768	-	42.71	1.75132	-	67.43	0.0764491	0.364674	0.57124	0.507098	16	4	10	4	1	275	30.2	6.04	88	1.59025e+06	4.64722e+06	5.21484e+06	1.02444e+07	4.56452e+06	2	3	3	4	3	Peak Found	High	High	High	High	0
P62937	Peptidyl-prolyl cis-trans isomerase A OS=Homo sapiens OX=9606 GN=PPIA PE=1 SV=2	PPIA	1.69637	-	78.21	2.02533	-	85.08	1.70394	-	60.22	1.75344	-	64.14	0.447284	0.273627	0.494561	0.506869	72	13	164	13	1	165	18	7.81	5628	2.59373e+08	6.80328e+08	6.7689e+08	7.31577e+08	4.2468e+08	11	15	15	15	15	High	High	High	High	High	0
P16402	Histone H1.3 OS=Homo sapiens OX=9606 GN=H1-3 PE=1 SV=2	H1-3	0.724972	-	25.99	0.61674	-	3.23	0.985091	-	30.52	1.75979	-	24.99	0.763988	0.644739	1	0.502613	15	3	10	3	1	221	22.3	11.02	85	1.08649e+08	337263741	3.22918e+08	3.47398e+08	1.24283e+08	3	3	3	3	3	High	High	High	High	High	0
P42330	Aldo-keto reductase family 1 member C3 OS=Homo sapiens OX=9606 GN=AKR1C3 PE=1 SV=4	AKR1C3	0.980198	-	44.68	1.14648	-	65.93	0.813632	-	38.94	1.76085	-	74.35	0.999814	0.968083	0.932236	0.501402	38	8	29	4	1	323	36.8	7.94	538	1.99678e+06	7.83759e+06	3.23512e+06	5.89821e+06	2690779	2	3	3	3	3	High	High	High	High	Peak Found	0
P62805	Histone H4 OS=Homo sapiens OX=9606 GN=H4C16 PE=1 SV=2	H4C16	0.873487	-	61.19	0.686123	-	17.63	0.859425	-	31.4	1.76508	-	60.79	0.933788	0.782429	0.967913	0.498649	43	4	22	4	1	103	11.4	11.36	515	1.51691e+07	3.85526e+07	16388700	1.3605e+07	8.55536e+06	4	4	4	4	3	High	High	High	High	High	0
P55084	Trifunctional enzyme subunit beta, mitochondrial OS=Homo sapiens OX=9606 GN=HADHB PE=1 SV=3	HADHB	0.378438	-	6.42	1.40859	-	1.62	1.52077	-	27.27	1.7672	-	23.98	0.0854177	0.76638	0.664035	0.497198	18	5	9	5	1	474	51.3	9.41	108	3.31845e+06	10670763	8.49692e+06	5.8436e+06	3.16927e+06	4	4	4	3	3	High	High	High	Peak Found	Peak Found	0
Q9H074	Polyadenylate-binding protein-interacting protein 1 OS=Homo sapiens OX=9606 GN=PAIP1 PE=1 SV=1	PAIP1	0.50055	-	2.86	1.22687	-	36.08	1.1065	-	50.85	1.77037	-	85.53	0.340611	0.920983	0.967495	0.493717	8	3	12	3	1	479	53.5	4.81	324	2.21655e+06	4.79222e+06	3716374	4391925	1.17939e+06	3	3	2	2	2	High	High	High	High	High	0
Q96S52	GPI transamidase component PIG-S OS=Homo sapiens OX=9606 GN=PIGS PE=1 SV=3	PIGS	0.40264	-	0	1.12665	-	0	1.00958	-	0	1.77143	-	0	0.221592	0.971143	0.99619	0.493105	11	3	6	3	1	555	61.6	6.49	221	632936	2.3782e+06	1.09589e+06	1.29074e+06	294569	1	2	1	1	1	High	High	High	Peak Found	Peak Found	0
P61769	Beta-2-microglobulin OS=Homo sapiens OX=9606 GN=B2M PE=1 SV=1	B2M	0.918592	-	37.06	1.12665	-	22.67	1.52716	-	9.69	1.77355	-	27.37	0.974691	0.971143	0.656919	0.492284	38	4	36	4	1	119	13.7	6.52	836	1.30198e+07	50512601	4.24884e+07	3.4387e+07	2.03777e+07	2	3	4	4	4	High	High	High	High	High	0
O15260	Surfeit locus protein 4 OS=Homo sapiens OX=9606 GN=SURF4 PE=1 SV=3	SURF4	14.4708	up-regulated	0	1.64537	-	6.85	1.54207	-	35.22	1.7799	-	57.02	1.96212e-10	0.566753	0.645273	0.485889	19	4	39	4	1	269	30.4	7.78	1284	6.11635e+06	2.88253e+07	2.73631e+07	3.14546e+07	9.49863e+06	3	4	4	4	2	High	High	High	High	High	0
P20674	Cytochrome c oxidase subunit 5A, mitochondrial OS=Homo sapiens OX=9606 GN=COX5A PE=1 SV=2	COX5A	2.51265	-	139.6	1.78084	-	163.35	1.9787	-	143.83	1.78307	-	107.3	0.0864502	0.456478	0.29025	0.482978	30	2	9	2	1	150	16.8	6.79	44	3.24833e+06	6261674	6.0982e+06	5.5943e+06	5.26316e+06	2	2	2	2	2	Peak Found	High	High	High	High	0
O75832	26S proteasome non-ATPase regulatory subunit 10 OS=Homo sapiens OX=9606 GN=PSMD10 PE=1 SV=1	PSMD10	2.20022	-	66.36	2.09912	-	20.94	1.74228	-	90.08	1.78519	-	2.93	0.168517	0.231926	0.46776	0.482978	28	4	19	4	1	226	24.4	6.1	334	2656044	6.81801e+06	7.02156e+06	6.70705e+06	7.63851e+06	3	4	4	4	4	High	High	High	High	High	0
P23284	Peptidyl-prolyl cis-trans isomerase B OS=Homo sapiens OX=9606 GN=PPIB PE=1 SV=2	PPIB	0.913091	-	55.7	1.77423	-	21.91	1.92652	-	58.43	1.79894	-	59.19	0.97205	0.462866	0.325206	0.474913	39	9	71	9	1	216	23.7	9.41	1902	2.57071e+07	6.64656e+07	6.84295e+07	77816218	3.69129e+07	8	9	9	9	8	High	High	High	High	High	0
P61803	Dolichyl-diphosphooligosaccharide--protein glycosyltransferase subunit DAD1 OS=Homo sapiens OX=9606 GN=DAD1 PE=1 SV=3	DAD1	1.74917	-	15.17	1.59471	-	49.15	1.53355	-	25.02	1.80106	-	25.89	0.40836	0.613178	0.650525	0.474519	19	2	15	2	1	113	12.5	7.08	366	4.70824e+06	1.38052e+07	1.13608e+07	1.17485e+07	9.00397e+06	2	2	2	2	2	High	High	High	High	High	0
P30837	Aldehyde dehydrogenase X, mitochondrial OS=Homo sapiens OX=9606 GN=ALDH1B1 PE=1 SV=4	ALDH1B1	1.15952	-	41.36	2.55947	-	22.21	2.07987	-	28.99	1.80106	-	38.85	0.889348	0.0759153	0.230504	0.474519	18	7	29	6	1	517	57.2	6.99	906	3.22423e+06	1.40508e+07	1.41508e+07	1.78626e+07	6.97816e+06	4	6	6	6	6	High	High	High	High	High	0
Q8NF91	Nesprin-1 OS=Homo sapiens OX=9606 GN=SYNE1 PE=1 SV=4	SYNE1	0.387239	-	0	1.2467	-	0	1.53994	-	0	1.80212	-	0	0.0970101	0.902638	0.645273	0.474519	0	2	5	2	1	8797	1010.5	5.53	52	2.08428e+06	8.08262e+06	7.74e+06	7.33653e+06	2.84998e+06	1	2	2	2	2	Peak Found	High	High	High	Peak Found	0.003
Q9Y3A6	Transmembrane emp24 domain-containing protein 5 OS=Homo sapiens OX=9606 GN=TMED5 PE=1 SV=1	TMED5	0.614961	-	0	2.01432	-	0	1.54739	-	0	1.80847	-	0	0.576418	0.280062	0.637651	0.470139	10	2	13	2	1	229	26	4.84	383	102798096	3.34524e+08	2.74674e+08	377201332	7.54805e+07	1	2	2	2	2	High	High	High	High	High	0
P27361	Mitogen-activated protein kinase 3 OS=Homo sapiens OX=9606 GN=MAPK3 PE=1 SV=4	MAPK3	1.78548	-	0	1.1641	-	0	1.44941	-	0	1.80952	-	0	0.395562	0.968024	0.737344	0.469552	22	6	26	1	1	379	43.1	6.74	406	1.1737e+06	3777448	2916580	2.47355e+06	2.41968e+06	1	1	1	1	1	High	High	High	High	High	0
Q8IZ83	Aldehyde dehydrogenase family 16 member A1 OS=Homo sapiens OX=9606 GN=ALDH16A1 PE=1 SV=2	ALDH16A1	1.39714	-	0	1.81718	-	0	1.88924	-	0	1.83175	-	0	0.747296	0.431092	0.350407	0.451787	5	3	10	3	1	802	85.1	6.79	446	412826	3.43088e+06	3.91411e+06	2.84846e+06	1.4548e+06	1	2	3	2	2	Peak Found	High	High	High	Peak Found	0
Q9HC38	Glyoxalase domain-containing protein 4 OS=Homo sapiens OX=9606 GN=GLOD4 PE=1 SV=1	GLOD4	1.50385	-	62.01	1.61344	-	57.33	1.74121	-	41.92	1.83386	-	32.35	0.616245	0.594177	0.468275	0.449433	30	7	36	7	1	313	34.8	5.6	689	7.81029e+06	1.96807e+07	1.95526e+07	17942267	11619218	7	7	7	6	6	High	High	High	High	High	0
P08758	Annexin A5 OS=Homo sapiens OX=9606 GN=ANXA5 PE=1 SV=2	ANXA5	1.47195	-	73.96	1.68392	-	56.88	1.87114	-	82.02	1.83704	-	68.56	0.653254	0.529672	0.361554	0.448531	71	21	176	21	1	320	35.9	5.05	5964	6.6301e+07	2.3576e+08	200037457	2.06218e+08	1.18152e+08	16	19	19	19	19	High	High	High	High	High	0
P61225	Ras-related protein Rap-2b OS=Homo sapiens OX=9606 GN=RAP2B PE=1 SV=1	RAP2B	1.0341	-	0	0.946035	-	0	1.12354	-	0	1.84233	-	0	0.97956	0.995355	0.958847	0.446225	15	2	2	2	1	183	20.5	4.81	82	464989	4.23653e+06	2.45951e+06	2062934	1.08654e+06	1	2	2	2	2	Peak Found	High	Peak Found	Peak Found	Peak Found	0
P11413	Glucose-6-phosphate 1-dehydrogenase OS=Homo sapiens OX=9606 GN=G6PD PE=1 SV=4	G6PD	1.0143	-	85.89	1.47247	-	62.79	1.61768	-	45.22	1.8455	-	62.82	0.991946	0.712058	0.57124	0.443411	70	28	193	28	1	515	59.2	6.84	3655	6.02586e+07	199009143	1.63345e+08	1.63382e+08	8.60562e+07	23	28	27	25	24	High	High	High	High	High	0
P21926	CD9 antigen OS=Homo sapiens OX=9606 GN=CD9 PE=1 SV=4	CD9	2.82068	-	51.64	2.26872	-	8.34	1.87753	-	28.88	1.84868	-	48.6	0.042262	0.156625	0.356864	0.440643	15	2	6	2	1	228	25.4	7.15	60	1.25641e+06	3617044	3.69545e+06	5.01354e+06	3.565e+06	2	2	2	2	2	Peak Found	High	High	High	High	0
Q9Y617	Phosphoserine aminotransferase OS=Homo sapiens OX=9606 GN=PSAT1 PE=1 SV=2	PSAT1	1.28493	-	75.54	1.89317	-	8.92	1.94356	-	42.17	1.86455	-	28.28	0.787417	0.363471	0.313452	0.426459	33	11	30	11	1	370	40.4	7.66	383	8.94927e+06	2.91399e+07	2.70231e+07	2.60386e+07	1.41631e+07	11	11	11	11	10	High	High	High	High	High	0
P61619	Protein transport protein Sec61 subunit alpha isoform 1 OS=Homo sapiens OX=9606 GN=SEC61A1 PE=1 SV=2	SEC61A1	0.0110011	down-regulated		1.55286	-	0	2.18637	-	0	1.86561	-	0	6.38014e-17	0.644739	0.179463	0.425675	16	4	14	4	1	476	52.2	8.06	403	581702	2.45268e+06	2.70399e+06	1.63537e+06		1	2	2	1		Peak Found	High	High	High	High	0
Q9BQ69	ADP-ribose glycohydrolase MACROD1 OS=Homo sapiens OX=9606 GN=MACROD1 PE=1 SV=2	MACROD1				1.663	-	0	1.37913	-	0	1.87196	-	0		0.548992	0.798151	0.421388	12	2	3	2	1	325	35.5	9.51	29	912225	4.08101e+06	3.05591e+06	4.14031e+06	664281	1	2	2	2	1	Peak Found	Peak Found	High	High	Peak Found	0
P41236	Protein phosphatase inhibitor 2 OS=Homo sapiens OX=9606 GN=PPP1R2 PE=1 SV=2	PPP1R2	4.19802	up-regulated	0	2.02753	-	0	1.98829	-	0	1.87408	-	0	0.00281403	0.272155	0.284105	0.420364	16	2	10	2	1	205	23	4.74	156	545961	2.95269e+06	2.85013e+06	3.49292e+06	2.64706e+06	1	2	2	2	1	High	High	High	High	High	0
P11021	Endoplasmic reticulum chaperone BiP OS=Homo sapiens OX=9606 GN=HSPA5 PE=1 SV=2	HSPA5	2.85699	-	47.94	2.48348	-	40.28	2.19382	-	55.42	1.87513	-	54.4	0.0385694	0.0922727	0.176584	0.420364	52	35	356	33	1	654	72.3	5.16	12398	2.42629e+08	7.8983e+08	9.37753e+08	1.16193e+09	8.14768e+08	25	32	32	32	32	High	High	High	High	High	0
P62899	60S ribosomal protein L31 OS=Homo sapiens OX=9606 GN=RPL31 PE=1 SV=1	RPL31	0.691969	-	2.5	1.12996	-	6.85	1.65815	-	12.19	1.88466	-	4.73	0.7252	0.968083	0.53326	0.412314	14	2	13	2	1	125	14.5	10.54	64	5.5817e+06	18959127	1.53965e+07	1.16462e+07	4.53782e+06	2	2	2	2	2	High	High	High	High	High	0
Q14103	Heterogeneous nuclear ribonucleoprotein D0 OS=Homo sapiens OX=9606 GN=HNRNPD PE=1 SV=1	HNRNPD	1.61936	-	154	1.21256	-	124.12	1.27476	-	197.57	1.89947	-	136.57	0.51705	0.935513	0.881838	0.400922	26	7	36	7	1	355	38.4	7.81	1099	1.64464e+07	2.95508e+07	1.8593e+07	1.95389e+07	1.22197e+07	4	6	6	6	4	High	High	High	High	High	0
Q9Y2Z0	Protein SGT1 homolog OS=Homo sapiens OX=9606 GN=SUGT1 PE=1 SV=3	SUGT1	1.92299	-	0	1.34802	-	0	1.53355	-	0	1.90265	-	0	0.301471	0.819396	0.650665	0.39891	7	2	7	2	1	365	41	5.16	163	1.25213e+06	4.23875e+06	3.29128e+06	3056862	2780134	1	1	1	1	1	High	High	High	Peak Found	High	0
P30044	Peroxiredoxin-5, mitochondrial OS=Homo sapiens OX=9606 GN=PRDX5 PE=1 SV=4	PRDX5	0.674367	-	20.56	1.48238	-	29.96	1.31736	-	11.81	1.909	-	34.58	0.694967	0.701023	0.843428	0.394964	39	6	32	6	1	214	22.1	8.7	795	6.1939e+06	1.93573e+07	1.51765e+07	1.74548e+07	6.90911e+06	4	4	4	4	4	High	High	High	High	High	0
Q13630	GDP-L-fucose synthase OS=Homo sapiens OX=9606 GN=GFUS PE=1 SV=1	GFUS	1.32673	-	0	1.65198	-	0	2.11928	-	0	1.92381	-	0	0.769563	0.560649	0.212177	0.382508	7	2	3	2	1	321	35.9	6.6	76	499987	1.71106e+06	2.52681e+06	1.93952e+06	1.49044e+06	1	1	2	2	2	Peak Found	High	High	Peak Found	High	0
P45880	Voltage-dependent anion-selective channel protein 2 OS=Homo sapiens OX=9606 GN=VDAC2 PE=1 SV=2	VDAC2	0.746975	-	18.52	1.59692	-	63.59	1.0426	-	69.61	1.9291	-	75.65	0.800122	0.612428	0.990367	0.381991	32	6	39	6	1	294	31.5	7.56	1224	9.54352e+06	2.89172e+07	1.56988e+07	2.89064e+07	8.47375e+06	6	6	6	6	6	High	High	High	High	High	0
P10619	Lysosomal protective protein OS=Homo sapiens OX=9606 GN=CTSA PE=1 SV=2	CTSA	1.63476	-	75.21	1.85132	-	36.47	1.39617	-	57.1	1.93016	-	73.4	0.515018	0.39957	0.77784	0.381527	5	2	3	2	1	480	54.4	6.61	42	1.32625e+06	4.21423e+06	2.93086e+06	4.15892e+06	2.31966e+06	2	2	2	2	2	Peak Found	High	Peak Found	High	Peak Found	0
P07602	Prosaposin OS=Homo sapiens OX=9606 GN=PSAP PE=1 SV=2	PSAP	1.47085	-	28.37	1.13106	-	48.43	1.24707	-	58.32	1.93439	-	56.75	0.653464	0.968083	0.901837	0.379287	26	12	69	12	1	524	58.1	5.17	1288	2.31995e+07	9.14842e+07	7.85935e+07	7.23264e+07	41942231	9	12	12	12	11	High	High	High	High	High	0
Q8IZ07	Ankyrin repeat domain-containing protein 13A OS=Homo sapiens OX=9606 GN=ANKRD13A PE=1 SV=3	ANKRD13A	1.73707	-	95.68	1.70044	-	47.12	2.36315	-	71.48	1.96191	-	46.83	0.415656	0.522023	0.115209	0.35648	10	4	8	4	1	590	67.6	5.02	225	2.67187e+06	7.90028e+06	9.94242e+06	8.43833e+06	2321423	4	4	4	4	2	Peak Found	High	High	High	Peak Found	0
P19338	Nucleolin OS=Homo sapiens OX=9606 GN=NCL PE=1 SV=3	NCL	1.67437	-	104.61	1.71476	-	54.28	1.5016	-	59.94	1.97355	-	52.25	0.467294	0.516821	0.689981	0.348373	28	19	168	19	1	710	76.6	4.7	5652	4.84439e+07	1.69434e+08	1.43419e+08	1.41945e+08	8.9155e+07	16	19	19	19	19	High	High	High	High	High	0
O76094	Signal recognition particle subunit SRP72 OS=Homo sapiens OX=9606 GN=SRP72 PE=1 SV=3	SRP72	2.52475	-	260.66	1.33921	-	90.5	1.70394	-	87.06	1.97355	-	211.63	0.12207	0.825251	0.494561	0.348373	10	4	8	4	1	671	74.6	9.26	153	1.08746e+06	1.27065e+06	1.8407e+06	1.49946e+06	906808	2	2	2	2	2	High	Peak Found	Peak Found	High	High	0
P68366	Tubulin alpha-4A chain OS=Homo sapiens OX=9606 GN=TUBA4A PE=1 SV=1	TUBA4A	1.40594	-	63.87	2.0793	-	65.23	3.16507	-	91.26	1.98413	-	71.55	0.700331	0.242609	0.0140923	0.341174	67	23	304	7	1	448	49.9	5.06	8236	7.476e+07	1.46115e+08	1.35617e+08	1.58797e+08	5.22052e+07	5	5	6	6	5	High	High	High	High	High	0
P62847	40S ribosomal protein S24 OS=Homo sapiens OX=9606 GN=RPS24 PE=1 SV=1	RPS24	0.958196	-	38.23	1.79075	-	17.15	2.5655	-	9.45	2.00741	-	21.39	0.996968	0.448774	0.0686141	0.324978	29	3	24	3	1	133	15.4	10.78	758	8.35254e+06	3.01097e+07	3.5431e+07	2.70145e+07	8.0913e+06	3	3	3	3	2	High	High	High	High	High	0
P55145	Mesencephalic astrocyte-derived neurotrophic factor OS=Homo sapiens OX=9606 GN=MANF PE=1 SV=3	MANF	3.30693	-	26.26	2.76872	-	19.7	2.59425	-	32.86	2.01164	-	0	0.0135542	0.0449748	0.0635445	0.322015	18	2	6	2	1	182	20.7	8.69	74	1.31219e+06	1481642	5.49989e+06	6.9594e+06	4.76111e+06	2	1	2	2	2	Peak Found	Peak Found	High	High	High	0
Q9BY32	Inosine triphosphate pyrophosphatase OS=Homo sapiens OX=9606 GN=ITPA PE=1 SV=2	ITPA	2.11551	-	20.57	1.35242	-	61.48	1.47178	-	30.2	2.01693	-	42.56	0.199901	0.815754	0.716745	0.318618	26	3	6	3	1	194	21.4	5.66	99	1.63026e+06	5.8536e+06	4.08145e+06	4.09205e+06	3.94494e+06	2	2	2	2	2	Peak Found	High	High	High	High	0
Q13148	TAR DNA-binding protein 43 OS=Homo sapiens OX=9606 GN=TARDBP PE=1 SV=1	TARDBP	1.58416	-	0	1.65529	-	82.12	2.06177	-	57.72	2.02328	-	67.41	0.581231	0.558528	0.240962	0.316605	5	2	5	2	1	414	44.7	6.19	107	1.21993e+06	4399017	4.2708e+06	3.75068e+06	878786	2	2	2	2	1	Peak Found	High	High	High	Peak Found	0
P62879	Guanine nucleotide-binding protein G(I)/G(S)/G(T) subunit beta-2 OS=Homo sapiens OX=9606 GN=GNB2 PE=1 SV=3	GNB2	2.18482	-	26.75	1.48899	-	178.13	2.11715	-	72.95	2.02963	-	0	0.176649	0.69658	0.212925	0.312337	33	7	44	3	1	340	37.3	6	1081	822174	3138302	4783336	3.81194e+06	3.09532e+06	2	2	3	3	3	High	High	High	High	Peak Found	0
P18077	60S ribosomal protein L35a OS=Homo sapiens OX=9606 GN=RPL35A PE=1 SV=2	RPL35A	3.37404	-	0	0.86674	-	26.26	1.37806	-	81.17	2.03069	-	19.91	0.0115608	0.975689	0.798151	0.312337	25	3	9	3	1	110	12.5	11.06	83	2.58235e+06	8.95494e+06	5.73277e+06	3.79356e+06	3.19043e+06	2	2	2	2	1	Peak Found	High	High	High	High	0
Q03518	Antigen peptide transporter 1 OS=Homo sapiens OX=9606 GN=TAP1 PE=1 SV=3	TAP1	1.25413	-	15.6	1.37775	-	33.36	2.01704	-	32.38	2.03704	-	55.94	0.817454	0.796646	0.268447	0.309539	16	5	8	5	1	748	80.9	7.31	77	1.02453e+06	4.20083e+06	4.18876e+06	2.46836e+06	1.64719e+06	2	3	3	2	3	Peak Found	High	High	High	Peak Found	0
P61970	Nuclear transport factor 2 OS=Homo sapiens OX=9606 GN=NUTF2 PE=1 SV=1	NUTF2	1.19582	-	0.51	1.64427	-	0.84	1.92226	-	26.11	2.05079	-	18.53	0.864626	0.566753	0.326676	0.299696	60	4	48	4	1	127	14.5	5.38	929	1.96484e+07	5.01106e+07	4.4687e+07	4.40983e+07	3.41577e+07	3	4	4	4	4	High	High	High	High	High	0
O14879	Interferon-induced protein with tetratricopeptide repeats 3 OS=Homo sapiens OX=9606 GN=IFIT3 PE=1 SV=1	IFIT3	1.93839	-	67.59	1.27203	-	18.32	2.23323	-	4.23	2.05185	-	18.42	0.285903	0.8854	0.160808	0.299696	27	7	17	7	1	490	56	5.2	582	3.91587e+06	1.36734e+07	2.32386e+07	1.97863e+07	2.30339e+07	5	5	6	6	6	Peak Found	High	High	High	High	0
P01893	Putative HLA class I histocompatibility antigen, alpha chain H OS=Homo sapiens OX=9606 GN=HLA-H PE=5 SV=3	HLA-H	1.66337	-	0	2.00771	-	0	2.07135	-	0	2.05503	-	0	0.486607	0.283073	0.235169	0.298136	20	5	19	2	1	362	40.9	6.3	448	1178621	5.20596e+06	4.1854e+06	4285180	2.26394e+06	1	2	1	1	1	Peak Found	High	High	High	Peak Found	0
Q15758	Neutral amino acid transporter B(0) OS=Homo sapiens OX=9606 GN=SLC1A5 PE=1 SV=2	SLC1A5	1.44994	-	120.35	1.23018	-	42.29	1.30138	-	63.7	2.05926	-	0	0.670496	0.918759	0.86405	0.297003	12	5	24	5	1	541	56.6	5.48	455	4.20243e+06	5.67225e+06	9.77098e+06	14443450	6.36796e+06	2	2	3	4	3	High	High	High	High	High	0
P42224	Signal transducer and activator of transcription 1-alpha/beta OS=Homo sapiens OX=9606 GN=STAT1 PE=1 SV=2	STAT1	0.29703	down-regulated	2.17	0.487885	-	5.14	1.7476	-	22.16	2.06667	-	22.46	0.017127	0.318652	0.461623	0.293093	26	15	43	15	1	750	87.3	6.05	1118	9.03699e+06	4.35707e+07	3.71841e+07	9.98331e+06	1.65268e+06	9	13	13	12	5	High	High	High	Peak Found	Peak Found	0
Q9UL46	Proteasome activator complex subunit 2 OS=Homo sapiens OX=9606 GN=PSME2 PE=1 SV=4	PSME2	1.17052	-	58.07	1.60132	-	32.52	2.22258	-	85.69	2.06667	-	79.79	0.883546	0.60758	0.165216	0.293093	56	9	58	9	1	239	27.4	5.73	2424	9.88453e+06	4.19975e+07	3.41437e+07	2.69141e+07	1.91196e+07	6	9	9	9	9	High	High	High	High	High	0
P62249	40S ribosomal protein S16 OS=Homo sapiens OX=9606 GN=RPS16 PE=1 SV=2	RPS16	1.36524	-	52.09	1.52643	-	54.7	1.40043	-	55.81	2.07513	-	24.91	0.737947	0.669216	0.77784	0.28807	28	4	37	4	1	146	16.4	10.21	823	1.50457e+07	41775119	3.06571e+07	36979906	1.85295e+07	4	4	4	4	3	High	High	High	High	High	0
P04264	Keratin, type II cytoskeletal 1 OS=Homo sapiens OX=9606 GN=KRT1 PE=1 SV=6	KRT1	0.941694	-	0	0.531938	-	0	0.536741	-	0	2.07831	-	0	0.992317	0.446796	0.445194	0.285734	3	2	13	1	1	644	66	8.12	222	342262	1265612	314940	329913	372195	1	1	1	1	1	Peak Found	High	Peak Found	Peak Found	Peak Found	0
Q96I99	Succinate--CoA ligase [GDP-forming] subunit beta, mitochondrial OS=Homo sapiens OX=9606 GN=SUCLG2 PE=1 SV=2	SUCLG2	1.0132	-	95.54	1.82159	-	72.1	1.46326	-	71.25	2.0836	-	107.62	0.980927	0.426432	0.722507	0.283494	5	2	8	2	1	432	46.5	6.39	178	1.45882e+06	4.50844e+06	3.08596e+06	4.05484e+06	1.42615e+06	2	2	2	2	2	High	High	High	High	High	0
Q9UNS2	COP9 signalosome complex subunit 3 OS=Homo sapiens OX=9606 GN=COPS3 PE=1 SV=3	COPS3	2.0055	-	52.99	3.01872	-	118.65	1.9361	-	134.37	2.08572	-	121.62	0.24874	0.0236316	0.317759	0.282385	11	3	14	3	1	423	47.8	6.65	468	1.64513e+06	3741507	3.69108e+06	5.54912e+06	2.9173e+06	2	2	3	2	2	High	High	High	High	High	0
Q7Z4W1	L-xylulose reductase OS=Homo sapiens OX=9606 GN=DCXR PE=1 SV=2	DCXR	2.49285	-	64.58	1.94824	-	19.75	2.25346	-	6.87	2.09947	-	17.72	0.0903652	0.326807	0.152042	0.273718	21	3	16	3	1	244	25.9	8.1	399	1.02096e+06	3.70519e+06	3.89381e+06	3490530	3.57505e+06	2	2	2	2	3	Peak Found	High	High	High	High	0
O14950	Myosin regulatory light chain 12B OS=Homo sapiens OX=9606 GN=MYL12B PE=1 SV=2	MYL12B	1.78438	-	80.31	1.46696	-	26.17	1.60809	-	40.61	2.10053	-	46.84	0.386023	0.717465	0.574111	0.273718	67	7	58	7	1	172	19.8	4.84	2347	15614246	4.67134e+07	4.52587e+07	4.01339e+07	27371620	6	6	6	6	6	High	High	High	High	High	0
P62854	40S ribosomal protein S26 OS=Homo sapiens OX=9606 GN=RPS26 PE=1 SV=3	RPS26	1.22442	-	55.94	0.894273	-	35.06	2.00745	-	59.46	2.10582	-	81.21	0.8424	0.979967	0.274359	0.272267	34	3	27	3	1	115	13	11	541	6.72485e+06	26519552	2.3451e+07	1.21886e+07	10736558	2	2	2	2	2	High	High	High	High	High	0
P43358	Melanoma-associated antigen 4 OS=Homo sapiens OX=9606 GN=MAGEA4 PE=1 SV=2	MAGEA4	1.19582	-	128.04	1.69163	-	77.27	1.89776	-	42.04	2.11746	-	70.55	0.864626	0.523598	0.344607	0.264644	39	12	70	12	1	317	34.9	4.69	1908	2.4428e+07	8.76752e+07	8.69526e+07	8.71938e+07	3.84558e+07	8	12	12	12	10	High	High	High	High	High	0
P07339	Cathepsin D OS=Homo sapiens OX=9606 GN=CTSD PE=1 SV=1	CTSD	1.91639	-	8	2.07048	-	48.34	2.03834	-	49.29	2.11746	-	30.06	0.2993	0.246579	0.255038	0.264644	17	5	25	5	1	412	44.5	6.54	658	4.02768e+06	12242055	14184686	1.02434e+07	3.47521e+06	4	4	5	4	4	High	High	High	High	High	0
Q14011	Cold-inducible RNA-binding protein OS=Homo sapiens OX=9606 GN=CIRBP PE=1 SV=1	CIRBP	1.40814	-	0	2.03194	-	0	1.88924	-	0	2.12487	-	0	0.710104	0.269961	0.350407	0.261687	19	2	2	2	1	172	18.6	9.51	85	681333	3.38201e+06	2.63357e+06	2.50771e+06	1.57487e+06	1	2	2	1	2	Peak Found	High	Peak Found	Peak Found	Peak Found	0
P63261	Actin, cytoplasmic 2 OS=Homo sapiens OX=9606 GN=ACTG1 PE=1 SV=1	ACTG1	2.28273	-	0	4.01322	up-regulated	0	2.93504	-	0	2.12699	-	0	0.144513	0.00206284	0.0259566	0.260874	86	24	450	1	1	375	41.8	5.48	12950	10069881	38102328	50669524	73187824	26543212	1	1	1	1	1	High	High	High	High	High	0
P26440	Isovaleryl-CoA dehydrogenase, mitochondrial OS=Homo sapiens OX=9606 GN=IVD PE=1 SV=2	IVD	0.0110011	down-regulated		1.60793	-	0	1.79766	-	0	2.13016	-	0	6.38014e-17	0.598359	0.414026	0.259459	8	2	7	2	1	426	46.6	8.05	59	494697	3.27485e+06	2.34836e+06	2666617		1	2	2	2		Peak Found	High	High	High	High	0
P00403	Cytochrome c oxidase subunit 2 OS=Homo sapiens OX=9606 GN=MT-CO2 PE=1 SV=1	MT-CO2	0.433443	-	0	0.690529	-	0	1.0607	-	0	2.14074	-	0	0.249505	0.789128	0.989842	0.253954	9	2	3	2	1	227	25.5	4.82	73	1.15453e+06	5.31835e+06	2.46045e+06	1.75889e+06	577618	1	2	2	2	1	Peak Found	High	Peak Found	Peak Found	Peak Found	0
P20962	Parathymosin OS=Homo sapiens OX=9606 GN=PTMS PE=1 SV=2	PTMS	1.80198	-	0	1.68392	-	0	1.8541	-	0	2.14921	-	0	0.375071	0.529672	0.37365	0.248631	23	2	8	2	1	102	11.5	4.16	194	1.87924e+06	7184701	6.07042e+06	5730427	4.06459e+06	1	1	2	1	2	Peak Found	High	High	High	Peak Found	0
P84090	Enhancer of rudimentary homolog OS=Homo sapiens OX=9606 GN=ERH PE=1 SV=1	ERH	2.18812	-	74.04	0.713656	-	5.53	0.698616	-	16.9	2.15027	-	5.87	0.171224	0.821921	0.816817	0.248631	29	4	19	4	1	104	12.3	5.92	373	3.90528e+06	1.77021e+07	6.30045e+06	5.8805e+06	1.36555e+07	2	4	4	3	3	High	High	High	High	High	0
P50570	Dynamin-2 OS=Homo sapiens OX=9606 GN=DNM2 PE=1 SV=2	DNM2	3.41694	-	0	1.99559	-	0	3.31203	-	0	2.16508	-	0	0.0212259	0.291467	0.0095789	0.242427	5	3	4	3	1	870	98	7.44	134	403239	1.55323e+06	2289380	1.45741e+06	1.59128e+06	1	1	1	1	1	High	Peak Found	High	High	Peak Found	0
P62244	40S ribosomal protein S15a OS=Homo sapiens OX=9606 GN=RPS15A PE=1 SV=2	RPS15A	0.762376	-	13.68	1.29185	-	26.03	1.2918	-	33.94	2.1873	-	69.55	0.82057	0.872677	0.869855	0.234479	52	6	48	6	1	130	14.8	10.13	968	1.41142e+07	44954396	3.44997e+07	3.678e+07	1.73006e+07	6	6	6	6	6	High	High	High	High	High	0
Q9BQE5	Apolipoprotein L2 OS=Homo sapiens OX=9606 GN=APOL2 PE=1 SV=2	APOL2				1.54075	-	0	1.95208	-	0	2.22646	-	0		0.655803	0.307181	0.2144	7	2	3	2	1	337	37.1	6.74	78	361763	3.86505e+06	2.85943e+06	2.52799e+06	637746	1	2	2	2	1	Peak Found	High	High	Peak Found	Peak Found	0
Q15942	Zyxin OS=Homo sapiens OX=9606 GN=ZYX PE=1 SV=1	ZYX	2.45875	-	0	1.87996	-	0	1.8754	-	0	2.26244	-	0	0.164827	0.374836	0.357939	0.197793	6	2	4	2	1	572	61.2	6.67	112	258741	1.9471e+06	831713	1.51175e+06	1400540	1	2	1	2	2	High	High	Peak Found	High	High	0
P14625	Endoplasmin OS=Homo sapiens OX=9606 GN=HSP90B1 PE=1 SV=1	HSP90B1	1.9714	-	73.76	3.3337	-	41.96	2.58892	-	63.06	2.27619	-	64.02	0.267484	0.0108043	0.0642885	0.192789	63	49	397	47	1	803	92.4	4.84	10748	1.34039e+08	4.88372e+08	6.4232e+08	7.28352e+08	3.96328e+08	28	42	45	45	42	High	High	High	High	High	0
P09525	Annexin A4 OS=Homo sapiens OX=9606 GN=ANXA4 PE=1 SV=4	ANXA4	1.26623	-	58.95	2.15639	-	50.43	2.46326	-	50.9	2.29736	-	74.32	0.809799	0.203494	0.0894073	0.183996	41	9	43	9	1	319	35.9	6.13	1677	7.20228e+06	2.67865e+07	2.47591e+07	2.42309e+07	1.50658e+07	7	7	7	7	6	High	High	High	High	High	0
P61981	14-3-3 protein gamma OS=Homo sapiens OX=9606 GN=YWHAG PE=1 SV=2	YWHAG	3.62376	-	81.97	2.17621	-	82.9	2.20128	-	77.89	2.34074	-	78.27	0.00647317	0.195348	0.17316	0.165814	53	14	97	10	1	247	28.3	4.89	2546	1.72289e+07	44620472	3.91743e+07	5.20887e+07	3.85628e+07	4	8	7	9	8	High	High	High	High	High	0
P37108	Signal recognition particle 14 kDa protein OS=Homo sapiens OX=9606 GN=SRP14 PE=1 SV=2	SRP14	1.9703	-	118.07	1.92401	-	178.62	1.99148	-	174.17	2.34709	-	161.19	0.268213	0.344679	0.283324	0.164041	20	2	15	2	1	136	14.6	10.04	656	3.04397e+06	8661890	7.09758e+06	7.25221e+06	4.81602e+06	2	2	2	2	2	High	High	High	High	High	0
P20339	Ras-related protein Rab-5A OS=Homo sapiens OX=9606 GN=RAB5A PE=1 SV=2	RAB5A	3.09571	-	0	3.19493	-	0	2.27902	-	0	2.34921	-	0	0.0455835	0.0152219	0.143159	0.164041	21	4	26	1	1	215	23.6	8.15	515	427518	1786425	1.66998e+06	2.47334e+06	1.52818e+06	1	1	1	1	1	Peak Found	Peak Found	Peak Found	High	Peak Found	0
Q04828	Aldo-keto reductase family 1 member C1 OS=Homo sapiens OX=9606 GN=AKR1C1 PE=1 SV=1	AKR1C1	2.0396	-	0	2.41079	-	0	1.24494	-	0	2.35662	-	0	0.245197	0.109286	0.901837	0.162554	34	7	23	3	1	323	36.8	7.88	389	794641	6.94799e+06	1.69527e+06	5.15018e+06	2.52812e+06	1	3	1	2	2	Peak Found	High	Peak Found	High	High	0
P32455	Guanylate-binding protein 1 OS=Homo sapiens OX=9606 GN=GBP1 PE=1 SV=2	GBP1	0.90099	-	9.81	1.21586	-	42.65	2.05644	-	52.92	2.36402	-	62.52	0.956969	0.92972	0.24346	0.161607	19	9	32	9	1	592	67.9	6.32	745	5.92978e+06	2.5013e+07	20523552	1.22503e+07	8.51369e+06	6	8	7	6	7	High	High	High	High	High	0
P50583	Bis(5'-nucleosyl)-tetraphosphatase [asymmetrical] OS=Homo sapiens OX=9606 GN=NUDT2 PE=1 SV=3	NUDT2	1.19692	-	140.92	2.03524	-	8.08	2.48243	-	0.93	2.38307	-	45.21	0.859178	0.268188	0.0846546	0.154493	33	3	9	3	1	147	16.8	5.35	225	801224	4.67335e+06	5.46164e+06	4.92087e+06	2.50315e+06	2	3	3	3	3	Peak Found	High	High	High	Peak Found	0
P62195	26S proteasome regulatory subunit 8 OS=Homo sapiens OX=9606 GN=PSMC5 PE=1 SV=1	PSMC5	2.06601	-	97.1	1.65198	-	75.5	1.96486	-	85.59	2.39048	-	56.01	0.220285	0.560649	0.300954	0.152403	29	8	32	8	1	406	45.6	7.55	672	7.02201e+06	1.66095e+07	1.51276e+07	1.82775e+07	1.20465e+07	8	7	7	8	7	High	High	High	High	High	0
P10321	HLA class I histocompatibility antigen, C alpha chain OS=Homo sapiens OX=9606 GN=HLA-C PE=1 SV=3	HLA-C	0.59516	-	21.16	1.57048	-	35.77	1.84239	-	37.7	2.39471	-	29.93	0.535038	0.630706	0.38431	0.1512	20	5	39	2	1	366	40.6	6.04	1294	8.41807e+06	36639955	27480542	24665404	6.41282e+06	2	2	2	2	2	High	High	High	High	High	0
P84103	Serine/arginine-rich splicing factor 3 OS=Homo sapiens OX=9606 GN=SRSF3 PE=1 SV=1	SRSF3	0.672167	-	125.72	1.05066	-	52.24	1.1459	-	84.83	2.40847	-	100.37	0.699442	0.986817	0.942353	0.147285	14	2	7	2	1	164	19.3	11.65	106	1.83818e+06	7.04394e+06	3.20362e+06	3.123e+06	2.04175e+06	2	2	2	2	2	Peak Found	High	High	High	High	0
P36776	Lon protease homolog, mitochondrial OS=Homo sapiens OX=9606 GN=LONP1 PE=1 SV=2	LONP1	1.93069	-	43.67	1.98678	-	116.98	2.11182	-	118.95	2.44445	-	117.15	0.289682	0.298527	0.215043	0.135132	13	5	19	5	1	959	106.4	6.39	261	1.51871e+06	7.87299e+06	5.32935e+06	6.88273e+06	4.14708e+06	2	4	3	4	3	High	High	High	High	High	0
P61923	Coatomer subunit zeta-1 OS=Homo sapiens OX=9606 GN=COPZ1 PE=1 SV=1	COPZ1	1.0121	-	0	1.413	-	0	1.82002	-	0	2.4455	-	0	0.991946	0.761134	0.402066	0.135132	38	4	17	4	1	177	20.2	4.81	485	795576	7.27045e+06	8553496	9.66841e+06	5.5148e+06	1	2	3	4	3	Peak Found	High	High	High	High	0
P18085	ADP-ribosylation factor 4 OS=Homo sapiens OX=9606 GN=ARF4 PE=1 SV=3	ARF4	1.88339	-	95.66	2.46035	-	46.35	2.50053	-	50.15	2.46032	-	85.74	0.320041	0.0970557	0.0808355	0.130563	55	10	75	5	1	180	20.5	7.14	1785	7.62906e+06	29016180	31709437	3.25629e+07	2.20501e+07	4	4	4	4	4	High	High	High	High	High	0
Q96RQ3	Methylcrotonoyl-CoA carboxylase subunit alpha, mitochondrial OS=Homo sapiens OX=9606 GN=MCCC1 PE=1 SV=3	MCCC1	1.17932	-	0	0.740088	-	0	1.17039	-	0	2.55979	-	0	0.900277	0.871553	0.932236	0.104536	3	2	2	2	1	725	80.4	7.78	68	445765	3.13082e+06	894456	1.04819e+06	606988	1	2	1	2	1	Peak Found	High	Peak Found	Peak Found	Peak Found	0
P27635	60S ribosomal protein L10 OS=Homo sapiens OX=9606 GN=RPL10 PE=1 SV=5	RPL10	1.29813	-	55.76	0.822687	-	24.18	0.976571	-	43.39	2.59894	-	81.06	0.776622	0.968024	1	0.0958934	29	6	43	6	1	214	24.6	10.08	1683	1.65581e+07	26822590	26763907	2.59611e+07	1.68186e+07	5	5	5	5	6	High	High	High	High	High	0
P61758	Prefoldin subunit 3 OS=Homo sapiens OX=9606 GN=VBP1 PE=1 SV=4	VBP1	0.980198	-	33.6	2.5859	-	0	0.927583	-	128.72	2.60529	-	0	0.999814	0.0709429	0.99619	0.0949477	39	6	24	6	1	197	22.6	7.11	639	2.15627e+06	9.03933e+06	1.13529e+07	9.7063e+06	8.10286e+06	2	4	6	3	5	Peak Found	High	High	High	High	0
Q86UP2	Kinectin OS=Homo sapiens OX=9606 GN=KTN1 PE=1 SV=1	KTN1	0.688669	-	97.77	1.56057	-	37.36	1.32481	-	21.16	2.6455	-	39.94	0.75602	0.640163	0.837855	0.0867579	8	7	20	7	1	1357	156.2	5.64	316	1.00443e+06	5.98011e+06	4.13289e+06	2.98689e+06	1.42286e+06	3	5	6	4	4	High	High	High	High	High	0
P06132	Uroporphyrinogen decarboxylase OS=Homo sapiens OX=9606 GN=UROD PE=1 SV=2	UROD	6.35754	up-regulated	0	0.0110132	down-regulated		0.0106496	down-regulated		2.68677	-	0	0.000498092	7.85062e-17	8.3991e-17	0.0794786	24	3	6	3	1	367	40.8	6.14	46	87892	647308			998399	1	2			2	Peak Found	High	High	High	High	0
Q7Z6Z7	E3 ubiquitin-protein ligase HUWE1 OS=Homo sapiens OX=9606 GN=HUWE1 PE=1 SV=3	HUWE1	1.43124	-	76.72	1.5826	-	74.73	2.09159	-	91.92	2.74392	-	10.89	0.685758	0.620292	0.224444	0.0691971	4	9	30	9	1	4374	481.6	5.22	636	2.06776e+06	4.25593e+06	7.06088e+06	7773038	3511411	4	4	5	6	5	High	High	High	High	High	0
Q02809	Procollagen-lysine,2-oxoglutarate 5-dioxygenase 1 OS=Homo sapiens OX=9606 GN=PLOD1 PE=1 SV=2	PLOD1	0.589659	-	0	1.39758	-	0	1.57401	-	0	2.81693	-	0	0.583214	0.779707	0.606841	0.0586081	12	7	8	7	1	727	83.5	6.95	151	1.37109e+06	4.83755e+06	4.71333e+06	3.03541e+06	1.16551e+06	2	2	3	2	2	High	High	High	High	Peak Found	0
P06703	Protein S100-A6 OS=Homo sapiens OX=9606 GN=S100A6 PE=1 SV=1	S100A6	3.28053	-	146.59	2.17401	-	67.18	1.88605	-	14.68	2.84233	-	63.81	0.0144036	0.195348	0.352607	0.0553112	82	9	58	9	1	90	10.2	5.48	1235	5.17199e+07	4.84779e+08	1.63846e+08	2.16291e+08	4.01025e+08	5	7	5	7	6	High	High	High	High	High	0
O15533	Tapasin OS=Homo sapiens OX=9606 GN=TAPBP PE=1 SV=2	TAPBP	1.67437	-	9.53	2.13546	-	16.28	2.13951	-	16.93	2.86984	-	22.32	0.467294	0.212119	0.20169	0.0524415	10	4	13	4	1	448	47.5	6.99	212	2.20017e+06	8.96956e+06	7.19702e+06	4.21819e+06	3.05778e+06	3	3	3	2	3	High	High	High	High	High	0
Q7L7L0	Histone H2A type 3 OS=Homo sapiens OX=9606 GN=H2AC25 PE=1 SV=3	H2AC25	1.34873	-	35.68	0.814978	-	14.61	1.16294	-	88.88	2.93228	-	83.85	0.747296	0.962439	0.932236	0.0454401	32	4	37	2	1	130	14.1	11.05	654	7.09795e+06	2.31972e+07	8.66794e+06	8.90616e+06	8.91249e+06	2	2	2	2	2	High	High	High	High	High	0
P62328	Thymosin beta-4 OS=Homo sapiens OX=9606 GN=TMSB4X PE=1 SV=2	TMSB4X	4.06601	up-regulated	80.2	3.72357	up-regulated	97.37	3.31736	-	114.76	2.94603	-	119.65	0.00241104	0.00417013	0.00948555	0.0450572	77	5	67	5	1	44	5.1	5.06	1513	1.27567e+08	2.11318e+08	1.93871e+08	245897986	2.12982e+08	4	5	5	5	5	High	High	High	High	High	0
Q00325	Phosphate carrier protein, mitochondrial OS=Homo sapiens OX=9606 GN=SLC25A3 PE=1 SV=2	SLC25A3	1.93069	-	89.77	2.56278	-	86.42	2.05112	-	78.41	2.95662	-	62.49	0.289682	0.0754262	0.246698	0.0441919	21	7	41	7	1	362	40.1	9.38	716	1.28532e+07	3.69078e+07	3.08781e+07	3.05424e+07	1.40167e+07	5	6	7	7	6	High	High	High	High	High	0
P51570	Galactokinase OS=Homo sapiens OX=9606 GN=GALK1 PE=1 SV=1	GALK1	5.54235	up-regulated	0	3.4989	-	0	4.05644	up-regulated	0	3.07302	-	0	0.0015741	0.00727278	0.00141251	0.0339085	15	2	8	2	1	392	42.2	6.46	181	133466	729454	927961	845716	854304	1	1	1	1	1	Peak Found	High	Peak Found	High	High	0
Q8IWA5	Choline transporter-like protein 2 OS=Homo sapiens OX=9606 GN=SLC44A2 PE=1 SV=3	SLC44A2	2.0044	-	92.34	2.9196	-	29.95	2.7934	-	47.61	3.13863	-	17.05	0.284611	0.0304431	0.0377927	0.0292094	4	2	7	2	1	706	80.1	8.57	203	766031	4.0798e+06	3.31539e+06	3.75844e+06	1.58447e+06	2	2	2	2	2	Peak Found	High	High	High	Peak Found	0
Q9Y570	Protein phosphatase methylesterase 1 OS=Homo sapiens OX=9606 GN=PPME1 PE=1 SV=3	PPME1	3.19472	-	0	2.43833	-	11.83	2.51544	-	27.28	3.15027	-	12.22	0.0321527	0.102216	0.0780391	0.0284501	6	2	2	2	1	386	42.3	5.97	56	703654	3.95358e+06	3.09078e+06	3.11935e+06	1.31028e+06	2	2	2	2	1	Peak Found	High	High	Peak Found	Peak Found	0
Q02818	Nucleobindin-1 OS=Homo sapiens OX=9606 GN=NUCB1 PE=1 SV=4	NUCB1	2.41034	-	154.59	2.88546	-	83.26	2.66347	-	54.63	3.18519	-	64.06	0.107899	0.0331475	0.053077	0.0266155	13	5	18	4	1	461	53.8	5.25	573	950304	7.46462e+06	5.39202e+06	6.88828e+06	5.1575e+06	2	3	3	3	3	Peak Found	High	High	High	High	0
P04439	HLA class I histocompatibility antigen, A alpha chain OS=Homo sapiens OX=9606 GN=HLA-A PE=1 SV=2	HLA-A	0.371837	-	0	2.07709	-	115.12	2.62087	-	97.87	3.27302	-	109.51	0.0783984	0.24378	0.059229	0.0216351	24	6	36	2	1	365	40.8	6	988	6.86546e+06	2.54309e+07	20227039	16214239	2.68384e+06	2	2	2	2	1	High	High	High	High	High	0
O95816	BAG family molecular chaperone regulator 2 OS=Homo sapiens OX=9606 GN=BAG2 PE=1 SV=1	BAG2	1.88779	-	0	1.9978	-	0	1.83813	-	0	3.32169	-	0	0.433514	0.290829	0.385839	0.0193266	18	2	2	2	1	211	23.8	6.7	38	371416	2.1945e+06	1.17025e+06	1.34345e+06	809550	1	1	1	1	1	Peak Found	High	Peak Found	High	Peak Found	0
P35580	Myosin-10 OS=Homo sapiens OX=9606 GN=MYH10 PE=1 SV=3	MYH10	1.90869	-	0	4.03744	up-regulated	0	3.44622	-	0	3.36931	-	0	0.385726	0.00195259	0.00677128	0.0173641	6	12	65	3	1	1976	228.9	5.54	1687	568022	3.40465e+06	3.35585e+06	4.15289e+06	1.25214e+06	1	1	1	1	1	Peak Found	High	High	High	Peak Found	0
P05161	Ubiquitin-like protein ISG15 OS=Homo sapiens OX=9606 GN=ISG15 PE=1 SV=5	ISG15	2.90209	-	30.83	2.4989	-	59.07	4.20447	up-regulated	66.96	3.44868	-	53.64	0.0345926	0.0891712	0.000972549	0.014518	77	8	81	8	1	165	17.9	7.44	2297	54596863	326111579	3.33884e+08	2.1539e+08	1.92162e+08	6	7	7	7	7	High	High	High	High	High	0
Q92688	Acidic leucine-rich nuclear phosphoprotein 32 family member B OS=Homo sapiens OX=9606 GN=ANP32B PE=1 SV=1	ANP32B	0.930693	-	10.23	2.3293	-	71.03	2.75506	-	53.72	3.47725	-	17.66	0.982754	0.135085	0.0419437	0.0136741	36	7	34	5	1	251	28.8	4.06	1242	1.03708e+07	4.25559e+07	37916140	3.49168e+07	1.11772e+07	4	4	4	4	3	High	High	High	High	High	0
O43252	Bifunctional 3'-phosphoadenosine 5'-phosphosulfate synthase 1 OS=Homo sapiens OX=9606 GN=PAPSS1 PE=1 SV=2	PAPSS1	0.962596	-	82.2	3.25661	-	59.8	3.57188	up-regulated	68.9	3.51429	-	57.88	0.997856	0.0130945	0.00490469	0.0125599	9	4	23	3	1	624	70.8	6.86	612	518168	4.2755e+06	3.83169e+06	3.72296e+06	543707	2	3	3	3	2	Peak Found	High	High	High	High	0
P35625	Metalloproteinase inhibitor 3 OS=Homo sapiens OX=9606 GN=TIMP3 PE=1 SV=2	TIMP3	0.70187	-	15.05	2.77643	-	49.07	2.44728	-	25.74	3.6	-	63.32	0.776622	0.0441208	0.0924912	0.0104718	25	4	5	4	1	211	24.1	8.72	110	675129	7.51106e+06	4.25366e+06	5.19901e+06	555680	2	4	3	3	2	Peak Found	High	Peak Found	Peak Found	Peak Found	0
P02771	Alpha-fetoprotein OS=Homo sapiens OX=9606 GN=AFP PE=1 SV=1	AFP	0.0110011	down-regulated		1.10352	-	0	1.95634	-	0	3.68677	-	0	6.38014e-17	0.975689	0.30485	0.00870402	4	3	15	3	1	609	68.6	5.68	227	637788	4182401	2138237	1.27448e+06		1	1	1	1		High	High	High	High	High	0
Q04695	Keratin, type I cytoskeletal 17 OS=Homo sapiens OX=9606 GN=KRT17 PE=1 SV=2	KRT17	2.32123	-	0	7.74449	up-regulated	0	3.47391	-	0	3.77461	up-regulated	0	0.198504	8.87622e-07	0.00631957	0.00719029	14	5	23	2	1	432	48.1	5.02	340	484243	3.25176e+06	2.88328e+06	6.79104e+06	1.29803e+06	1	1	1	1	1	Peak Found	Peak Found	High	High	High	0
P43307	Translocon-associated protein subunit alpha OS=Homo sapiens OX=9606 GN=SSR1 PE=1 SV=3	SSR1				2.6674	-	0	2.2098	-	0	3.87831	up-regulated	0		0.0576231	0.169806	0.00577481	8	2	10	2	1	286	32.2	4.49	549	470134	5.72806e+06	4.05106e+06	5.24066e+06	2.23828e+06	1	2	2	2	1	Peak Found	High	High	High	High	0
Q9Y3Z3	Deoxynucleoside triphosphate triphosphohydrolase SAMHD1 OS=Homo sapiens OX=9606 GN=SAMHD1 PE=1 SV=2	SAMHD1	0.726073	-	1.12	1.64758	-	37.85	2.51438	-	46.31	3.90265	up-regulated	14.13	0.765461	0.56461	0.0781601	0.00551202	15	7	23	7	1	626	72.2	7.14	931	1.96828e+06	2.01835e+07	1.57281e+07	1.07931e+07	3.56789e+06	4	7	7	7	6	Peak Found	High	High	High	High	0
P43686	26S proteasome regulatory subunit 6B OS=Homo sapiens OX=9606 GN=PSMC4 PE=1 SV=2	PSMC4	5.69747	up-regulated	119.6	2.57489	-	95.91	2.12886	-	100.86	3.93757	up-regulated	92.62	8.22276e-05	0.0729754	0.207854	0.00511063	32	8	32	8	1	418	47.3	5.21	1043	3.53729e+06	1.98719e+07	1.50847e+07	1.88652e+07	1.66078e+07	5	7	6	8	8	High	High	High	High	High	0
Q05682	Caldesmon OS=Homo sapiens OX=9606 GN=CALD1 PE=1 SV=3	CALD1	2.07591	-	62.14	4.19273	up-regulated	20.89	3.66241	up-regulated	65.19	4.34603	up-regulated	24.95	0.217227	0.00135078	0.00390066	0.00211091	9	7	26	7	1	793	93.2	5.66	667	1.59866e+06	1.44133e+07	9.38239e+06	1.24923e+07	4.38542e+06	4	5	5	5	5	High	High	High	High	High	0
Q9P2J5	Leucine--tRNA ligase, cytoplasmic OS=Homo sapiens OX=9606 GN=LARS1 PE=1 SV=2	LARS1	3.25083	-	0	2.75661	-	70.21	1.23216	-	67.63	4.56931	up-regulated	47.51	0.0154541	0.0463199	0.913301	0.00131846	7	5	18	5	1	1176	134.4	7.3	579	2.41106e+06	1.07665e+07	5.52956e+06	9.33024e+06	7.81395e+06	3	5	4	5	3	High	High	High	High	High	0
P13798	Acylamino-acid-releasing enzyme OS=Homo sapiens OX=9606 GN=APEH PE=1 SV=4	APEH	2.15292	-	27.6	4.8348	up-regulated	29.15	4.89137	up-regulated	1.48	4.69418	up-regulated	22.32	0.186192	0.000303534	0.000190618	0.0010198	6	4	15	4	1	732	81.2	5.48	495	1.2677e+06	6.47485e+06	8.13626e+06	8.93297e+06	5.99596e+06	3	2	3	3	3	Peak Found	High	High	High	High	0
P09914	Interferon-induced protein with tetratricopeptide repeats 1 OS=Homo sapiens OX=9606 GN=IFIT1 PE=1 SV=2	IFIT1	2.0264	-	50.14	2.00881	-	14.07	6.19169	up-regulated	33.97	4.83069	up-regulated	14.1	0.238443	0.28245	1.08326e-05	0.000772859	23	8	18	8	1	478	55.3	7.2	347	1.26306e+06	1.91451e+07	1.54407e+07	6.34969e+06	3.40476e+06	4	6	5	4	3	Peak Found	High	High	Peak Found	Peak Found	0
P00966	Argininosuccinate synthase OS=Homo sapiens OX=9606 GN=ASS1 PE=1 SV=2	ASS1	1.83498	-	65.36	1.94934	-	30.63	2.01491	-	25.06	4.89312	up-regulated	73.05	0.354312	0.325758	0.269316	0.000685022	40	11	60	11	1	412	46.5	8.02	1061	7.83442e+06	7.77938e+07	4.22759e+07	3.67462e+07	1.91409e+07	8	11	10	10	10	High	High	High	High	High	0
Q7L576	Cytoplasmic FMR1-interacting protein 1 OS=Homo sapiens OX=9606 GN=CYFIP1 PE=1 SV=1	CYFIP1	3.80088	-	0	7.35352	up-regulated	0	8.62407	up-regulated	0	4.94392	up-regulated	0	0.0227198	1.80842e-06	9.86007e-08	0.000619784	4	4	14	4	1	1253	145.1	6.9	453	52697.2	2.73189e+06	2.37664e+06	3626405	1.02927e+06	1	3	2	3	2	High	High	High	High	Peak Found	0
O43432	Eukaryotic translation initiation factor 4 gamma 3 OS=Homo sapiens OX=9606 GN=EIF4G3 PE=1 SV=2	EIF4G3	0.607261	-	0	5.65749	up-regulated	0	3.60383	up-regulated	0	5.35238	up-regulated	0	0.660953	5.12687e-05	0.00453916	0.000273929	3	4	26	1	1	1585	176.5	5.38	904	625709	5957381	3.86569e+06	6409967	438773	1	1	1	1	1	High	High	High	Peak Found	Peak Found	0
P31949	Protein S100-A11 OS=Homo sapiens OX=9606 GN=S100A11 PE=1 SV=2	S100A11	4.75578	up-regulated	67.06	6.39978	up-regulated	93.08	5.26837	up-regulated	83.93	5.51111	up-regulated	70.93	0.000543756	1.11972e-05	8.09453e-05	0.000202362	73	6	69	6	1	105	11.7	7.12	2318	1.51852e+07	2.23827e+08	2.28628e+08	225995948	1.69425e+08	3	5	6	4	7	High	High	High	High	High	0
Q03519	Antigen peptide transporter 2 OS=Homo sapiens OX=9606 GN=TAP2 PE=1 SV=1	TAP2				3.23238	-	0	4.47817	up-regulated	0	5.85503	up-regulated	0		0.0138418	0.000497887	0.000105425	7	3	7	3	1	686	75.6	8.02	71	266740	5.92647e+06	3.36379e+06	1.56113e+06	574173	1	2	2	1	1	Peak Found	High	High	High	Peak Found	0
Q9HAV4	Exportin-5 OS=Homo sapiens OX=9606 GN=XPO5 PE=1 SV=1	XPO5	2.36744	-	0	11.0683	up-regulated	0	6.11395	up-regulated	0	7.25503	up-regulated	0	0.167999	4.03753e-09	1.27118e-05	8.82131e-06	7	5	15	5	1	1204	136.2	5.8	389	87437.3	2.85708e+06	4.2062e+06	4.11166e+06	1.8814e+06	1	3	4	4	3	Peak Found	High	High	High	High	0
Q99627	COP9 signalosome complex subunit 8 OS=Homo sapiens OX=9606 GN=COPS8 PE=1 SV=1	COPS8	6.9879	up-regulated	0	11.3117	up-regulated	0	12.4824	up-regulated	0	7.58307	up-regulated	0	2.83912e-05	2.84149e-09	2.2159e-10	5.11917e-06	31	3	3	3	1	209	23.2	5.38	0	173967	2346552	3.72226e+06	3.56353e+06	2.18852e+06	1	1	1	1	2	Peak Found	Peak Found	High	High	High	0
P15104	Glutamine synthetase OS=Homo sapiens OX=9606 GN=GLUL PE=1 SV=4	GLUL	0.666667	-	0	3.01652	-	7.36	3.59638	up-regulated	18.04	8.87408	up-regulated	3.81	0.754813	0.0236896	0.00461271	6.67672e-07	7	3	9	3	1	373	42	6.89	107	418991	9.84393e+06	3.9425e+06	2.98881e+06	323615	2	3	3	3	2	Peak Found	High	High	High	High	0
Q9Y3D6	Mitochondrial fission 1 protein OS=Homo sapiens OX=9606 GN=FIS1 PE=1 SV=2	FIS1	12.0528	up-regulated	0	16.6322	up-regulated	0	11.6699	up-regulated	0	14.9873	up-regulated	0	2.99899e-07	3.20502e-12	7.19347e-10	2.69792e-10	18	2	8	2	1	152	16.9	8.79	367	93486.1	2.49226e+06	1.87005e+06	2.81566e+06	1.3012e+06	1	1	1	1	1	Peak Found	High	High	High	High	0
Q92499	ATP-dependent RNA helicase DDX1 OS=Homo sapiens OX=9606 GN=DDX1 PE=1 SV=2	DDX1	25.2035	up-regulated	0	10.1134	up-regulated	0	10.2971	up-regulated	0	16.9259	up-regulated	0	2.96527e-11	1.70071e-08	5.92031e-09	3.52584e-11	5	2	12	2	1	740	82.4	7.23	371	40616.3	1.22288e+06	716911	743874	1182185	1	1	1	1	1	High	High	High	High	High	0
P49366	Deoxyhypusine synthase OS=Homo sapiens OX=9606 GN=DHPS PE=1 SV=1	DHPS				32.3987	up-regulated	0				24.4371	up-regulated	0		7.85062e-17		4.5821e-14	17	3	9	3	1	369	40.9	5.36	93	17702	1171150	526584	1.48189e+06	1.59832e+06	1	2	1	2	2	Peak Found	High	High	High	High	0
Q99598	Translin-associated protein X OS=Homo sapiens OX=9606 GN=TSNAX PE=1 SV=1	TSNAX	110.011	up-regulated	0	32.6013	up-regulated	0	0.0106496	down-regulated		86.8551	up-regulated	0	6.38014e-17	7.85062e-17	8.3991e-17	8.29075e-17	13	2	7	2	1	290	33.1	6.55	470	7556.65	1.16747e+06		446130	1.15833e+06	1	1		1	1	High	High	High	High	High	0
P46379	Large proline-rich protein BAG6 OS=Homo sapiens OX=9606 GN=BAG6 PE=1 SV=2	BAG6	110.011	up-regulated	0	110.132	up-regulated	0	106.496	up-regulated	0	105.262	up-regulated	0	6.38014e-17	7.85062e-17	8.3991e-17	8.29075e-17	3	2	3	2	1	1132	119.3	5.6	178	2853.1	2.04367e+06	1.97403e+06	2.07941e+06	789579	1	2	2	2	1	Peak Found	High	Peak Found	High	Peak Found	0
P01857	Immunoglobulin heavy constant gamma 1 OS=Homo sapiens OX=9606 GN=IGHG1 PE=1 SV=1	IGHG1	110.011	up-regulated		110.132	up-regulated		106.496	up-regulated		105.82	up-regulated		6.38014e-17	7.85062e-17	8.3991e-17	8.29075e-17	44	9	88	9	1	330	36.1	8.19	2486		7.0164e+08	3.35639e+08	4.3576e+08	3.21104e+08		9	9	9	9	Not Found	High	High	High	High	0
P08134	Rho-related GTP-binding protein RhoC OS=Homo sapiens OX=9606 GN=RHOC PE=1 SV=1	RHOC	110.011	up-regulated		110.132	up-regulated		106.496	up-regulated		105.82	up-regulated		6.38014e-17	7.85062e-17	8.3991e-17	8.29075e-17	60	9	73	1	1	193	22	6.58	2003		2261154	3.96374e+06	4.10691e+06	2.89893e+06		1	1	1	1	Not Found	High	High	High	High	0
P29728	2'-5'-oligoadenylate synthase 2 OS=Homo sapiens OX=9606 GN=OAS2 PE=1 SV=3	OAS2	110.011	up-regulated		110.132	up-regulated		106.496	up-regulated		105.82	up-regulated		6.38014e-17	7.85062e-17	8.3991e-17	8.29075e-17	19	9	18	9	1	719	82.4	8.25	735		1.27103e+07	1.9363e+07	1.22739e+07	2.65922e+06		8	8	8	5	Not Found	High	High	High	Peak Found	0
P01834	Immunoglobulin kappa constant OS=Homo sapiens OX=9606 GN=IGKC PE=1 SV=2	IGKC	110.011	up-regulated		110.132	up-regulated		106.496	up-regulated		105.82	up-regulated		6.38014e-17	7.85062e-17	8.3991e-17	8.29075e-17	79	5	58	5	1	107	11.8	6.52	2008		9.98388e+07	5.24585e+07	6.64595e+07	4.54054e+07		5	5	5	5	Not Found	High	High	High	High	0
P60228	Eukaryotic translation initiation factor 3 subunit E OS=Homo sapiens OX=9606 GN=EIF3E PE=1 SV=1	EIF3E	110.011	up-regulated		110.132	up-regulated		106.496	up-regulated		105.82	up-regulated		6.38014e-17	7.85062e-17	8.3991e-17	8.29075e-17	11	3	19	3	1	445	52.2	6.04	811		3.68739e+06	4.99308e+06	3435124	2.46707e+06		2	3	2	2	Not Found	High	High	High	High	0
Q6XQN6	Nicotinate phosphoribosyltransferase OS=Homo sapiens OX=9606 GN=NAPRT PE=1 SV=2	NAPRT	110.011	up-regulated		110.132	up-regulated		106.496	up-regulated		105.82	up-regulated		6.38014e-17	7.85062e-17	8.3991e-17	8.29075e-17	14	3	6	3	1	538	57.5	5.68	156		462758	367214	550074	550237		1	1	1	1	Not Found	High	High	High	High	0
Q93009	Ubiquitin carboxyl-terminal hydrolase 7 OS=Homo sapiens OX=9606 GN=USP7 PE=1 SV=2	USP7	110.011	up-regulated		110.132	up-regulated		106.496	up-regulated		105.82	up-regulated		6.38014e-17	7.85062e-17	8.3991e-17	8.29075e-17	6	3	5	3	1	1102	128.2	5.55	121		1.99256e+06	1.77225e+06	1.36451e+06	790641		1	1	1	1	High	High	High	Peak Found	High	0
O95372	Acyl-protein thioesterase 2 OS=Homo sapiens OX=9606 GN=LYPLA2 PE=1 SV=1	LYPLA2	110.011	up-regulated		110.132	up-regulated		106.496	up-regulated		105.82	up-regulated		6.38014e-17	7.85062e-17	8.3991e-17	8.29075e-17	30	3	16	3	1	231	24.7	7.23	445		4.93836e+06	4.98529e+06	6.9464e+06	7.01778e+06		2	2	2	2	High	High	High	High	High	0
Q9UNX3	60S ribosomal protein L26-like 1 OS=Homo sapiens OX=9606 GN=RPL26L1 PE=1 SV=1	RPL26L1	110.011	up-regulated		110.132	up-regulated		106.496	up-regulated		105.82	up-regulated		6.38014e-17	7.85062e-17	8.3991e-17	8.29075e-17	35	7	15	2	1	145	17.2	10.55	131		2.29716e+06	367821	272723	90999.4		2	1	1	1	Not Found	High	High	Peak Found	Peak Found	0
O43795	Unconventional myosin-Ib OS=Homo sapiens OX=9606 GN=MYO1B PE=1 SV=3	MYO1B	110.011	up-regulated		110.132	up-regulated		106.496	up-regulated		105.82	up-regulated		6.38014e-17	7.85062e-17	8.3991e-17	8.29075e-17	4	2	2	2	1	1136	131.9	9.38	58		1.507e+06	945374	772893	572481		1	1	1	1	Not Found	High	Peak Found	Peak Found	Peak Found	0
Q9Y5B9	FACT complex subunit SPT16 OS=Homo sapiens OX=9606 GN=SUPT16H PE=1 SV=1	SUPT16H	110.011	up-regulated		110.132	up-regulated		106.496	up-regulated		105.82	up-regulated		6.38014e-17	7.85062e-17	8.3991e-17	8.29075e-17	5	3	11	3	1	1047	119.8	5.66	232		2.0385e+06	2.83736e+06	3.20441e+06	1.9108e+06		1	2	2	1	Not Found	High	High	High	High	0
O75439	Mitochondrial-processing peptidase subunit beta OS=Homo sapiens OX=9606 GN=PMPCB PE=1 SV=2	PMPCB	110.011	up-regulated		110.132	up-regulated		106.496	up-regulated		105.82	up-regulated		6.38014e-17	7.85062e-17	8.3991e-17	8.29075e-17	10	2	4	2	1	489	54.3	6.83	138		1.3497e+06	961751	982131	1.21736e+06		1	1	1	1	Not Found	High	High	High	High	0
Q9C0B1	Alpha-ketoglutarate-dependent dioxygenase FTO OS=Homo sapiens OX=9606 GN=FTO PE=1 SV=3	FTO	110.011	up-regulated		110.132	up-regulated		106.496	up-regulated		105.82	up-regulated		6.38014e-17	7.85062e-17	8.3991e-17	8.29075e-17	7	2	6	2	1	505	58.2	5.22	366		943357	1.71985e+06	1.38177e+06	1.56259e+06		1	2	2	2	High	High	High	High	High	0
Q15029	116 kDa U5 small nuclear ribonucleoprotein component OS=Homo sapiens OX=9606 GN=EFTUD2 PE=1 SV=1	EFTUD2	110.011	up-regulated		110.132	up-regulated		106.496	up-regulated		105.82	up-regulated		6.38014e-17	7.85062e-17	8.3991e-17	8.29075e-17	3	3	11	2	1	972	109.4	5	176		2.22382e+06	898428	1.77576e+06	856093		2	1	2	1	Not Found	High	High	Peak Found	Peak Found	0
P15924	Desmoplakin OS=Homo sapiens OX=9606 GN=DSP PE=1 SV=3	DSP	110.011	up-regulated		110.132	up-regulated		106.496	up-regulated		105.82	up-regulated		6.38014e-17	7.85062e-17	8.3991e-17	8.29075e-17	2	2	7	2	1	2871	331.6	6.81	297		795333	600266	930106	949996		1	1	1	1	High	High	High	High	High	0
Q5VW32	BRO1 domain-containing protein BROX OS=Homo sapiens OX=9606 GN=BROX PE=1 SV=1	BROX	110.011	up-regulated		110.132	up-regulated		106.496	up-regulated		105.82	up-regulated		6.38014e-17	7.85062e-17	8.3991e-17	8.29075e-17	9	2	7	2	1	411	46.4	7.65	230		1.89758e+06	2.88659e+06	2902707	2.22773e+06		2	2	2	2	Not Found	High	High	High	High	0
P84243	Histone H3.3 OS=Homo sapiens OX=9606 GN=H3-3B PE=1 SV=2	H3-3B	110.011	up-regulated		110.132	up-regulated		106.496	up-regulated		105.82	up-regulated		6.38014e-17	7.85062e-17	8.3991e-17	8.29075e-17	30	2	12	1	1	136	15.3	11.27	149		1338210	1.2096e+06	1.47742e+06	807034		1	1	1	1	Not Found	High	High	Peak Found	High	0
Q9H4A6	Golgi phosphoprotein 3 OS=Homo sapiens OX=9606 GN=GOLPH3 PE=1 SV=1	GOLPH3	110.011	up-regulated		110.132	up-regulated		106.496	up-regulated		105.82	up-regulated		6.38014e-17	7.85062e-17	8.3991e-17	8.29075e-17	15	2	8	2	1	298	33.8	6.44	332		2.14493e+06	2.13111e+06	2853888	1.37062e+06		1	1	1	1	Not Found	High	High	High	High	0
Q13641	Trophoblast glycoprotein OS=Homo sapiens OX=9606 GN=TPBG PE=1 SV=1	TPBG	110.011	up-regulated		110.132	up-regulated		106.496	up-regulated		105.82	up-regulated		6.38014e-17	7.85062e-17	8.3991e-17	8.29075e-17	9	2	8	2	1	420	46	6.83	419		1.26196e+06	1114558	1.54929e+06	925631		1	1	1	1	Not Found	High	High	High	High	0
O15031	Plexin-B2 OS=Homo sapiens OX=9606 GN=PLXNB2 PE=1 SV=3	PLXNB2	110.011	up-regulated		110.132	up-regulated		106.496	up-regulated		105.82	up-regulated		6.38014e-17	7.85062e-17	8.3991e-17	8.29075e-17	3	2	9	2	1	1838	205	6.24	229		2.08196e+06	539358	783443	998000		1	1	1	1	Peak Found	High	High	High	High	0
P13473	Lysosome-associated membrane glycoprotein 2 OS=Homo sapiens OX=9606 GN=LAMP2 PE=1 SV=2	LAMP2	110.011	up-regulated		110.132	up-regulated		106.496	up-regulated		105.82	up-regulated		6.38014e-17	7.85062e-17	8.3991e-17	8.29075e-17	5	2	10	2	1	410	44.9	5.63	498		8.59327e+06	5.15253e+06	4.957e+06	3.87092e+06		2	2	2	1	Not Found	High	High	High	High	0
O00743	Serine/threonine-protein phosphatase 6 catalytic subunit OS=Homo sapiens OX=9606 GN=PPP6C PE=1 SV=1	PPP6C	110.011	up-regulated		110.132	up-regulated		106.496	up-regulated		105.82	up-regulated		6.38014e-17	7.85062e-17	8.3991e-17	8.29075e-17	12	2	7	2	1	305	35.1	5.69	247		669330	2.38165e+06	371677	1.21181e+06		2	2	1	2	Not Found	High	High	High	High	0
P09543	2',3'-cyclic-nucleotide 3'-phosphodiesterase OS=Homo sapiens OX=9606 GN=CNP PE=1 SV=2	CNP	110.011	up-regulated		110.132	up-regulated		106.496	up-regulated		105.82	up-regulated		6.38014e-17	7.85062e-17	8.3991e-17	8.29075e-17	9	2	3	2	1	421	47.5	9.07	35		845352	1.67591e+06	1.0995e+06	1.19834e+06		1	1	1	1	Not Found	Peak Found	High	High	Peak Found	0
P00973	2'-5'-oligoadenylate synthase 1 OS=Homo sapiens OX=9606 GN=OAS1 PE=1 SV=4	OAS1	110.011	up-regulated		110.132	up-regulated		106.496	up-regulated		105.82	up-regulated		6.38014e-17	7.85062e-17	8.3991e-17	8.29075e-17	9	2	2	2	1	400	46	8.22	52		570893	1.19899e+06	545708	385835		1	1	1	1	Not Found	High	High	Peak Found	Peak Found	0
Q12965	Unconventional myosin-Ie OS=Homo sapiens OX=9606 GN=MYO1E PE=1 SV=2	MYO1E	110.011	up-regulated		110.132	up-regulated		106.496	up-regulated		105.82	up-regulated		6.38014e-17	7.85062e-17	8.3991e-17	8.29075e-17	3	2	4	2	1	1108	127	8.92	154		1.77126e+06	1.00935e+06	1.56398e+06	402802		1	1	1	1	Not Found	High	High	High	Peak Found	0
O15126	Secretory carrier-associated membrane protein 1 OS=Homo sapiens OX=9606 GN=SCAMP1 PE=1 SV=2	SCAMP1	110.011	up-regulated		110.132	up-regulated		106.496	up-regulated		105.82	up-regulated		6.38014e-17	7.85062e-17	8.3991e-17	8.29075e-17	11	2	5	2	1	338	37.9	7.42	94		1.52775e+06	1.87581e+06	2310200	2.04183e+06		1	1	1	1	High	High	High	Peak Found	High	0
Q9Y371	Endophilin-B1 OS=Homo sapiens OX=9606 GN=SH3GLB1 PE=1 SV=1	SH3GLB1	110.011	up-regulated		110.132	up-regulated		106.496	up-regulated		105.82	up-regulated		6.38014e-17	7.85062e-17	8.3991e-17	8.29075e-17	8	2	2	2	1	365	40.8	6.04	46		821450	765719	903656	674828		1	1	1	1	Not Found	High	High	Peak Found	Peak Found	0
Q9NR46	Endophilin-B2 OS=Homo sapiens OX=9606 GN=SH3GLB2 PE=1 SV=1	SH3GLB2	110.011	up-regulated		110.132	up-regulated		106.496	up-regulated		105.82	up-regulated		6.38014e-17	7.85062e-17	8.3991e-17	8.29075e-17	10	2	2	2	1	395	43.9	5.99	40		1474039	1.63302e+06	2161302	843538		1	1	1	1	Not Found	High	Peak Found	Peak Found	Peak Found	0
P29034	Protein S100-A2 OS=Homo sapiens OX=9606 GN=S100A2 PE=1 SV=3	S100A2	110.011	up-regulated		110.132	up-regulated		106.496	up-regulated		105.82	up-regulated		6.38014e-17	7.85062e-17	8.3991e-17	8.29075e-17	28	2	10	2	1	98	11.1	4.78	156		1.12982e+06	2.8488e+06	4350388	733365		1	1	1	1	High	High	High	High	Peak Found	0
Q12849	G-rich sequence factor 1 OS=Homo sapiens OX=9606 GN=GRSF1 PE=1 SV=3	GRSF1	110.011	up-regulated		110.132	up-regulated		106.496	up-regulated		105.82	up-regulated		6.38014e-17	7.85062e-17	8.3991e-17	8.29075e-17	11	2	8	2	1	480	53.1	6.19	62		2.23724e+06	2.46592e+06	2.76414e+06	1.6637e+06		2	2	2	2	High	High	High	High	High	0
O60518	Ran-binding protein 6 OS=Homo sapiens OX=9606 GN=RANBP6 PE=1 SV=2	RANBP6	110.011	up-regulated		110.132	up-regulated		106.496	up-regulated		105.82	up-regulated		6.38014e-17	7.85062e-17	8.3991e-17	8.29075e-17	2	2	6	1	1	1105	124.6	5.01	96		1.85638e+06	2.83971e+06	3.44627e+06	769174		1	1	1	1	Not Found	High	High	High	Peak Found	0
Q9NUJ3	T-complex protein 11-like protein 1 OS=Homo sapiens OX=9606 GN=TCP11L1 PE=1 SV=1	TCP11L1	110.011	up-regulated		110.132	up-regulated		106.496	up-regulated		105.82	up-regulated		6.38014e-17	7.85062e-17	8.3991e-17	8.29075e-17	4	2	3	2	1	509	57	5.59	38		631392	2.61671e+06	2.26208e+06	496282		1	2	2	1	Not Found	Peak Found	High	High	Peak Found	0
P50148	Guanine nucleotide-binding protein G(q) subunit alpha OS=Homo sapiens OX=9606 GN=GNAQ PE=1 SV=4	GNAQ				110.132	up-regulated		106.496	up-regulated		105.82	up-regulated			7.85062e-17	8.3991e-17	8.29075e-17	16	4	12	2	1	359	42.1	5.68	216		210642	358656	603674			1	1	1		High	Peak Found	High	High	Not Found	0
Q14558	Phosphoribosyl pyrophosphate synthase-associated protein 1 OS=Homo sapiens OX=9606 GN=PRPSAP1 PE=1 SV=2	PRPSAP1				110.132	up-regulated		106.496	up-regulated		105.82	up-regulated			7.85062e-17	8.3991e-17	8.29075e-17	14	3	6	2	1	356	39.4	7.2	142		844157	740026	1.2065e+06			1	1	1		Not Found	High	High	High	High	0
O75937	DnaJ homolog subfamily C member 8 OS=Homo sapiens OX=9606 GN=DNAJC8 PE=1 SV=2	DNAJC8				110.132	up-regulated		106.496	up-regulated		105.82	up-regulated			7.85062e-17	8.3991e-17	8.29075e-17	16	2	4	2	1	253	29.8	9.06	97		1.87296e+06	1.46577e+06	760421			2	2	1		Not Found	High	High	High	High	0
Q8N752	Casein kinase I isoform alpha-like OS=Homo sapiens OX=9606 GN=CSNK1A1L PE=2 SV=2	CSNK1A1L				110.132	up-regulated		106.496	up-regulated		105.82	up-regulated			7.85062e-17	8.3991e-17	8.29075e-17	7	2	3	2	1	337	39.1	9.45	88		717391	1.0835e+07	2.71659e+06			1	2	2		Not Found	Peak Found	High	High	Not Found	0
Q92643	GPI-anchor transamidase OS=Homo sapiens OX=9606 GN=PIGK PE=1 SV=2	PIGK				110.132	up-regulated		106.496	up-regulated		105.82	up-regulated			7.85062e-17	8.3991e-17	8.29075e-17	9	2	3	2	1	395	45.2	6.16	55		1.03912e+06	1.38009e+06	1.27485e+06			1	2	1		Not Found	High	High	Peak Found	Not Found	0
P08581	Hepatocyte growth factor receptor OS=Homo sapiens OX=9606 GN=MET PE=1 SV=4	MET				110.132	up-regulated		106.496	up-regulated		105.82	up-regulated			7.85062e-17	8.3991e-17	8.29075e-17	2	2	2	2	1	1390	155.4	7.33	61		957328	926938	823192			1	1	1		Not Found	High	Peak Found	High	Not Found	0
Q9Y6B6	GTP-binding protein SAR1b OS=Homo sapiens OX=9606 GN=SAR1B PE=1 SV=1	SAR1B	110.011	up-regulated					106.496	up-regulated		105.82	up-regulated		6.38014e-17		8.3991e-17	8.29075e-17	28	4	27	1	1	198	22.4	6.11	471		347195	632797		395500		1	1		1	Not Found	Peak Found	High	High	High	0
Q9UHY7	Enolase-phosphatase E1 OS=Homo sapiens OX=9606 GN=ENOPH1 PE=1 SV=1	ENOPH1	110.011	up-regulated					106.496	up-regulated		105.82	up-regulated		6.38014e-17		8.3991e-17	8.29075e-17	13	2	7	2	1	261	28.9	4.78	69		2.728e+06	2.33287e+06		3.68989e+06		2	2		2	Not Found	High	High	High	High	0
P09913	Interferon-induced protein with tetratricopeptide repeats 2 OS=Homo sapiens OX=9606 GN=IFIT2 PE=1 SV=1	IFIT2	110.011	up-regulated					106.496	up-regulated		105.82	up-regulated		6.38014e-17		8.3991e-17	8.29075e-17	9	2	2	2	1	472	54.6	6.76	24		1.42209e+06	1.3494e+06		1.67631e+06		2	1		2	Not Found	Peak Found	Peak Found	Not Found	High	0
P01889	HLA class I histocompatibility antigen, B alpha chain OS=Homo sapiens OX=9606 GN=HLA-B PE=1 SV=3	HLA-B							106.496	up-regulated		105.82	up-regulated				8.3991e-17	8.29075e-17	20	5	22	1	1	362	40.4	5.85	583		1.00723e+06	1.29112e+06				1	1			Not Found	High	High	Not Found	Not Found	0
P36507	Dual specificity mitogen-activated protein kinase kinase 2 OS=Homo sapiens OX=9606 GN=MAP2K2 PE=1 SV=1	MAP2K2	110.011	up-regulated		110.132	up-regulated					105.82	up-regulated		6.38014e-17	7.85062e-17		8.29075e-17	17	4	20	2	1	400	44.4	6.55	443		1.21727e+06		464876	208658		2		2	1	Not Found	High	Not Found	Peak Found	High	0
P40855	Peroxisomal biogenesis factor 19 OS=Homo sapiens OX=9606 GN=PEX19 PE=1 SV=1	PEX19	110.011	up-regulated		110.132	up-regulated					105.82	up-regulated		6.38014e-17	7.85062e-17		8.29075e-17	13	2	3	2	1	299	32.8	4.34	21		420346		353557	583977		1		1	2	Not Found	Peak Found	Not Found	High	High	0
Q96T76	MMS19 nucleotide excision repair protein homolog OS=Homo sapiens OX=9606 GN=MMS19 PE=1 SV=2	MMS19				110.132	up-regulated					105.82	up-regulated			7.85062e-17		8.29075e-17	4	3	12	3	1	1030	113.2	6.35	428		785372		1.01485e+06			1		1		Not Found	High	High	High	High	0
Q9NZT2	Opioid growth factor receptor OS=Homo sapiens OX=9606 GN=OGFR PE=1 SV=3	OGFR				110.132	up-regulated					105.82	up-regulated			7.85062e-17		8.29075e-17	5	2	3	2	1	677	73.3	4.84	126		61197		65083.1			1		1		Not Found	Peak Found	High	High	Not Found	0
Q9C005	Protein dpy-30 homolog OS=Homo sapiens OX=9606 GN=DPY30 PE=1 SV=1	DPY30	110.011	up-regulated	0							105.82	up-regulated	0	6.38014e-17			8.29075e-17	36	2	17	2	1	99	11.2	4.88	479	1701.18	2.18498e+06	1.55867e+06	1.34332e+06	2.78705e+06	1	2	1	1	2	Peak Found	High	High	High	High	0
Q9NXH9	tRNA (guanine(26)-N(2))-dimethyltransferase OS=Homo sapiens OX=9606 GN=TRMT1 PE=1 SV=1	TRMT1	110.011	up-regulated								105.82	up-regulated		6.38014e-17			8.29075e-17	6	2	5	2	1	659	72.2	7.64	112		742791			1017896		1			1	High	High	High	Not Found	High	0
O15372	Eukaryotic translation initiation factor 3 subunit H OS=Homo sapiens OX=9606 GN=EIF3H PE=1 SV=1	EIF3H	2.41144	-	0	1.18502	-	0	0.685836	-	0				0.10783	0.962439	0.794517		14	3	10	3	1	352	39.9	6.54	220	1.08931e+06	2.95626e+06	4.39922e+06	5.51841e+06	4630619	1	1	3	3	3	Peak Found	High	High	High	Peak Found	0
Q99798	Aconitate hydratase, mitochondrial OS=Homo sapiens OX=9606 GN=ACO2 PE=1 SV=2	ACO2	1.46095	-	0	1.86013	-	0	1.61022	-	0				0.671701	0.3944	0.574111		7	3	6	3	1	780	85.4	7.61	26	563613	285261	1.55586e+06	1.89803e+06	1.97529e+06	1	1	1	1	2	Peak Found	Peak Found	High	High	High	0
O14787	Transportin-2 OS=Homo sapiens OX=9606 GN=TNPO2 PE=1 SV=3	TNPO2	110.011	up-regulated		110.132	up-regulated		106.496	up-regulated					6.38014e-17	7.85062e-17	8.3991e-17		10	5	17	3	1	897	101.3	5.01	302			872377	1.03131e+06	1220764			1	1	1	High	High	High	High	High	0
P43246	DNA mismatch repair protein Msh2 OS=Homo sapiens OX=9606 GN=MSH2 PE=1 SV=1	MSH2	110.011	up-regulated		110.132	up-regulated		106.496	up-regulated					6.38014e-17	7.85062e-17	8.3991e-17		3	2	10	2	1	934	104.7	5.77	362			1.77706e+06	2.55436e+06	1.58625e+06			1	2	1	Not Found	High	High	High	High	0
P16219	Short-chain specific acyl-CoA dehydrogenase, mitochondrial OS=Homo sapiens OX=9606 GN=ACADS PE=1 SV=1	ACADS	110.011	up-regulated					106.496	up-regulated					6.38014e-17		8.3991e-17		14	2	8	2	1	412	44.3	7.99	264			846059		585815			1		1	High	High	High	High	High	0
P48507	Glutamate--cysteine ligase regulatory subunit OS=Homo sapiens OX=9606 GN=GCLM PE=1 SV=1	GCLM				0.625551	-	0								0.666773			9	2	4	2	1	274	30.7	6.02	51	2.46344e+06	518231	965422	4367049	734822	1	1	1	2	1	High	High	High	High	Peak Found	0
Q8IYD1	Eukaryotic peptide chain release factor GTP-binding subunit ERF3B OS=Homo sapiens OX=9606 GN=GSPT2 PE=1 SV=2	GSPT2				110.132	up-regulated									7.85062e-17			12	7	35	1	1	628	68.8	5.43	397				3.15262e+06					1		Not Found	Not Found	Not Found	High	Not Found	0
Q9UHB9	Signal recognition particle subunit SRP68 OS=Homo sapiens OX=9606 GN=SRP68 PE=1 SV=2	SRP68				110.132	up-regulated									7.85062e-17			8	3	8	3	1	627	70.7	8.56	175				1.13011e+06					1		Not Found	High	Not Found	High	High	0
P34931	Heat shock 70 kDa protein 1-like OS=Homo sapiens OX=9606 GN=HSPA1L PE=1 SV=2	HSPA1L	110.011	up-regulated											6.38014e-17				31	13	134	2	1	641	70.3	6.02	4810					9851939					1	Not Found	High	Not Found	Not Found	High	0
Q58FG1	Putative heat shock protein HSP 90-alpha A4 OS=Homo sapiens OX=9606 GN=HSP90AA4P PE=5 SV=1	HSP90AA4P	110.011	up-regulated											6.38014e-17				9	3	41	1	1	418	47.7	5.19	1663					3.34772e+06					1	Not Found	Not Found	Not Found	Not Found	High	0
P20618	Proteasome subunit beta type-1 OS=Homo sapiens OX=9606 GN=PSMB1 PE=1 SV=2	PSMB1	110.011	up-regulated											6.38014e-17				16	2	2	2	1	241	26.5	8.13	50					722401					1	Peak Found	Not Found	Peak Found	Peak Found	High	0
P41227	N-alpha-acetyltransferase 10 OS=Homo sapiens OX=9606 GN=NAA10 PE=1 SV=1	NAA10	110.011	up-regulated											6.38014e-17				17	2	3	2	1	235	26.4	5.64	43					751726					2	Not Found	Not Found	High	Not Found	High	0
P04350	Tubulin beta-4A chain OS=Homo sapiens OX=9606 GN=TUBB4A PE=1 SV=2	TUBB4A																	67	20	295	1	1	444	49.6	4.88	8628											High	High	High	High	High	0
P26232	Catenin alpha-2 OS=Homo sapiens OX=9606 GN=CTNNA2 PE=1 SV=5	CTNNA2																	9	6	28	1	1	953	105.2	5.71	1435											High	High	High	Peak Found	Peak Found	0
Q562R1	Beta-actin-like protein 2 OS=Homo sapiens OX=9606 GN=ACTBL2 PE=1 SV=2	ACTBL2																	24	7	84	1	1	376	42	5.59	1780											High	High	High	High	High	0
Q9H3U1	Protein unc-45 homolog A OS=Homo sapiens OX=9606 GN=UNC45A PE=1 SV=1	UNC45A																	7	3	12	3	1	944	103	6.07	383											Not Found	High	High	High	High	0
Q5T4S7	E3 ubiquitin-protein ligase UBR4 OS=Homo sapiens OX=9606 GN=UBR4 PE=1 SV=1	UBR4																	1	3	5	3	1	5183	573.5	6.04	145											Not Found	High	High	High	High	0
O95837	Guanine nucleotide-binding protein subunit alpha-14 OS=Homo sapiens OX=9606 GN=GNA14 PE=1 SV=1	GNA14																	11	3	10	1	1	355	41.5	6.07	193											Peak Found	High	Peak Found	High	Not Found	0
O60256	Phosphoribosyl pyrophosphate synthase-associated protein 2 OS=Homo sapiens OX=9606 GN=PRPSAP2 PE=1 SV=1	PRPSAP2																	10	2	3	1	1	369	40.9	7.44	103											Not Found	High	Not Found	Not Found	Not Found	0
Q9UBF2	Coatomer subunit gamma-2 OS=Homo sapiens OX=9606 GN=COPG2 PE=1 SV=1	COPG2																	5	3	21	1	1	871	97.6	5.81	1157											Not Found	Not Found	High	Not Found	Not Found	0
P29992	Guanine nucleotide-binding protein subunit alpha-11 OS=Homo sapiens OX=9606 GN=GNA11 PE=1 SV=2	GNA11																	11	3	8	1	1	359	42.1	5.69	166											Not Found	High	Not Found	Not Found	Not Found	0
Q71UI9	Histone H2A.V OS=Homo sapiens OX=9606 GN=H2AZ2 PE=1 SV=3	H2AZ2																	35	3	20	1	1	128	13.5	10.58	404											Not Found	High	Not Found	High	Not Found	0
Q16539	Mitogen-activated protein kinase 14 OS=Homo sapiens OX=9606 GN=MAPK14 PE=1 SV=3	MAPK14																	12	2	4	2	1	360	41.3	5.78	176											Not Found	High	High	High	Not Found	0
P20645	Cation-dependent mannose-6-phosphate receptor OS=Homo sapiens OX=9606 GN=M6PR PE=1 SV=1	M6PR																	15	2	5	2	1	277	31	5.83	118											Not Found	High	High	High	High	0
P61966	AP-1 complex subunit sigma-1A OS=Homo sapiens OX=9606 GN=AP1S1 PE=1 SV=1	AP1S1																	16	2	2	2	1	158	18.7	5.73	109											Not Found	High	Not Found	Not Found	Not Found	0
O00629	Importin subunit alpha-3 OS=Homo sapiens OX=9606 GN=KPNA4 PE=1 SV=1	KPNA4																	10	2	5	2	1	521	57.9	4.96	261											Not Found	High	High	High	High	0
Q6PKG0	La-related protein 1 OS=Homo sapiens OX=9606 GN=LARP1 PE=1 SV=2	LARP1																	3	2	4	2	1	1096	123.4	8.82	163											Not Found	High	Not Found	High	High	0
P52306	Rap1 GTPase-GDP dissociation stimulator 1 OS=Homo sapiens OX=9606 GN=RAP1GDS1 PE=1 SV=3	RAP1GDS1																	7	2	2	2	1	607	66.3	5.31	92											Not Found	Not Found	Not Found	High	Not Found	0
O95487	Protein transport protein Sec24B OS=Homo sapiens OX=9606 GN=SEC24B PE=1 SV=2	SEC24B																	2	2	5	2	1	1268	137.3	6.67	148											Peak Found	High	High	High	High	0
P68431	Histone H3.1 OS=Homo sapiens OX=9606 GN=H3C12 PE=1 SV=2	H3C12																	30	2	10	1	1	136	15.4	11.12	69											Not Found	High	Not Found	Not Found	Not Found	0
O43491	Band 4.1-like protein 2 OS=Homo sapiens OX=9606 GN=EPB41L2 PE=1 SV=1	EPB41L2																	3	2	4	2	1	1005	112.5	5.44	76											High	High	High	Not Found	Not Found	0
Q9NR19	Acetyl-coenzyme A synthetase, cytoplasmic OS=Homo sapiens OX=9606 GN=ACSS2 PE=1 SV=1	ACSS2																	12	3	4	3	1	701	78.5	6.46	27	372645	568581	643111	343978	1.02396e+06	1	1	1	1	1	High	Peak Found	High	High	High	0
Q9Y394	Dehydrogenase/reductase SDR family member 7 OS=Homo sapiens OX=9606 GN=DHRS7 PE=1 SV=1	DHRS7																	13	2	3	2	1	339	38.3	8.32	58											Not Found	High	High	Not Found	High	0
P52735	Guanine nucleotide exchange factor VAV2 OS=Homo sapiens OX=9606 GN=VAV2 PE=1 SV=2	VAV2																	4	2	2	2	1	878	101.2	7.08	37											Not Found	High	High	Not Found	Not Found	0
Q765P7	Protein MTSS 2 OS=Homo sapiens OX=9606 GN=MTSS2 PE=1 SV=1	MTSS2																	4	2	2	2	1	747	79.9	7.47	37											High	Not Found	Not Found	High	Not Found	0
Protein Level
Column name	Description
Accession	Protein accession number in used sequence database
Description	Protein name
Gene name	Official gene symbol (if available in used sequence database)
Normalized ratio	Each protein normalized ratio is the protein abundance ratio devided by geometric median of protein group ratios in each group comparison.
Trend	Trend of differential protein based on the criteria (certain fold-changes, e.g. 1.5 or 2; or log2(ratio mean) ± 1~2 × log2(ratio SD))
Abundance Ratio Variability [%]	The variability of the pairwise ratios is calculated from the all pairwise ratios of all peptides of a protein, as follows: variability pairwise ratio = 100 × 1.483 MAD(ratio_1, ……, ratio_m) / (median_fold_change)
Abundance Ratio Adj. P-Value	Displays the p-values adjusted by using the Benjamini-Hochberg correction for the false discovery rate.
Coverage [%]	The percentage of the protein sequences covered by identified peptides
# Peptides	Total number of identified peptides unique to a protein group
# PSMs	The number of identified peptide spectrum matches identified from all included searches, including those redundantly identified.
# Unique Peptides	The total number of distinct peptide sequences unique to the protein group
# Protein Groups	The total number of protein groups.
# AAs	The length of the protein sequence.
MW [kDa]	Molecular weight of identified protein
calc. pI	Displays the theoretically calculated isoelectric point for the protein, which is the pH at which a particular molecule carries no net electrical charge.
Score Mascot: Mascot	Ion scores of Mascot search algorithm. Protein score (MudPIT score), sum of the scores of peptides.
Abundance	Displays the abundance values of the samples before scaling and normalization.(Summation of its associated and used peptide group abundances)
Abundances Count	The number of peptide group abundances used for calculating abundances.
Found in Sample	Displays the best confidence of the PSMs of the protein that the application identified in the samples.
Exp. q-value	Experimental q-value. Display protein FDR (false disvoery rate) based on target and decoy database.
