# Supplementary material for: Therapeutic stress triggers tumor STAT1 acetylation to disarm immunotherapy
Source: Cell Rep Med. 2025 Nov 7;6(11):102448. doi: 10.1016/j.xcrm.2025.102448 (PMC12711663; doi:10.1016/j.xcrm.2025.102448)
Supplement: Table S5. List of signature genes for gene set enrichment analysis, related to Figure 2 [file mmc4.xlsx]

## Sheet: 工作表1
Table S5. List of signature genes for gene set enrichment analysis. Related to Figure 2.
Genes information for the gene sets used in GSEA. Related to Figure 2
Interferon-stimulated genes resistant signature		Hallmark_Inflammatory response		Hallmark_Interferon Alpha response		Hallmark_Interferon Gamma response
gene name	gene id	gene name	gene id	gene name	gene id	gene name	gene id
LGALS3BP	ENSG00000108679	NPFFR2	ENSG00000056291	IFITM3	ENSG00000142089	CD86	ENSG00000114013
IFITM1	ENSG00000185885	CSF3	ENSG00000108342	IFITM1	ENSG00000185885	IFITM3	ENSG00000142089
IFI6	ENSG00000126709	IFITM1	ENSG00000185885	SAMD9L	ENSG00000177409	SAMD9L	ENSG00000177409
CXCL1	ENSG00000163739	CSF3R	ENSG00000119535	IFITM2	ENSG00000185201	IFITM2	ENSG00000185201
IFI35	ENSG00000068079	CD82	ENSG00000085117	CSF1	ENSG00000184371	SPPL2A	ENSG00000138600
IFIT1	ENSG00000185745	CSF1	ENSG00000184371	UBE2L6	ENSG00000156587	UBE2L6	ENSG00000156587
DDX60	ENSG00000137628	AQP9	ENSG00000103569	IFI35	ENSG00000068079	IFI35	ENSG00000068079
THBS1	ENSG00000137801	SERPINE1	ENSG00000106366	IFI30	ENSG00000216490	IFI30	ENSG00000216490
USP18	ENSG00000184979	ICAM4	ENSG00000105371	TMEM140	ENSG00000146859	IFIT1	ENSG00000185745
IFIT3	ENSG00000119917	AHR	ENSG00000106546	IFI44L	ENSG00000137959	IFIT3	ENSG00000119917
IFI44L	ENSG00000137959	PVR	ENSG00000073008	IFIT3	ENSG00000119917	IFI44L	ENSG00000137959
OASL	ENSG00000135114	SLC4A4	ENSG00000080493	IFIT2	ENSG00000119922	ICAM1	ENSG00000090339
ROBO1	ENSG00000169855	BEST1	ENSG00000167995	NUB1	ENSG00000013374	IFIT2	ENSG00000119922
CA2	ENSG00000104267	ICAM1	ENSG00000090339	LAMP3	ENSG00000078081	MT2A	ENSG00000125148
HSD17B1	ENSG00000108786	IL18RAP	ENSG00000115607	DHX58	ENSG00000108771	PNP	ENSG00000198805
LAMP3	ENSG00000078081	RGS1	ENSG00000090104	CCRL2	ENSG00000121797	DHX58	ENSG00000108771
TIMP3	ENSG00000100234	MYC	ENSG00000136997	EPSTI1	ENSG00000133106	NAMPT	ENSG00000105835
MCL1	ENSG00000143384	LAMP3	ENSG00000078081	TRIM25	ENSG00000121060	EPSTI1	ENSG00000133106
HERC6	ENSG00000138642	NAMPT	ENSG00000105835	TRIM26	ENSG00000226060	TNFSF10	ENSG00000121858
STAT1	ENSG00000115415	CCRL2	ENSG00000121797	CMTR1	ENSG00000137200	PIM1	ENSG00000137193
SLC6A15	ENSG00000072041	C3AR1	ENSG00000171860	B2M	ENSG00000166710	TRIM25	ENSG00000121060
MX2	ENSG00000183486	TNFSF10	ENSG00000121858	TRIM21	ENSG00000132109	TRIM26	ENSG00000226060
MX1	ENSG00000157601	ROS1	ENSG00000047936	HERC6	ENSG00000138642	B2M	ENSG00000166710
HLA-B	ENSG00000228964	SCN1B	ENSG00000105711	IL4R	ENSG00000077238	CMTR1	ENSG00000137200
HLA-B	ENSG00000223532	ICOSLG	ENSG00000160223	RSAD2	ENSG00000134321	TRIM21	ENSG00000132109
HLA-B	ENSG00000234745	CMKLR1	ENSG00000174600	SP110	ENSG00000135899	HERC6	ENSG00000138642
HLA-B	ENSG00000232126	IL15RA	ENSG00000134470	HLA-C	ENSG00000204525	CMKLR1	ENSG00000174600
HLA-B	ENSG00000206450	IL4R	ENSG00000077238	TRAFD1	ENSG00000135148	IFNAR2	ENSG00000159110
HLA-B	ENSG00000224608	IL1R1	ENSG00000115594	TAP1	ENSG00000224212	GBP6	ENSG00000183347
IFI44	ENSG00000137965	SLC11A2	ENSG00000110911	PROCR	ENSG00000101000	ZBP1	ENSG00000124256
ISG15	ENSG00000187608	CYBB	ENSG00000165168	IFI27	ENSG00000275214	IL15RA	ENSG00000134470
HLA-G	ENSG00000206506	EREG	ENSG00000124882	PSME1	ENSG00000092010	IL4R	ENSG00000077238
HLA-G	ENSG00000233095	SELENOS	ENSG00000131871	PSME2	ENSG00000100911	RSAD2	ENSG00000134321
HLA-G	ENSG00000237216	APLNR	ENSG00000134817	CMPK2	ENSG00000134326	SP110	ENSG00000135899
HLA-G	ENSG00000276051	RAF1	ENSG00000132155	TXNIP	ENSG00000265972	HLA-B	ENSG00000228964
HLA-G	ENSG00000204632	IFNAR1	ENSG00000142166	TRIM14	ENSG00000106785	TRAFD1	ENSG00000135148
HLA-G	ENSG00000230413	LY6E	ENSG00000160932	LAP3	ENSG00000002549	ARID5B	ENSG00000150347
HLA-G	ENSG00000235346	CALCRL	ENSG00000064989	LY6E	ENSG00000160932	TAP1	ENSG00000224212
HLA-G	ENSG00000235680	EBI3	ENSG00000105246	UBA7	ENSG00000182179	HLA-A	ENSG00000223980
GALC	ENSG00000054983	HPN	ENSG00000105707	CNP	ENSG00000173786	HLA-G	ENSG00000206506
BST2	ENSG00000130303	C5AR1	ENSG00000197405	GMPR	ENSG00000137198	NUP93	ENSG00000102900
CCNA1	ENSG00000133101	LPAR1	ENSG00000198121	DDX60	ENSG00000137628	IFI27	ENSG00000275214
CXCL10	ENSG00000169245	SLC1A2	ENSG00000110436	HELZ2	ENSG00000130589	MTHFD2	ENSG00000065911
PLSCR1	ENSG00000188313	FPR1	ENSG00000171051	PNPT1	ENSG00000138035	PSME1	ENSG00000092010
OAS1	ENSG00000089127	PSEN1	ENSG00000080815	IFI44	ENSG00000137965	TRIM14	ENSG00000106785
IFI27	ENSG00000275214	MEFV	ENSG00000103313	EIF2AK2	ENSG00000055332	SERPING1	ENSG00000149131
IFI27	ENSG00000165949	RASGRP1	ENSG00000172575	TDRD7	ENSG00000196116	PSME2	ENSG00000100911
OAS3	ENSG00000111331	HIF1A	ENSG00000100644	ISG15	ENSG00000187608	TXNIP	ENSG00000265972
IRF7	ENSG00000185507	HRH1	ENSG00000196639	NMI	ENSG00000123609	CMPK2	ENSG00000134326
IRF7	ENSG00000276561	IRAK2	ENSG00000134070	PARP14	ENSG00000173193	LAP3	ENSG00000002549
TRIM14	ENSG00000106785	KCNMB2	ENSG00000197584	PARP12	ENSG00000059378	RBCK1	ENSG00000125826
LY6E	ENSG00000160932	NLRP3	ENSG00000162711	BST2	ENSG00000130303	CFB	ENSG00000239754
LY6E	ENSG00000278032	CD14	ENSG00000170458	ISG20	ENSG00000172183	LY6E	ENSG00000160932
		ABCA1	ENSG00000165029	CXCL10	ENSG00000169245	IDO1	ENSG00000131203
		LYN	ENSG00000254087	MOV10	ENSG00000155363	CD274	ENSG00000120217
		MSR1	ENSG00000038945	CXCL11	ENSG00000169248	CFH	ENSG00000000971
		FZD5	ENSG00000163251	SELL	ENSG00000188404	FPR1	ENSG00000171051
		TNFSF15	ENSG00000181634	IL7	ENSG00000104432	CSF2RB	ENSG00000100368
		TNFRSF9	ENSG00000049249	LPAR6	ENSG00000139679	DDX60	ENSG00000137628
		LIF	ENSG00000128342	RTP4	ENSG00000136514	HIF1A	ENSG00000100644
		EIF2AK2	ENSG00000055332	OGFR	ENSG00000060491	HELZ2	ENSG00000130589
		INHBA	ENSG00000122641	LGALS3BP	ENSG00000108679	SOCS3	ENSG00000184557
		NMI	ENSG00000123609	ADAR	ENSG00000160710	KLRK1	ENSG00000213809
		SELE	ENSG00000007908	OASL	ENSG00000135114	RNF213	ENSG00000173821
		NFKB1	ENSG00000109320	IFIH1	ENSG00000115267	SOCS1	ENSG00000185338
		BST2	ENSG00000130303	CASP8	ENSG00000064012	ST8SIA4	ENSG00000113532
		NFKBIA	ENSG00000100906	TRIM5	ENSG00000132256	ISOC1	ENSG00000066583
		PTPRE	ENSG00000132334	CASP1	ENSG00000137752	SLAMF7	ENSG00000026751
		CXCL10	ENSG00000169245	BATF2	ENSG00000168062	ST3GAL5	ENSG00000115525
		MARCO	ENSG00000019169	IL15	ENSG00000164136	RIPK1	ENSG00000137275
		CXCL11	ENSG00000169248	RIPK2	ENSG00000104312	PNPT1	ENSG00000138035
		IL6	ENSG00000136244	TENT5A	ENSG00000112773	VCAM1	ENSG00000162692
		SELL	ENSG00000188404	PARP9	ENSG00000138496	AUTS2	ENSG00000158321
		GPR183	ENSG00000169508	PLSCR1	ENSG00000188313	EIF2AK2	ENSG00000055332
		TNFSF9	ENSG00000125657	ELF1	ENSG00000120690	IFI44	ENSG00000137965
		MXD1	ENSG00000059728	PSMA3	ENSG00000100567	ISG15	ENSG00000187608
		IL7R	ENSG00000168685	OAS1	ENSG00000089127	TDRD7	ENSG00000196116
		RTP4	ENSG00000136514	IRF1	ENSG00000125347	NMI	ENSG00000123609
		CDKN1A	ENSG00000124762	IRF2	ENSG00000168310	PARP14	ENSG00000173193
		CD40	ENSG00000101017	IRF7	ENSG00000185507	TOR1B	ENSG00000136816
		BTG2	ENSG00000159388	NCOA7	ENSG00000111912	PARP12	ENSG00000059378
		CXCL9	ENSG00000138755	CD47	ENSG00000196776	NFKB1	ENSG00000109320
		CXCL8	ENSG00000169429	IRF9	ENSG00000213928	ISG20	ENSG00000172183
		TNFAIP6	ENSG00000123610	RNF31	ENSG00000092098	BST2	ENSG00000130303
		ITGB3	ENSG00000259207	SAMD9	ENSG00000205413	NFKBIA	ENSG00000100906
		ATP2A2	ENSG00000174437	C1S	ENSG00000182326	CXCL10	ENSG00000169245
		ADM	ENSG00000148926	USP18	ENSG00000184979	CXCL11	ENSG00000169248
		CX3CL1	ENSG00000006210	SLC25A28	ENSG00000155287	IL6	ENSG00000136244
		ADGRE1	ENSG00000174837	MVB12A	ENSG00000141971	IL7	ENSG00000104432
		GPR132	ENSG00000183484	GBP2	ENSG00000162645	SSPN	ENSG00000123096
		STAB1	ENSG00000010327	GBP4	ENSG00000162654	XAF1	ENSG00000132530
		PDE4B	ENSG00000184588	CD74	ENSG00000019582	MYD88	ENSG00000172936
		OLR1	ENSG00000173391	STAT2	ENSG00000170581	GPR18	ENSG00000125245
		ITGB8	ENSG00000105855	MX1	ENSG00000157601	RIGI	ENSG00000288684
		FFAR2	ENSG00000126262	PSMB8	ENSG00000230669	RTP4	ENSG00000136514
		CCR7	ENSG00000126353	WARS1	ENSG00000140105	OGFR	ENSG00000060491
		KIF1B	ENSG00000054523	PSMB9	ENSG00000243958	LGALS3BP	ENSG00000108679
		TIMP1	ENSG00000102265			CDKN1A	ENSG00000124762
		SCARF1	ENSG00000276336			CD40	ENSG00000101017
		IL10	ENSG00000136634			CXCL9	ENSG00000138755
		PTGIR	ENSG00000160013			CIITA	ENSG00000179583
		EDN1	ENSG00000078401			EIF4E3	ENSG00000163412
		IL15	ENSG00000164136			BTG1	ENSG00000133639
		RIPK2	ENSG00000104312			TNFAIP6	ENSG00000123610
		IFNGR2	ENSG00000262795			TNFAIP2	ENSG00000185215
		SPHK1	ENSG00000176170			SECTM1	ENSG00000141574
		IL18	ENSG00000150782			TNFAIP3	ENSG00000118503
		RHOG	ENSG00000177105			ADAR	ENSG00000160710
		PLAUR	ENSG00000011422			OASL	ENSG00000135114
		TACR3	ENSG00000169836			IL18BP	ENSG00000137496
		GP1BA	ENSG00000185245			IFIH1	ENSG00000115267
		EMP3	ENSG00000142227			CASP7	ENSG00000165806
		TACR1	ENSG00000115353			CASP8	ENSG00000064012
		OSMR	ENSG00000145623			CASP3	ENSG00000164305
		TNFRSF1B	ENSG00000028137			CASP4	ENSG00000196954
		F3	ENSG00000117525			CASP1	ENSG00000137752
		TAPBP	ENSG00000206281			PDE4B	ENSG00000184588
		TLR1	ENSG00000174125			CD38	ENSG00000004468
		RNF144B	ENSG00000137393			ITGB7	ENSG00000139626
		IL1A	ENSG00000115008			UPP1	ENSG00000183696
		MMP14	ENSG00000157227			JAK2	ENSG00000096968
		ADORA2B	ENSG00000170425			BATF2	ENSG00000168062
		MEP1A	ENSG00000112818			IL15	ENSG00000164136
		LCK	ENSG00000182866			RIPK2	ENSG00000104312
		IRF1	ENSG00000125347			NCOA3	ENSG00000124151
		IL1B	ENSG00000125538			PLA2G4A	ENSG00000116711
		IRF7	ENSG00000185507			BPGM	ENSG00000172331
		LTA	ENSG00000223919			TAPBP	ENSG00000206281
		ITGA5	ENSG00000161638			VAMP8	ENSG00000118640
		MET	ENSG00000105976			PLSCR1	ENSG00000188313
		TLR3	ENSG00000164342			ARL4A	ENSG00000122644
		TLR2	ENSG00000137462			PSMA3	ENSG00000100567
		HBEGF	ENSG00000113070			LATS2	ENSG00000150457
		PTGER4	ENSG00000171522			OAS2	ENSG00000111335
		PTGER2	ENSG00000125384			IRF4	ENSG00000137265
		RGS16	ENSG00000143333			BANK1	ENSG00000153064
		PTAFR	ENSG00000169403			PSMA2	ENSG00000106588
		GNAI3	ENSG00000065135			OAS3	ENSG00000111331
		NOD2	ENSG00000167207			IRF1	ENSG00000125347
		CXCR6	ENSG00000172215			IRF2	ENSG00000168310
		SRI	ENSG00000075142			IRF7	ENSG00000185507
		SGMS2	ENSG00000164023			PELI1	ENSG00000197329
		ATP2C1	ENSG00000017260			IRF8	ENSG00000140968
		ACVR1B	ENSG00000135503			XCL1	ENSG00000143184
		SLC7A1	ENSG00000139514			IRF5	ENSG00000128604
		SLC7A2	ENSG00000003989			VAMP5	ENSG00000168899
		RELA	ENSG00000173039			RAPGEF6	ENSG00000158987
		GNA15	ENSG00000060558			IRF9	ENSG00000213928
		CCL5	ENSG00000274233			RNF31	ENSG00000092098
		P2RY2	ENSG00000175591			MARCHF1	ENSG00000145416
		CCL2	ENSG00000108691			C1S	ENSG00000182326
		LDLR	ENSG00000130164			C1R	ENSG00000159403
		CCL17	ENSG00000102970			MVP	ENSG00000013364
		CD55	ENSG00000196352			FGL2	ENSG00000127951
		KCNJ2	ENSG00000123700			NLRC5	ENSG00000140853
		CCL24	ENSG00000106178			NOD1	ENSG00000106100
		GABBR1	ENSG00000232569			SRI	ENSG00000075142
		CCL22	ENSG00000102962			SAMHD1	ENSG00000101347
		SEMA4D	ENSG00000187764			PTGS2	ENSG00000073756
		GCH1	ENSG00000131979			USP18	ENSG00000184979
		SLC31A2	ENSG00000136867			PSMB10	ENSG00000205220
		CD70	ENSG00000125726			HLA-DMA	ENSG00000204257
		SLC31A1	ENSG00000136868			APOL6	ENSG00000221963
		CCL20	ENSG00000115009			SLC25A28	ENSG00000155287
		PCDH7	ENSG00000169851			PSMB2	ENSG00000126067
		TPBG	ENSG00000283085			CCL5	ENSG00000274233
		ADRM1	ENSG00000130706			STAT4	ENSG00000138378
		OSM	ENSG00000099985			CCL2	ENSG00000108691
		OPRK1	ENSG00000082556			FCGR1A	ENSG00000150337
		ATP2B1	ENSG00000070961			GBP4	ENSG00000162654
		ACVR2A	ENSG00000121989			CD74	ENSG00000019582
		DCBLD2	ENSG00000057019			PTPN1	ENSG00000196396
		P2RX7	ENSG00000089041			GCH1	ENSG00000131979
		KLF6	ENSG00000067082			STAT1	ENSG00000115415
		P2RX4	ENSG00000135124			MX2	ENSG00000183486
		AXL	ENSG00000167601			STAT2	ENSG00000170581
		ABI1	ENSG00000136754			MX1	ENSG00000157601
		IL2RB	ENSG00000100385			STAT3	ENSG00000168610
		CD69	ENSG00000110848			LYSMD2	ENSG00000140280
		VIP	ENSG00000146469			PSMB8	ENSG00000230669
		SLC28A2	ENSG00000137860			PML	ENSG00000140464
		IL18R1	ENSG00000115604			WARS1	ENSG00000140105
						PSMB9	ENSG00000243958
						ZNFX1	ENSG00000124201
						IL2RB	ENSG00000100385
						FAS	ENSG00000026103
						PTPN6	ENSG00000111679
						CD69	ENSG00000110848
						PFKP	ENSG00000067057
						PTPN2	ENSG00000175354
