# Supplementary material for: Therapeutic stress triggers tumor STAT1 acetylation to disarm immunotherapy
Source: Cell Rep Med. 2025 Nov 7;6(11):102448. doi: 10.1016/j.xcrm.2025.102448 (PMC12711663; doi:10.1016/j.xcrm.2025.102448)
Supplement: Table S6. RNA sequencing of patients before and after cetuximab treatment, related to Figure 2 [file mmc5.xlsx]

## Sheet: RNA_GA1009_FPKM
Table S6. RNA sequencing of patients before and after cetuximab treatments. Related to Figure 2.
Gene expressoin of patients before and after cetuximab treatments. Related to Figure 2
gene_id	gene name	S105-85480E	S106-35159E	S107-74295A	S108-06850B	S108-24250A	S108-56351A	S108-57759E	S110-03358A
ENSG00000273720		0	0	0	0	0	0	10.42	0
ENSG00000253203	GUSBP3	26.85	15.86	32.51	19.69	19.02	7.6	33.76	17.76
ENSG00000270127		5.62	10.93	7.35	1.99	9.04	5.1	9.37	8.47
ENSG00000283291	5_8S_rRNA	0	0	0	0	0	0	0	0
ENSG00000237990	CNTN4-AS1	0	0	0	0	0	0	0	3.21
ENSG00000117152	RGS4	0	0	3.49	0	28.47	0.24	5.15	4.26
ENSG00000236306	LINC01241	0	0	5.34	0	0	0	0	7.26
ENSG00000253207		0	0	0.33	0	0.96	0	0.43	0
ENSG00000257488	LINC02354	0	0	2.96	0	0	0	0	0
ENSG00000179632	MAF1	0	0	8.82	38.65	8.97	12.03	37.3	20.44
ENSG00000283692		0	0	0	3.83	0	0	7.57	1.5
ENSG00000280099		19.27	4.57	0.61	0	1.51	0.37	0	0
ENSG00000127314	RAP1B	64.46	191.97	142.09	31.78	155.75	186.54	14.16	109.55
ENSG00000254404		0	0	0	0	0	0	0	0
ENSG00000170390	DCLK2	0	0	1.37	0	20.53	0.44	4.52	1.35
ENSG00000202431	RNU6-438P	0	0	0	0	0	0	0	0
ENSG00000104872	PIH1D1	0	0	12.81	2.45	7.45	0.6	69.73	25.11
ENSG00000249852		0	3.46	3.11	0	1.83	2.04	4.36	4.47
ENSG00000253206		0	0	0	0	0	0	0	0
ENSG00000237274	GTF3AP1	0	0	0.54	0	0	0	0	5.41
ENSG00000200701	RNU6-674P	0	0	0	0	0	0	0	0
ENSG00000229339		0	0	0	0	0	6.2	0	0
ENSG00000182199	SHMT2	44	0	24.77	0	3.98	22.57	128.93	14
ENSG00000235818	VN1R17P	0	0	0	0	4.29	0.6	0	0
ENSG00000143452	HORMAD1	0	0.86	34.65	0	13.25	0	0	6.48
ENSG00000115590	IL1R2	0	0	42.69	0	6.63	98.5	9.74	15.13
ENSG00000280098		0	0	0	0	0	0	0	0
ENSG00000206854	RNY3P5	0	0	0	0	0	0	0	0
ENSG00000266771		0	0	0	0	0	0	0	0
ENSG00000265366	GLUD1P2	0	21.46	0	0	4.68	7.41	0	0
ENSG00000242779	ZNF702P	0	0	8.59	0	0	0.27	41.3	3.62
ENSG00000253205		0	0	3.32	0	4.83	0	25.55	2.71
ENSG00000281295		0	0	0	0	0	0	0	0
ENSG00000122136	OBP2A	0	0	0	0	1.77	0	0	1.35
ENSG00000183579	ZNRF3	6.82	2.14	1.91	0	4.58	0.65	7.8	3.82
ENSG00000136810	TXN	0	11.75	63.14	0	173.37	77.93	10.8	52.3
ENSG00000271322		0	0	2.24	0	0	0	0	0
ENSG00000168676	KCTD19	0	18.32	4.4	3.73	0	0.07	28.49	6.19
ENSG00000259953	LINC02977	6.9	10.59	5	0	4.92	4.38	4.58	6.91
ENSG00000154639	CXADR	8.3	1.86	68.94	0	17.82	48.32	0	15.28
ENSG00000280097		0	0	3.44	0	0	0	99.61	0
ENSG00000160446	ZDHHC12	14.47	2.26	12.4	3.3	6.19	5.21	21.73	6.71
ENSG00000237700	PRAMEF33	0	0	0	0	0	0	0	0
ENSG00000214051	ARF4P3	0	0	0	0	0	0	0	0
ENSG00000013810	TACC3	4.14	13.95	27.39	7.02	11.4	8.01	73.88	19.81
ENSG00000261748		0	0	0.56	0	0	0	0	0
ENSG00000110628	SLC22A18	0.44	0.22	8.64	18.59	1.37	10.62	28.56	4.31
ENSG00000270124		41.9	0	0	14.12	6.3	1.15	0	7.51
ENSG00000253204		0	0	0	0	0	0	0	0
ENSG00000226059	HMGB3P20	0	17.47	0	14.14	0	0	0	1.37
ENSG00000227372	TP73-AS1	2.57	11.97	7.14	3.84	9.32	4.88	37.86	11.42
ENSG00000172292	CERS6	17.04	34.65	16.22	0	17.44	10.14	0	13.25
ENSG00000226837	HMGB1P32	0	0	0	0	0	0	0	0
ENSG00000252423	RNU6-229P	0	0	0	0	0	0	0	0
ENSG00000272634	OR51F5P	0	0	1.15	3.95	0	0	0	3.31
ENSG00000229337		0	0	4.84	3.45	0.12	4.51	39.93	6.6
ENSG00000248652		0	0	0	0	0	0	0	19.05
ENSG00000077238	IL4R	7.6	109.75	80.47	25.26	63.54	128.66	33.4	108.69
ENSG00000245059		0	0	0.49	0	2.25	0	8.35	3.9
ENSG00000253786	IGLV3-15	0	0	0	0	0	0	0	0
ENSG00000249751	ECSCR	0	0	1.05	0	2.17	0	9.53	0
ENSG00000280096		0	0	1.57	0	0	0	0	6.78
ENSG00000261747		0	0	0	0	0	0	0	0
ENSG00000153107	ANAPC1	24.43	17.68	30.86	4.09	20.38	12.61	25.52	27.64
ENSG00000263176		0	0	0	0	0	0	0	0
ENSG00000163995	ABLIM2	34.03	0	24.7	6.05	4.83	8.03	29.35	14.17
ENSG00000070610	GBA2	0	11.49	28.79	32.03	15.63	52.25	24.28	37.47
ENSG00000162267	ITIH3	6.45	4.49	4.46	0	0	0	3.72	2.98
ENSG00000236473	KRT43P	0	0	0.6	0	0	0	0	0
ENSG00000283646	LINC02009	0	0	1.74	3.56	0	0.9	5.35	3.5
ENSG00000180530	NRIP1	23.49	64.82	34.16	1.28	33.19	34.65	12.51	15.43
ENSG00000124593		0	0	2.65	2.37	0.4	0.45	24.6	6.8
ENSG00000227907		0	0	1.33	0	0	0	0	8.58
ENSG00000184515	BEX5	0	0	0	0	0	1.72	0	0
ENSG00000201363	Y_RNA	0	0	0	0	0	0	0	0
ENSG00000271320		0	15.2	0	0	0	0	24.42	0
ENSG00000264373		0	0	0	0	0	0	0	0
ENSG00000232114	NPLP1	0	0	0	0	0	0	0	3.95
ENSG00000244720	NT5C3AP2	0	0	0.57	0	0	4.45	0	3.66
ENSG00000280095		0	0	3.74	0	0	0	0	0
ENSG00000188573	FBLL1	0	0	1.99	0	0	0	4.15	3.72
ENSG00000223501	VPS52	50.87	35.31	42.96	3.9	36.72	22	13.65	47.42
ENSG00000254400		0	0	1.89	0	4.48	0	0	2.8
ENSG00000207105	Y_RNA	0	0	0	0	0	0	0	0
ENSG00000139218	SCAF11	60.63	42.01	54.31	6.74	77.18	63.36	18.67	39.76
ENSG00000215454	KRTAP10-4	0	0	0.64	0	0	0	13.72	0
ENSG00000224403	DPPA2P3	0	0	0	0	0	0	0	0
ENSG00000179562	GCC1	4.74	2.4	4.51	0	2.61	3.5	20.89	4.08
ENSG00000136636	KCTD3	47.02	14.49	12.72	0	11.08	10.8	0	20.27
ENSG00000270339	PPIAL4H	0	0	1.91	4.65	0	0	0	0
ENSG00000289529		0	0	0	0	0	0	0	6.31
ENSG00000166411	IDH3A	28.15	49.18	55.88	0	41.03	32.22	0	35.99
ENSG00000005893	LAMP2	38.66	43.42	22.23	0	58.76	22.46	4.95	35.42
ENSG00000255996		0	0	0	0	0	0	16.25	0
ENSG00000155906	RMND1	33.23	17.61	16.94	2.21	22.83	13.33	5.33	30.87
ENSG00000166387	PPFIBP2	0	22.24	46.05	1.71	32.06	27.18	83.33	30.97
ENSG00000226708		0	0	0	0	0	0	0	0
ENSG00000266180	MIR4282	0	0	0	0	0	0	0	0
ENSG00000261122	LINC02167	0	0	1.06	0	0	0	7.37	6.17
ENSG00000228137		0	0	0	0	12.5	7.69	0	0
ENSG00000149575	SCN2B	0	7.86	2.37	0.15	0.51	0	34.55	1.92
ENSG00000261745		0	0	0	19.83	2.9	0	0	0
ENSG00000125454	SLC25A19	0	0	5.5	0	2.51	9.26	65.8	18.78
ENSG00000172236	TPSAB1	0	0	2.05	3.79	21.03	0.41	0	3.11
ENSG00000167798	C3P1	0	0	4.53	0	1.47	0.54	27.5	4.54
ENSG00000236316	OR7E109P	0	0	0	3.17	0	0	1.16	7.07
ENSG00000235120	BSN-AS1	0	0	1.3	0	0	4.7	3.36	0
ENSG00000187474	FPR3	5.09	25.37	10.25	0	10.13	8.03	0	5.52
ENSG00000236675	MTX1P1	0	0	0	0	0	0	0	0
ENSG00000225712	ATP5MC2P1	0	0	7.12	0	0	0	0	0
ENSG00000289528		0	8.36	8.2	0	7.74	16.28	6.53	3.93
ENSG00000283575	U6	0	0	0	0	0	187.32	0	0
ENSG00000277452	RN7SL473P	0	0	2.23	0	0	0	0	16.04
ENSG00000255995		0	0	0	0	0	0	0	0
ENSG00000179997	RPA3P1	0	0	3.5	0	0	0	0	0
ENSG00000237662	SOCS2P1	0	0	1.04	0	0	0	0	0
ENSG00000280093		0	0	0	0	0	0	0	0
ENSG00000226707		0	0	0	0	0	0	0	0
ENSG00000113749	HRH2	0	4.89	3.58	0	7.95	3.03	15.88	3.68
ENSG00000132763	MMACHC	0	0	4.07	0	5.14	2.82	0	4.02
ENSG00000228136		0	0	0	0	0	0	0	0
ENSG00000198585	NUDT16	5.88	9.43	3.19	7.65	3.66	2.53	22.4	11.19
ENSG00000101405	OXT	0	0	0	12.11	0	0	5.92	0
ENSG00000270120		0	0	7.45	0	6.18	14.43	0	0
ENSG00000079277	MKNK1	14.6	27.76	52.71	7.77	39.05	50.21	18.95	37.55
ENSG00000223403	MEG9	25.82	0	2.92	0	0	2.92	13.73	7.09
ENSG00000242285	RPL6P8	0	0	1.95	0	0	0	0	8.42
ENSG00000170293	CMTM8	0	0	1.09	0	0	0	0	1.97
ENSG00000256385	UBE2NP1	0	0	0	0	0.54	0	0	0
ENSG00000249634	USP9YP5	0	0	0	0	0	0	0	0
ENSG00000253200		5.56	0	2.04	0	0.15	2.94	20.93	4.39
ENSG00000289527		0.94	5.47	11.25	30.6	3.45	2.2	17.34	5.72
ENSG00000153339	TRAPPC8	46.4	40.96	10.79	0	29.91	9.76	22.34	30.67
ENSG00000137842	TMEM62	7.72	7.97	12.05	4.58	29.76	4.83	8.01	9.7
ENSG00000231068	KRTAP21-3	0	0	0	0	0	0	0	0
ENSG00000176165	FOXG1	0	0	1.02	1.97	0	0.35	2.48	4.1
ENSG00000170502	NUDT9	0	34.68	4.11	0	1.74	4.64	25.62	25.91
ENSG00000273516	U1	0	0	7.04	0	0	0	0	7.59
ENSG00000241278	ENPP7P4	0	0	6.43	0	5.53	9.28	0	3.91
ENSG00000143543	JTB	31.61	9.5	6.74	0	5.36	6.48	59.07	9.86
ENSG00000228445	UGT1A2P	0	0	0.63	0	0	0	0	3.18
ENSG00000280092		0	0	4.29	0	0	0	22.27	11.56
ENSG00000200601	RNA5SP50	0	0	0	0	0	0	0	0
ENSG00000207046	RNU6-886P	0	0	0	0	0	0	0	0
ENSG00000226706		0	0	0.99	3.73	0	0	11.25	1.38
ENSG00000233435	AGGF1P2	0	0	2.1	0	1.33	0	0	0.47
ENSG00000261743		0	0	0	0	5.6	0	0	4.48
ENSG00000254796		0	0	2.05	0	0	0	40.75	0
ENSG00000227466	PDE4B-AS1	0	0	2.62	0	0	0	0	0
ENSG00000163947	ARHGEF3	9.85	9.5	11.65	0	6.73	24.67	2.01	13.3
ENSG00000163520	FBLN2	6.7	0.96	4.95	0	10.96	2.17	44.18	8.57
ENSG00000235239	ACTRT1P1	0	0	0	0	0	0	4.35	0.34
ENSG00000260545		0	0	0	0	0	0	0	3.17
ENSG00000289526		0	0	2.61	4.12	0	1.15	26.64	9.29
ENSG00000236056	GAPDHP14	0	0	0.58	0	0	0	12.08	0.42
ENSG00000239641	PLS1-AS1	0	0	1.84	0	0	0	0	0
ENSG00000177954	RPS27	295.85	237.73	89.02	65.1	109.96	120.37	0	93.25
ENSG00000147457	CHMP7	33.41	11.06	11.79	2.48	20.14	16.7	12.43	11.21
ENSG00000110801	PSMD9	39.3	29.08	14.85	6.76	11.07	22.3	56.23	18.69
ENSG00000126246	IGFLR1	0	0	11.86	6.99	0	0	155.91	16.48
ENSG00000254589	EIF4A2P3	0	0	0	0	0	0.93	0	0
ENSG00000213862	RPL7AP62	0	0	0.7	0	0	0	17.55	0.14
ENSG00000280091		8.65	0	1.42	0	0	0	6.28	0.81
ENSG00000125870	SNRPB2	16.44	11.57	7.6	14.45	15.6	8.91	29.29	10.82
ENSG00000130349	MTRES1	0	0	6.26	8.82	3.68	1.98	16.93	16.75
ENSG00000219758		0	0	0	0	0	0	0	0
ENSG00000155660	PDIA4	16.89	13.36	8.28	0.57	11.88	10.39	20.98	19.8
ENSG00000263171		0	59.67	0	32.7	0	0	0	11.94
ENSG00000267658	RAB5C-AS1	0	0	0	0	0	0	0	0
ENSG00000103326	CAPN15	14.75	7.4	18.73	0	7.33	21.25	13.51	17.31
ENSG00000232832	LMLN-AS1	0	0	1.83	0	0	0	0	0
ENSG00000225507		0	0	13.3	0	0	24.83	0	17.52
ENSG00000113597	TRAPPC13	24.15	2.44	11.74	0	21.49	3.33	13.84	7.86
ENSG00000237875		0	0	0	0	0	0	0	0
ENSG00000284378	MIR1244-1	0	0	0	0	0	0	0	0
ENSG00000114867	EIF4G1	23.03	58.67	132.37	24.53	110.94	102.66	80.75	175.3
ENSG00000289525		0	0	0	0	0	0	0	0
ENSG00000129197	RPAIN	4.68	32.5	14.49	3.33	6.18	6.79	56.82	11.53
ENSG00000184083	FAM120C	1.84	6.26	2.38	3.19	4.44	0.87	5.38	2.27
ENSG00000229924	FAM90A26	0	0	0.46	0	0	0	0	1.37
ENSG00000255992		0	0	0	0	0	0	0	0
ENSG00000186234	FAM86MP	0	0	0.62	0	0	0	4.02	0.44
ENSG00000184985	SORCS2	45.76	12.16	8.24	2.63	7.71	1.48	15.18	4.71
ENSG00000219757		0	0	0	0	0	0	0	3.07
ENSG00000228133		0	5.98	1.2	0	0	0	14.83	0
ENSG00000197646	PDCD1LG2	9.11	3.07	4.88	0	2.29	3.6	5.53	3.2
ENSG00000202440	SNORD42	0	0	0	0	0	0	0	0
ENSG00000206663	Y_RNA	0	0	0	0	0	0	0	0
ENSG00000254794		0	0	0	0	0	0	0	0
ENSG00000287129		30.55	20.77	0	0	0	0	0	0.57
ENSG00000207735	MIR520D	0	0	0	0	0	0	0	0
ENSG00000244568	RN7SL654P	0	0	2.3	0	0	0	65.22	0
ENSG00000237874		0	0	0	0	0	0	0	0
ENSG00000246250		9.62	30.49	27.56	5.46	7.99	16.75	41.21	10.62
ENSG00000289524		0	0	0	0	0	68.69	0	0
ENSG00000253596		0	0	0	0	0	0	0	6.28
ENSG00000072571	HMMR	0	3.97	4.1	0	1.7	3.22	5.45	1.97
ENSG00000200388	RNU6-618P	0	0	0	0	0	0	81	0
ENSG00000196468	FGF16	0	0	0.63	0	0	0	6.96	1.58
ENSG00000229330		0	0	0	0	4.56	0	0	0
ENSG00000250969		0	0	0.91	0	0	0	0	3.93
ENSG00000236676		0	0	0.88	0	0	0	0	0.63
ENSG00000183077	AFMID	0	0.55	6.14	2.81	6.64	9.23	86.7	22.98
ENSG00000121871	SLITRK3	0	0	2.94	0	0.53	0	3.36	3.99
ENSG00000240721	RPS4XP15	0	0	0	0	0	0	0	0
ENSG00000228132		0	0	1.92	0	0	0	0	0
ENSG00000287128		0	0	0	0	0	1.41	0	0
ENSG00000236735	RPL31P63	43.15	0	0	0	0	0	0	0
ENSG00000271286	CYTH1P1	0	14.23	2.4	0	0	0	12.47	8.05
ENSG00000225573	RPL35P5	0	0	1.69	0	0.86	0	0	0
ENSG00000108684	ASIC2	0	0	7.95	0	0	0	4.62	2.4
ENSG00000225505		0	27.33	9	0	16.36	10.48	0	19.41
ENSG00000230224	PHB1P9	0	0	1.33	0	0	1.21	29.48	8.62
ENSG00000204147	ASAH2B	15.71	1.53	8.24	0	4.61	3.11	1.09	15.26
ENSG00000260542		0	0	1.89	4.52	0	0	7.72	1.53
ENSG00000289523		0	0	8.89	0	16.38	1.79	11.54	19.17
ENSG00000235998	TAAR7P	0	0	0	0	0	0	0	2.15
ENSG00000184795	UNC93B5	0	0	0	0	0	0	0	0
ENSG00000211594	IGKJ4	0	0	0	0	0	0	0	0
ENSG00000131023	LATS1	35.28	28.98	19.82	0	24.17	19.28	4.97	31.05
ENSG00000279949		0	0	0	0	0	0	0	3.71
ENSG00000254576	OR4C1P	0	0	2.32	0	0	1.76	0	1.25
ENSG00000163421	PROK2	0	5.28	2.71	0	0	4.11	0.88	4.87
ENSG00000219755		0	0	0.38	0	0	0	0	0
ENSG00000111790	FGFR1OP2	10.89	2.56	17.67	0	19.94	22.15	17.43	17.72
ENSG00000254792		0	0	0	0	0	0	0	0
ENSG00000038210	PI4K2B	8.99	16.82	20.74	0	30.74	6.28	1.3	20.83
ENSG00000287127		0	0	2.19	0	0	0	0	0
ENSG00000251199		0	0	2.76	0	5.36	0	17.16	15.62
ENSG00000180910	TTTY11	0	0	2.19	0	0	0	0	0
ENSG00000100852	ARHGAP5	29.87	38.32	44.89	21.51	104.44	77	55.53	45.84
ENSG00000179817	MRGPRX4	0	0	0.37	0	0	0	0	3.15
ENSG00000110583	NAA40	9.65	5.82	16.8	0.49	7.69	13.19	16.8	5.27
ENSG00000115556	PLCD4	0	25.79	2.08	0	0.6	0.66	19.67	1.52
ENSG00000260541		0	0	0	0	0	0	0	0
ENSG00000289522		0	0	1.19	0	0	0	10.32	3.98
ENSG00000224063	CALCRL-AS1	0	17.65	2.74	0	5.68	6.61	0	9.36
ENSG00000243621		0	0	5.32	0	0	9.66	0	0
ENSG00000236674		0	0	1.17	0	0	0	0	0
ENSG00000230798	FOXD3-AS1	0	0	6.59	5.43	0	2.35	20.92	3.81
ENSG00000273962	IGKV2-40	0	0	0	0	0	0	0	0
ENSG00000287126		0	3.07	3.43	1.27	2.19	2.34	27.34	6.32
ENSG00000270445	COPS5P2	0	0	0	23.03	0	0	0	0
ENSG00000225914	TSBP1-AS1	0.18	5.4	24.29	10.44	5.09	8.07	67.55	28.08
ENSG00000289521		0	0	3.12	0	0	0	0	0.45
ENSG00000253593		0	0	0.99	0	0	0	0	0
ENSG00000070193	FGF10	0	0	1.69	4.96	2.55	0.1	7.89	3.27
ENSG00000211579	MIR759	0	0	0	0	0	0	0	0
ENSG00000143167	GPA33	0	5.73	1.82	0	0.75	0	7.88	1.02
ENSG00000243620		0	0	3.03	0	0	0	17.11	5.08
ENSG00000236673		0	0	12.03	0	0	0	15.04	4.11
ENSG00000240027		0	0	0	0	0	0	0	0
ENSG00000212309	SNORD70B	0	0	0	0	0	0	0	0
ENSG00000254790		0	0	0.8	0	0	0	0	1.15
ENSG00000287125		0	0	4.85	0	0.32	1.1	1.93	5.8
ENSG00000162885	B3GALNT2	68.88	24.48	23.69	10.94	24.8	9.97	15.37	23.89
ENSG00000278057	TEX28	0	0	3	0	0	0	0	0
ENSG00000237870		0	0	1.4	17.96	9.3	2.89	14.68	8.31
ENSG00000105246	EBI3	0	0	0.46	7.84	2.1	0	0	2.32
ENSG00000289520		0	9.21	5.37	0	7.05	0	0	1.61
ENSG00000275356	C7orf77	0	0	0	0	0	0	0	0
ENSG00000228878	SEPTIN7-DT	0	3.63	3.15	0	0.84	0	29.94	10.03
ENSG00000242474	LINC03015	0	7.4	8.18	0	4	0.81	48.44	0.69
ENSG00000279946		6.28	0	5.39	0	3.45	2.27	11.94	2
ENSG00000256762	STH	0	0	1.35	0	0	0	0	5.83
ENSG00000271686	TNPO3P1	0	0	0	0	0	0	0	0
ENSG00000250033	SLC7A11-AS1	4.94	13.44	4.24	1.16	1.49	0.33	7.7	11.94
ENSG00000204962	PCDHA8	0	0	1.07	0	0.73	0.48	6.42	2.54
ENSG00000273696	CT45A7	0	0	0	0	0	0	0	10.04
ENSG00000287124		0	0	0.84	0	0	3.43	0	0
ENSG00000251196		0	0	0	0	3.66	0	4	1.51
ENSG00000269086	LINC02965	0	0	3.02	9.06	0	0	14.96	6.23
ENSG00000153563	CD8A	0	16.56	2.51	0	0	0	15.96	6.35
ENSG00000255226	LINC02690	0	0	2.5	9.75	0	0	0.73	0
ENSG00000221545	MIR1255B2	0	0	0	0	0	0	0	0
ENSG00000174106	LEMD3	82.81	38.14	15.1	0	7.99	27.02	2.77	10.48
ENSG00000279945		0	18.23	0	0	0	2.71	0	0
ENSG00000259411	HNRNPA1P45	0	0	6.85	3.88	8.47	0	12.33	9.67
ENSG00000233078		0	0	0	0	0	0	12.54	0
ENSG00000288321		0	0	0	0	0	0	5.75	0
ENSG00000181995	LINC00301	0	0	0	0	0	0	0	6.75
ENSG00000159182	PRAC1	0	0	0	0	0	0	0	0
ENSG00000261437	LINC02894	0	0	2.61	0	1.18	1.58	0.93	1.02
ENSG00000225765	LINC01831	0	0	0	0	0	0	0	0
ENSG00000251450	RASGRF2-AS1	0	0	0.51	3.15	0.7	0.31	0	1.71
ENSG00000287123		0	0	0.3	0	0.87	0	1.95	0.55
ENSG00000251195		0	0	2.38	0	0	0	0	0
ENSG00000225742	LINC02036	0	0	3.6	0	0	0	2.56	3.54
ENSG00000248184	LINC02283	0	0	7.52	0	0	0	0	5.4
ENSG00000234275		0	0	1.17	0	1.69	0	0	1.55
ENSG00000277549		0	0	4.95	0	0	0	0	0
ENSG00000186792	HYAL3	0	0	9.52	0	1.48	0.54	92.45	5.99
ENSG00000243801	RN7SL461P	0	0	4.83	0	0	0	0	0
ENSG00000005469	CROT	12.54	24.19	9.01	0	32.49	1.84	0	5.01
ENSG00000224302		0	0	0	0	0	0	0	0
ENSG00000180096	SEPTIN1	7.22	12.31	4.88	0	0.87	4.92	37.74	20.07
ENSG00000185507	IRF7	0	17.98	18.58	0	11.34	44.69	51.81	8.64
ENSG00000241680	RPL31P49	0	0	5.02	0	0	0	27.99	0
ENSG00000287122		0	0	0.79	27.13	0	1.8	0	13.21
ENSG00000251194		0	30.49	11.92	0	14.49	11.55	22.72	36.55
ENSG00000143001	TMEM61	0	0	0	0	0	0	2.76	0.61
ENSG00000083622		0	0	4.98	0	0	0	0	0
ENSG00000078967	UBE2D4	5.64	11.35	15.14	0	9.23	3.41	0	5.43
ENSG00000230268	SSU72P8	0	0	2.94	0	0	0	0	0
ENSG00000207599	MIR520E	0	0	0	0	0	0	0	0
ENSG00000225898		0	0	4.99	0	0	0	0	0
ENSG00000222870	RNU6-1328P	0	0	0	0	0	0	0	0
ENSG00000277548		0	5.04	3.02	0	15.02	10.97	0	9.77
ENSG00000198502	HLA-DRB5	33.19	59.37	3.46	0	1.41	10.12	3.88	11.07
ENSG00000213614	HEXA	27.45	23.6	17.48	2.09	13.24	18.99	29.8	18.52
ENSG00000224301		0	0	0	0	0	0	0	0
ENSG00000250962		0	0	0.64	0	1.86	0	0	0
ENSG00000160961	ZNF333	18.65	14.78	10.67	4.7	9.28	12.31	10.55	21.1
ENSG00000168619	ADAM18	0	0	0.96	0	0	0	0	4.4
ENSG00000143882	ATP6V1C2	4.74	8.45	10.39	0	3.73	1.35	15.18	9.53
ENSG00000239202	RN7SL499P	0	0	0	0	0	0	0	0
ENSG00000278745		0	0	0	0	0	0	0	0
ENSG00000227188	MGAT3-AS1	0	0	0	0	0	0	0	0
ENSG00000287121		0	0	2.85	0	0	0	0	4.78
ENSG00000251193		0	0	0	0	0	0	0	3.42
ENSG00000251747	RNU7-60P	0	0	0	0	0	0	0	0
ENSG00000077264	PAK3	5.68	0	2.01	0	1.58	0	9.78	8.72
ENSG00000241220		0	0	1.79	0	2.22	1.62	0	1.29
ENSG00000282894	DUX4L33	0	0	2.26	0	0	0	0	0
ENSG00000234273		0	0	0	0	0	5.8	0	0
ENSG00000163220	S100A9	295.07	1043.02	414.64	33.37	496.81	554.21	153.73	202.71
ENSG00000234830	FAM197Y9	0	0	0.64	0	0	0	0	0
ENSG00000152977	ZIC1	0	0	2.61	0	2.4	0	16.92	10.84
ENSG00000205659	LIN52	0	2.95	8.13	0	4.92	3.04	4.32	4.78
ENSG00000201096	RNA5SP387	0	0	16.12	0	0	0	0	0
ENSG00000279942		0	0	2.32	1.73	0.73	0	0	0.59
ENSG00000179832	MROH1	11.09	12.43	19.54	6.13	19.88	29.31	33.11	58.48
ENSG00000270343	UNGP3	0	0	4.17	0	3.11	3.03	16.24	0.6
ENSG00000169550	MUC15	0	21.63	4.32	0	8.38	3.05	0	1
ENSG00000236430	KRT8P29	0	0	0.77	0	0	0.47	0	0
ENSG00000112996	MRPS30	15.4	56.61	36.42	6.47	75.15	14.06	15.82	26.82
ENSG00000177627	C12orf54	0	0	0	0	4.49	7.29	0	0
ENSG00000278744		0	0	4.5	0	0	0	0	0
ENSG00000017483	SLC38A5	32.88	0	3.59	9.7	26.71	16.84	17.47	26.46
ENSG00000287120		0	0	1.16	0	0	0.3	0	8.21
ENSG00000181444	ZNF467	0	2.81	1.08	0	3.96	1.31	6.36	11.15
ENSG00000224666	ETV7-AS1	0	0	2.05	0	0	0	0	0
ENSG00000235919	ASH1L-AS1	0	0	1.52	0.92	0.25	2.9	10.76	3.12
ENSG00000199088	MIR379	0	0	0	0	0	0	0	0
ENSG00000104324	CPQ	0	0	5.82	0	8.67	5.7	3.51	12.32
ENSG00000170178	HOXD12	0	0	3.26	9.23	0	0	7.91	1.16
ENSG00000232118	BACH1-AS1	0	0	4.8	0	0	12.11	0	12.07
ENSG00000099622	CIRBP	43.36	31.81	24.93	41.94	40.47	32.88	566.68	28.73
ENSG00000233562	RPS3AP8	0	10.5	0	0	0	0	0	4.13
ENSG00000274919		0	0	0	0	0	0	0	0
ENSG00000224698		0	0	0.83	0	0.09	0	1.22	0.15
ENSG00000237172	B3GNT9	5.59	1.9	5.2	0	5.65	0.96	11.42	4.1
ENSG00000250594	RNF14P2	0	0	0	0	0	0	0	32.24
ENSG00000137547	MRPL15	0	16.91	7.6	15.46	10.15	3.45	0	5.65
ENSG00000226153	CHP1P3	0	60.98	7.19	0	0	0	0	10.34
ENSG00000276348		0	0	0.91	0	0	0	3.16	0
ENSG00000246763	RGMB-AS1	0	3.69	4.31	1.34	0	0	27.61	4.58
ENSG00000230358	SPDYE21	11.23	5.45	6.89	0	1.56	6.81	0	3.26
ENSG00000236330	RPL5P9	0	0	1.23	0	0.93	0	0	0
ENSG00000278743		0	0	3.03	10.2	0	0.92	15.78	4.91
ENSG00000196767	POU3F4	0	0	0.53	0.09	0	0	4.16	4.77
ENSG00000237438	CECR7	0.43	1.15	4.94	5.45	3.34	0.4	3.44	3.72
ENSG00000137216	TMEM63B	4.26	4.07	23.16	0	23.42	25.17	17.02	25.23
ENSG00000150636	CCDC102B	0	2.21	10.53	0	18.8	2.36	28.6	6.61
ENSG00000213527		0	0	0	0	0	0	0	10.05
ENSG00000149716	LTO1	3.71	5.43	36.37	3.7	20.89	32.18	43.35	43.94
ENSG00000234271		83.46	0	2.11	0	0	0	0	0
ENSG00000115468	EFHD1	0	11.31	2.31	0	7.37	3.64	5.42	8.7
ENSG00000277545		0	0	2.9	0	1.6	0	2.51	0
ENSG00000274918		0	0	2.65	0	0	1.6	0	0
ENSG00000279940		0	8.13	2.54	0	4.48	0	6.22	4.34
ENSG00000244187	TMEM141	0	0	7.24	0	0	4.98	36.35	21.67
ENSG00000215018	COL28A1	20.8	0	9.36	0	13.78	2.91	20.54	10.71
ENSG00000270751	FBXW7-AS1	0	0	0	0	9.77	0	0	0
ENSG00000107201	DDX58	67.65	52.78	40.43	0	30.57	60.03	1.22	28.35
ENSG00000252319	Y_RNA	0	0	0	0	0	0	0	0
ENSG00000120800	UTP20	2.52	1.24	6.92	1.22	5.73	7.15	2.26	11.79
ENSG00000127928	GNGT1	0	0	0.54	0	1.77	0	0.04	3.1
ENSG00000139684	ESD	21.95	54.62	46.89	0	47	17.84	0	14.93
ENSG00000198393	ZNF26	12.78	2.13	6.84	0.2	7.93	10.69	8.78	13.58
ENSG00000277544		0	0	1.7	0	0	0	0	0
ENSG00000129214	SHBG	0	171.74	6.74	0	0	20.4	58.82	4.78
ENSG00000254387	MYL12AP1	0	0	3.41	0	0	0	0	0
ENSG00000136100	VPS36	108.53	44.86	50.44	0.74	83.05	28.55	26.66	15.97
ENSG00000206679	Y_RNA	0	0	0	0	0	0	0	0
ENSG00000243374	RN7SL72P	0	0	0	0	0	0	3.31	0
ENSG00000269399		0	0	3.26	0	0	0	0	4.86
ENSG00000069122	ADGRF5	54.96	2.63	8.09	1.45	11.83	3.26	4.55	6.81
ENSG00000180483	DEFB119	0	0	2.01	0	0	0	0	3.89
ENSG00000273640	WBP1LP8	0	0	0	0	0	0	0	0
ENSG00000273719		0	0	0	0	0	0	0	0
ENSG00000186407	CD300E	0.16	18.53	2.92	0.31	0.97	3.53	5.71	2.62
ENSG00000225774	SIRPAP1	0	0	0.94	0	0	0	20.38	0
ENSG00000221910	OR2F2	0	0	3.93	0	0	0	22.21	0
ENSG00000117525	F3	31.02	55.15	136.75	0	81.12	361.51	0	273.75
ENSG00000230614	DYNLL1P7	0	0	0	0	0	0	0	0
ENSG00000164556	FAM183BP	0	0	1.32	24.43	0.55	0	25.3	5.91
ENSG00000197990	ZNF734P	0	0	1.12	0	0	0	0	0
ENSG00000280208	GGT4P	0	0	0	0	0	0	0	0
ENSG00000252908	RNU6-1003P	0	0	0	0	0	0	0	0
ENSG00000225893		26.75	0	1.53	0	0	1.39	0	3.29
ENSG00000219074	SOD1P1	0	0	0	0	0	0	0	3.94
ENSG00000202016	RNU6-619P	0	0	0	0	0	0	0	87.07
ENSG00000197849	OR8G1	0	0	0.6	0	0	0	1.97	2.6
ENSG00000277543		0	0	0	0	0	0	0	4.58
ENSG00000208002	MIR643	0	0	0	0	0	0	0	0
ENSG00000221880	KRTAP1-3	0	0	0.71	0	0	0	0	0
ENSG00000283992	SLURP2	0	0	153.9	0	9.38	0	0	7.16
ENSG00000129455	KLK8	0	0	18.4	0	0	14.09	23.76	0
ENSG00000251935	RN7SKP179	0	0	3.52	0	0	2.13	0	0
ENSG00000276345		0	0	7.52	0	0	0	0	0
ENSG00000270467	IGHV3OR16-12	0	0	0	0	0	0	0	0
ENSG00000278783	MIR6071	0	0	0	0	0	0	0	0
ENSG00000178115	GOLGA8Q	0	0	0	0	2.53	0.45	22.55	7.93
ENSG00000259425		0	0	4.07	0	0	0	19.33	0.33
ENSG00000278740		0	0	0	0	4.19	0	0	2.64
ENSG00000251954	RNU6-496P	0	0	0	0	0	0	0	0
ENSG00000113810	SMC4	216.28	103.64	33.96	1.85	51.44	61.37	3.95	65.53
ENSG00000198468	FLVCR1-DT	0	0	5.31	1.23	0	0	39.74	7.42
ENSG00000189343	RPS2P46	0	0	1.56	0	0	1.36	23.01	0.61
ENSG00000169894	MUC3A	2.98	3.8	6.74	114.67	7.86	3.22	14.3	20.08
ENSG00000277542		0	0	0	0	0	0	0	0
ENSG00000152056	AP1S3	23.07	24.81	13.12	5.19	7.04	8.41	9.78	15.52
ENSG00000117362	APH1A	0	16.89	19	6	8.26	18.11	134.94	28.37
ENSG00000240486	RPL23AP54	0	0	0	0	0	0	0	0
ENSG00000222744	RN7SKP166	0	0	0	0	0	0	0	0
ENSG00000201026	Y_RNA	0	0	0	0	0	0	0	0
ENSG00000274915		0	0	0	0	0	0	0	0
ENSG00000267968		0	0	0	0	0	0	0	0
ENSG00000249661	TNRC18P1	0	0	1.12	0	1.04	0.08	6.94	3.42
ENSG00000242365	NDUFA5P5	0	0	0	0	0	0	0	0
ENSG00000270276	H4C15	0	0	15.72	2.75	3.14	2.69	86.75	6.86
ENSG00000269397		0	0	0	0	0	2.34	0	3.03
ENSG00000144406	UNC80	0.21	0	4.05	1.08	0.03	0	12.42	3.45
ENSG00000200922	Y_RNA	0	0	0	0	0	28.82	0	0
ENSG00000188677	PARVB	3.72	0.05	8.76	0.27	5.23	2.93	16.69	21.73
ENSG00000263125	ARL2BPP8	0	0	0	0	8.09	0	34.76	0
ENSG00000275146		0	0	0	0	0	363.17	0	0
ENSG00000268199		0	0	0	0	0	0	0	0
ENSG00000101333	PLCB4	11.39	1.57	7.02	0	8.98	2.46	8.47	10.42
ENSG00000204583	LRCOL1	0	0	0.67	0	0	0	18.46	2.97
ENSG00000227817	ARHGAP42P1	0	0	0.73	0	0	0	0	2.08
ENSG00000249910	TRIM51CP	0	0	0	0	0	0	0	1.96
ENSG00000151883	PARP8	55.65	33.67	23.44	3.46	23.45	22.62	64.15	26.53
ENSG00000272519		0	0	0	0	0	0	0	0
ENSG00000109610	SOD3	0	18.24	2.51	6.59	14.83	2.93	18.46	6.33
ENSG00000184624	ZNF72P	0	0	1.09	0	1.31	0	0	0
ENSG00000225329	LHFPL3-AS2	0	0	0.85	0	0	0.17	0	0
ENSG00000237510	GPAT2P1	0	0	0.81	0.24	0	0.61	0	1.35
ENSG00000119547	ONECUT2	1.28	0.68	1.38	0.11	0	0.13	21.48	1.76
ENSG00000276545	PCDHGB9P	0	4	2.25	0	5.13	0.95	5.58	1.46
ENSG00000164073	MFSD8	2.7	33.18	13.83	1.72	39.46	12.75	0	31.22
ENSG00000232148	FMO11P	0	0	0.39	0	0	0	7.55	0
ENSG00000277900	Metazoa_SRP	0	0	0	0	0	0	21.64	0
ENSG00000283689		0	0	0	0	0	0	9.87	0
ENSG00000171942	OR10H2	0	0	2.45	0	0	0	10.23	0
ENSG00000273716		0	0	0	0	0	0	0	0
ENSG00000259423		0	0	0	0	6.36	0	16.24	4.91
ENSG00000223495		0	0	0	0	8.53	0	0	0
ENSG00000284372	MIR6808	0	0	0	0	0	0	0	0
ENSG00000249849		0	0	0	0	7.57	0	0	0
ENSG00000272518		22.15	0	6.53	0	3.94	4.31	0	12.37
ENSG00000258225		0	0	3.75	0	0	0	0	2.69
ENSG00000226807	MROH5	0	0	0.83	1.89	0.33	0.24	3.66	1.81
ENSG00000168306	ACOX2	67.15	0	1.47	0	0	0	30.69	16.18
ENSG00000141522	ARHGDIA	18.92	50.68	21.97	0	22.85	51.2	234.85	44.42
ENSG00000186834	HEXIM1	12.74	7.99	9.44	12.75	13.65	7.84	24.08	9.92
ENSG00000227016	LINC02796	0	0	1.15	0	0	0	0	4.12
ENSG00000224692		0	0	0.65	0	0	0	0	0
ENSG00000150276	PPIAP26	0	0	5.59	0	4.64	0	0	0
ENSG00000257027		28.11	17.71	5.14	0	20.18	12.07	0	8.71
ENSG00000276462	LINC03025	0	0	1.79	0	0	0	16.13	2.27
ENSG00000278090	LUNAR1	0	0	2.46	0	0	0.87	4.97	0.58
ENSG00000130653	PNPLA7	20.74	6.26	3.87	11.14	0.97	0.52	20.13	5.67
ENSG00000178257	PRM3	0	0	2.81	0	0	0	0	0
ENSG00000283904	MIR155	0	0	0	0	0	0	0	0
ENSG00000251087	ALG1L3P	0	0	0	0	0	0	12.45	0
ENSG00000259422		0	2.56	1.1	0	0	0	0	0.32
ENSG00000248905	FMN1	27.27	10.84	13.7	1.15	16.79	18.7	22.97	9.36
ENSG00000204642	HLA-F	62.22	63.78	41.64	163.02	32.23	54.77	132.27	25.2
ENSG00000249848		0	0	2	0	0	2.42	0	0
ENSG00000258224		0	0	0	0	0	0	0	0
ENSG00000008018	PSMB1	20.92	17.44	19	0	36.95	17.37	5.25	35.72
ENSG00000182013	PNMA8A	0	3.15	3.05	3.92	0	0.19	5	3.91
ENSG00000105880	DLX5	0	0	9.31	0	1.7	4.51	21.5	2.94
ENSG00000142484	TM4SF5	0	0	2.33	3.71	0	0	17.29	0
ENSG00000234373	SNX18P7	0	0	1.79	0	0	0	0	0
ENSG00000139163	ETNK1	97.75	7.09	35.27	0	35.02	39.42	5.94	28.17
ENSG00000156671	SAMD8	4.31	15.92	11.6	9.22	15.74	22.6	3.64	11.86
ENSG00000224691		0	0	7.19	0	0	0	60.36	6.46
ENSG00000162777	DENND2D	7.04	3.79	20.55	0	13.82	11.88	33.85	14.61
ENSG00000202339	RNU4-45P	0	0	0	0	0	0	0	0
ENSG00000169249	ZRSR2	4.34	18.51	2.65	0	5.65	2.18	1.48	7.07
ENSG00000260456	C16orf95	0	0	2.91	5.61	1.58	0	5.86	0
ENSG00000278719	MCM8-AS1	0	0	0.55	0	2.74	0	0	3.17
ENSG00000253748	CYP4F44P	0	0	0	0	0	0	0	0
ENSG00000101464	PIGU	69.73	34.43	15.42	0	38.01	7.01	25.08	29.38
ENSG00000230440		0	0	0	0	0	0	0	0
ENSG00000259421		0	0	0	0	0	0	0	0
ENSG00000266767		0	0	1.02	0	2.11	2.43	13.07	3.29
ENSG00000284623	LINC02786	0	0	1.34	0	3.07	1.42	0	2.42
ENSG00000221836	OR2A5	0	0	3.07	0.04	0.12	0	4.02	1.59
ENSG00000252595	RN7SKP82	0	0	0	0	0	0	0	0
ENSG00000241749	RPSAP52	27.42	7.92	7	0.37	2.62	7.37	4.12	0.38
ENSG00000249847		0	0	2.63	0	0	0	0	0
ENSG00000211834	TRAJ57	0	0	0	0	0	0	0	0
ENSG00000272516		0	0	0	0	0	0	0	0
ENSG00000170185	USP38	4.34	10.03	8.15	0	13.74	7.59	9.82	12.95
ENSG00000115816	CEBPZ	6.91	13.48	24.39	0	22.97	11.41	2.59	19.62
ENSG00000258979	LINC02299	0	0	0.91	0	0	0	0	4.25
ENSG00000271236	SUMO2P15	0	23.27	2.46	0	16.33	0	0	0
ENSG00000257025		0	0	2.04	0	0	0	0	0
ENSG00000283686		0	0	0	0	0	0	0	0
ENSG00000148143	ZNF462	66.78	31.09	12.01	1.1	22.46	14.09	0	30.97
ENSG00000202229	RNU6-1138P	0	0	0	0	0	0	0	0
ENSG00000227271	RPL39P25	0	0	0	0	0	0	0	9.09
ENSG00000198104	OR2T6	0	0	0.33	0	0	0	0	2.27
ENSG00000259420		31.08	0	0.59	0	0	0	17.89	0
ENSG00000223492		15.73	0	0.97	0	10.06	0.2	8.86	2.56
ENSG00000124568	SLC17A1	0	0	0.9	0	0	0	0	0
ENSG00000225542	ZNF385D-AS1	0	0	2.38	0	0	0	0	1.14
ENSG00000253097	RNU2-19P	0	0	0	0	0	0	0	0
ENSG00000272515		0	0	3.19	0	0	0	0	1.43
ENSG00000124459	ZNF45	0	7.03	7.54	0	2.33	2.75	2.54	4.18
ENSG00000284883		0	0	0	5.65	0	0	18.87	0
ENSG00000129292	PHF20L1	37.97	65.24	25.63	0	60.01	32.36	33.48	49.58
ENSG00000277899	MLECP1	0	0	1.58	0	0	0	7.17	2.83
ENSG00000248648		0	0	0	0	0	0	29.8	0
ENSG00000204001	LCN8	0	0	1.76	0	0	0.59	23.31	2.55
ENSG00000269392		0	0	0	0	0	0	0	0
ENSG00000151704	KCNJ1	8.84	2.02	3.82	0	0	0.57	31.76	2.7
ENSG00000273712		0	0	2.55	0	0	0	0	0
ENSG00000266765		0	0	0	0	0	0	31.97	0
ENSG00000264902	MIR5701-3	0	0	0	0	0	0	0	0
ENSG00000223843	EFCAB6-AS1	0	0	1.36	1.78	4.02	0	0	8.35
ENSG00000235169	SMIM1	0	0	4.03	0	0	0	0	14.66
ENSG00000252867	RNU6-909P	0	0	0	0	0	0	0	11.22
ENSG00000284882		0	10.65	0.62	0	0	0	25.21	5.77
ENSG00000137038	DMAC1	0	14.94	6.53	7.87	3.79	3.95	0	2.81
ENSG00000278848	TP53TG3F	0	0	0	0	0	0	0	1.7
ENSG00000275669	MIR6744	0	0	0	0	0	0	0	0
ENSG00000248647		0	0	1.43	0	14.6	4.34	0	9.21
ENSG00000186439	TRDN	36.82	9.06	1.65	0	8.45	0.44	4.44	2.71
ENSG00000123739	PLA2G12A	5.27	8.91	5.88	0.14	37.79	4.48	0.76	4.84
ENSG00000283684		0	0	1.42	0	0	0	0	1.82
ENSG00000269391		0	0	1.35	0	0	0	0	0
ENSG00000264802	MIR5191	0	0	0	0	0	0	0	0
ENSG00000225066	MDM4P1	0	0	0	6.31	0	0	9.77	0.26
ENSG00000273711		0	18.89	1.23	0	20.95	1.09	0	16.15
ENSG00000125538	IL1B	0	58.97	64.22	27.63	2.32	140.86	0	63.16
ENSG00000270118		0	0	21.96	0	0	4.09	285.85	48.55
ENSG00000268193		0	0	0	0	4.65	0	0	0
ENSG00000283534	MIR374C	0	0	0	0	0	0	0	0
ENSG00000249239	RACK1P3	0	0	1.17	0	0	0	0	0
ENSG00000274713	MIR7974	0	0	0	0	0	0	0	0
ENSG00000242049	DNAJB8-AS1	0	0	1.16	0	0	0	7.19	1.04
ENSG00000207511	RNU6-771P	0	0	7.81	0	0	0	0	0
ENSG00000108509	CAMTA2	51	4.33	25	17.77	21.62	27.25	71.25	15.21
ENSG00000226046	AP1S2P1	0	0	1.64	0	0	0	0	0
ENSG00000059573	ALDH18A1	0.87	7.58	10.4	0	12.9	8.72	22.15	15.4
ENSG00000199705	Y_RNA	0	0	0	0	0	0	0	0
ENSG00000239304	DNM1P48	0	0	0	0	0	0	0	0
ENSG00000248646		0	0	1.26	0	0	0	0	9.03
ENSG00000271315		0	0	0	0	0	0	0	0
ENSG00000257022		0	0	1.12	0	0	0	0	0
ENSG00000092470	WDR76	12.6	2.02	4.58	0.37	2.2	3.74	5.22	5.84
ENSG00000137343	ATAT1	16.79	16.26	10.96	4.45	9.6	12.92	2.84	11.68
ENSG00000270117		0	0	0	42.96	0	0	10.75	0
ENSG00000200379	RN7SKP45	0	0	4.37	0	0	0	0	15.69
ENSG00000215583	ASS1P6	0	0	0	0	0	0	0	0
ENSG00000147509	RGS20	0	6.95	11.46	0	3.66	6.7	0	9.26
ENSG00000249843		0	0	0	0	0	0	0	3.9
ENSG00000272512		0	0.83	2.98	0	1.24	3.16	23.99	3.57
ENSG00000233973	LINC01360	0	0	3.1	2.14	0	0	0	6.06
ENSG00000271360	USP6NL-AS1	0	0	0.77	0	0	0	50.63	3.31
ENSG00000163288	GABRB1	0	22.55	7.18	0	0.42	0	0	1.41
ENSG00000236466	RCAN2-DT	0	0	0.63	0	0	0	3.64	4.05
ENSG00000248645		0	0	0.39	0	0	0	0	0
ENSG00000271314		0	0	3.94	1.86	0	0	0	0
ENSG00000221093		0	0	0	0	0	0	0	0
ENSG00000225670	CADM3-AS1	0	1.73	1.43	4.13	0.42	4.82	0	2.33
ENSG00000223959	AFG3L1P	0	4.88	15.63	7.33	22.9	10.76	49.02	28.18
ENSG00000280089		0	0	0	0	0	0	0	0
ENSG00000212516	RNU6-1268P	0	0	0	0	0	0	0	0
ENSG00000215533	LINC00189	0	0	5.47	0	0	0	14.69	5.07
ENSG00000152253	SPC25	4.01	19.96	13.81	0	1.64	6.21	15.42	17.91
ENSG00000229909	TRIM60P16	0	0	1.62	0	0	0	0	0
ENSG00000226366	CCDC12P1	0	0	1.23	0	0	0	0	0
ENSG00000270116		0	0	7.69	0	6.83	0	0	0
ENSG00000137413	TAF8	14.54	23.52	19.79	0.21	21.6	15.41	59.51	23.9
ENSG00000226645	BUD13-DT	0	0	0	0	0	0	0	0
ENSG00000268191		0	0	0	0	0	0	0	0
ENSG00000265874	MIR4489	0	0	0	0	0	0	0	0
ENSG00000249842		0	0	4.23	0	15.47	0	0	4.55
ENSG00000199107	MIR409	0	0	0	0	0	0	0	0
ENSG00000010219	DYRK4	15.38	0	20.67	0	4.46	2.76	22.75	54.12
ENSG00000182974	OR4M2B	0	0	0	0	0	0	0	6.41
ENSG00000249681	KRT19P3	0	0	1.99	0	0	0	20.73	2.86
ENSG00000271313		0	0	0	0	0	0	0	0
ENSG00000222207	RNA5SP407	0	0	0	0	0	0	0	0
ENSG00000229978	PRAMEF36P	0	0	0	0	0	0	0	0
ENSG00000280088		16.2	3.82	6.2	0	6.43	3.43	10.12	15.44
ENSG00000078487	ZCWPW1	0	0	6.24	0	0.74	0	21.38	0
ENSG00000230899	MAGEA8-AS1	0	0	0	0	0	0	0	0
ENSG00000220804	LINC01881	0	31.91	10.49	0	11.99	6.39	0	16.93
ENSG00000234065	MTND4P26	0	0	3.12	2.48	1.13	2.12	0	3.92
ENSG00000270115		0	0	0	22.44	0	3.84	0	0
ENSG00000255008	LINC02739	0	4.13	2.6	11.32	1.42	0	19.33	0
ENSG00000143184	XCL1	0	0	3.91	0	4.32	0	0	7.4
ENSG00000272510		60.48	0	9.22	0	37.47	0	0	21.21
ENSG00000196668	LINC00173	0	0	7.86	0	2.85	9.55	48.57	6.35
ENSG00000240793	UBA52P8	0	0	6.47	0	0	0	0	2.33
ENSG00000266445	NARF-AS1	31.85	0	0.66	0	0	5.16	0	1.41
ENSG00000264365		41.35	0	1.02	0	0	6.15	0	3.65
ENSG00000148426	PROSER2	0	2.11	11.5	5.14	0	10.72	8.96	19.79
ENSG00000280087		0	0	1.35	7.82	0	0.38	23.02	3.06
ENSG00000215961	MIR297	0	0	0	0	0	0	0	0
ENSG00000276350	MIR6858	0	0	0	0	0	0	0	0
ENSG00000163507	CIP2A	7.87	8.89	12.39	12.83	3.43	16.81	4.37	9.98
ENSG00000270114		0	0	5.62	0.57	0	0	0	0
ENSG00000263167		0	0	1.74	0	0	4.22	0	0
ENSG00000199914	SNORD114-16	0	0	0	0	0	0	0	0
ENSG00000263649	MIR3135B	0	0	0	0	0	0	0	0
ENSG00000264370	MIR3125	0	0	0	0	0	0	0	0
ENSG00000278825	RN7SL640P	0	0	0	0	0	0	0	0
ENSG00000271614	ATP2B1-AS1	0	0	2.03	2.29	0.99	0.94	8.44	0.85
ENSG00000182557	SPNS3	0	0	5.53	0	0	0	36.94	0
ENSG00000232946	RPL35AP20	0	0	7.81	0	0	0	0	1.4
ENSG00000266663	MIR3169	0	0	0	0	0	0	0	0
ENSG00000280086		0	0	1.55	5.47	0	0	4.04	2.96
ENSG00000212495	RNU6-332P	0	0	0	0	0	0	0	0
ENSG00000212380	SNORD115-45	0	0	0	0	0	0	0	0
ENSG00000229785	SLC25A38P1	0	0	0.58	0	0	0	0	0
ENSG00000144331	ZNF385B	0	0	3.31	0	38.04	0	14.3	0
ENSG00000234572	LINC01800	0	4.38	2.63	0.19	0	0	0.69	4.24
ENSG00000122483	CCDC18	3.74	49.26	5.65	0	10.22	5.79	31.82	3.14
ENSG00000115884	SDC1	80.4	18.62	79.45	0	65.11	92.33	19	166.54
ENSG00000189431	RASSF10	0	8.86	6.23	0	3.42	6.54	20.56	8.29
ENSG00000099260	PALMD	52.44	28	15.25	4.4	77.18	21.95	16.59	30.64
ENSG00000237119	LINC01056	0	0	0	0	0	0	0.56	0
ENSG00000163646	CLRN1	0	0	1.26	0	1.24	0.78	9.07	9.72
ENSG00000222246	MIR1471	0	0	0	0	0	0	0	0
ENSG00000280085		0	0	1.27	0	0	0	0	0
ENSG00000085871	MGST2	0	20.8	4.38	0	0	10.5	0	6.13
ENSG00000261736		0	0	4.84	0	3.61	0	0	0
ENSG00000251633	GYG1P1	0	0	0	0	0.54	0	0	0.58
ENSG00000254789		0	0	2.56	0	0	0	0	0
ENSG00000263165		0	0	0	0	0	3.16	0	0
ENSG00000254416	LINC02732	0	0	2.93	0	0.6	0	0	2.09
ENSG00000233882	LINC01680	0	0	0	0	0	0	0	0
ENSG00000253218	KLF3P1	0	0	3.7	0	0	13.42	0	3.79
ENSG00000204172	AGAP9	15.69	22.58	20.91	0.62	16.13	9.24	6.88	6.66
ENSG00000169306	IL1RAPL1	0	0	0	2.9	1.84	0	0	2.9
ENSG00000197475	ADAM3A	0	0	0.47	0	0	0	0	0
ENSG00000289519		0	0	6.56	0	0	0	0	1.35
ENSG00000243836	WDR86-AS1	0	0	1.72	12.06	0	0	52.55	0
ENSG00000172023	REG1B	0	0	4.39	0	0	0	35.11	4.51
ENSG00000206962	RNU6-74P	0	0	0	0	0	0	0	0
ENSG00000249619	HMGN1P13	0	0	0	0	0	0	0	0
ENSG00000241571	ATP5F1AP7	0	0	0	0.28	0	0	6.49	0
ENSG00000224914	LINC00863	28.17	5.8	10.16	2.31	8.41	9.48	7.65	20.02
ENSG00000091157	WDR7	16.81	50.95	18.52	0.05	13.03	14.78	29.49	55.27
ENSG00000239226	MRPS17P3	0	0	0	0	0	0	0	0
ENSG00000146833	TRIM4	5.76	5.67	9.83	0	6.97	8.34	3.84	11.46
ENSG00000119865	CNRIP1	0	19.54	4.34	4.74	6.87	2.46	12.17	5.92
ENSG00000225039	LINC01058	0	0	2.18	0	0	0	17.88	0
ENSG00000199031	MIR371A	0	0	0	0	0	0	0	0
ENSG00000263164		30.73	30.22	10.64	0	3.92	0	0	12.74
ENSG00000104804	TULP2	0	0	3.53	0	3.98	0	5.02	2.73
ENSG00000201541		0	0	0	0	0	0	0	0
ENSG00000237868		0	0	0	0	0	0	0	0
ENSG00000225968	ELFN1	0	0	1.78	0	0.19	3.69	19.81	3.41
ENSG00000260537		0	0	0	0	7.89	0	0	0
ENSG00000289518		0	0	0	0	0	0	35.8	6.86
ENSG00000088205	DDX18	29.96	35.09	26.7	0.57	27.22	26.07	3.26	37.76
ENSG00000232656	IDI2-AS1	19.83	3.89	6.55	0	6.77	4.47	53.27	12.88
ENSG00000165338	HECTD2	7.81	10.16	6.17	0	19.03	4.37	3.95	5.42
ENSG00000118946	PCDH17	1.92	0.25	2.24	0	3.18	3.17	4.6	6.64
ENSG00000280083		0	6.81	0.53	0	0	1.29	27.77	2.68
ENSG00000261734		0	0	0.67	0	0	0	0	0
ENSG00000254787		0	0	0	0	0	0	0	0
ENSG00000270110		116.78	0	5.81	11.73	20.06	3.68	0	1.43
ENSG00000224728	IMPDH1P8	0	0	0	0	0	0	5.84	3.96
ENSG00000233954	UQCRHL	0	0	7.87	0	0	0.12	3.41	19.76
ENSG00000188070	ZFTA	0	3.6	3.72	0	1.47	1.56	54.35	6.84
ENSG00000234213	FHP1	0	0	0	8.45	0	0	0	1.72
ENSG00000260536		0	0	2.6	0	7.01	7.88	0	7.48
ENSG00000289517		0	0	0	0	0	0	1.46	0
ENSG00000183807	FAM162B	0	0	1.57	0	0	0	0	6.01
ENSG00000084453	SLCO1A2	0	0	10.6	0	0	0	8.32	10.72
ENSG00000253866	TMEM97P2	0	0	0	0	0	0	0	0
ENSG00000198464	ZNF480	10.28	8.87	8.32	0	15.33	3.24	1.4	6.51
ENSG00000051108	HERPUD1	5.9	23.59	17.37	51.26	48.95	23.79	16.9	127.95
ENSG00000280082		0	0	0	0	0	0	0	0
ENSG00000105982	RNF32	0	0	2.43	0	3.46	1.73	18.81	3.73
ENSG00000266820	KPNA2P3	26.32	13.66	0	0	0	15.14	0	12.16
ENSG00000254786		0	0	0.48	0	0.4	0	0	1.37
ENSG00000181950	OR4A13P	0	0	0.58	0	0	0	0	0
ENSG00000152464	RPP38	0	0	4.05	0	0.62	10.67	16.51	3.76
ENSG00000166401	SERPINB8	0	8.65	45.42	10.56	11.31	5	0	12.39
ENSG00000204252	HLA-DOA	0	22.1	17.36	0	36.79	3.7	82.8	16.48
ENSG00000122085	MTERF4	12.69	36.4	13.9	8.74	27.91	8.52	16.34	21.02
ENSG00000250587	HPRT1P2	0	0	0	0	0	0	0	0
ENSG00000146872	TLK2	93.34	26.63	28.43	2.94	47.95	39.39	16.61	43.33
ENSG00000279920	LINC01651	0	0	3.64	0	0	0	0	0
ENSG00000289516		0	0	0.61	0	0	0	0	5.66
ENSG00000162727	OR2M5	0	0	0.58	0	0	0	18.04	0.83
ENSG00000266515	MIR4452	0	0	0	0	0	0	0	0
ENSG00000229322		0	0	0	0	0	0	7.43	0
ENSG00000255983		0	0	0.75	0	0	0	0	2.16
ENSG00000175893	ZDHHC21	14.93	8.85	11.16	0	10.15	19.64	4.98	4.81
ENSG00000229390	MICD	0	0	0.68	0	0	0	0	0.49
ENSG00000224312	MCCD1P2	0	0	5.77	0	0	0	0	0
ENSG00000164611	PTTG1	0	0	23.99	0	4.54	12.04	20.5	17.81
ENSG00000235521	USP9YP27	0	0	0	0	0	0	0	0
ENSG00000007376	RPUSD1	0	1.74	8.71	0	4.47	7.05	44.13	7.38
ENSG00000047644	WWC3	9.7	24.74	12.02	0	10.4	12.66	6.84	5.8
ENSG00000111229	ARPC3	116.72	42.37	62.45	24.64	121.71	88.4	22.19	63.72
ENSG00000261732		0	0	1.74	0	1.62	0.6	0	4.99
ENSG00000254785		0	0	0	0	0.46	0	0	4.72
ENSG00000158089	GALNT14	0	0	0.75	0	2.69	8.16	32.98	7.59
ENSG00000241219		0	0	1.27	0	0	0	0.79	3.48
ENSG00000260534		0	1.07	2.45	0	3.49	0	0	5.94
ENSG00000259831	LINC00567	0	0	3.3	0	0	0	11.55	1.08
ENSG00000289515		0	0	0.79	0	0	0	17.53	2.28
ENSG00000201725	RNU6-304P	0	0	0	0	0	0	0	0
ENSG00000274494	MIR6832	0	0	0	0	0	0	0	0
ENSG00000134001	EIF2S1	63.06	27.05	30.7	19.26	31.52	24.7	27.53	17.89
ENSG00000101084	RAB5IF	0	0	49.09	12.88	24.88	22.14	18.72	26.43
ENSG00000138698	RAP1GDS1	82.97	6.53	18.38	0	31.18	7.66	13.3	34.85
ENSG00000229321		0	0	4.02	0	8.98	1.82	1.95	11.56
ENSG00000276088	RN7SL620P	0	0	2.19	0	0	0	43.76	0
ENSG00000185894	BPY2C	0	0	0	0	0	0	0	0
ENSG00000264717	NPY4R2	0	0	0.38	0.51	0.12	0	4.35	0
ENSG00000125820	NKX2-2	0	0	1.95	0.17	0.42	0.3	4.46	2.81
ENSG00000235101	SETP9	0	0	3.3	10.28	0	0	45.53	4.27
ENSG00000228123		0	0	0.72	0	0	0	0	0
ENSG00000261731		0	0	0.83	14.49	0	0	0	2.66
ENSG00000147687	TATDN1	58.72	42.28	17.2	0	21.78	3.54	16.2	40.23
ENSG00000264539	MIR548AR	0	0	0	0	0	0	0	0
ENSG00000247699	FABP6-AS1	0	0	1.53	4.47	0	0	3	5.5
ENSG00000207385	RNU6-310P	0	0	0	0	84.17	0	0	0
ENSG00000287119		0	0	1.61	5.34	0	0	6.7	2.31
ENSG00000164244	PRRC1	30.53	25.85	18.39	0	61.16	25.72	8.66	38.92
ENSG00000254377	MIR124-2HG	0	0	3.23	4.52	0	1.63	48.85	11.04
ENSG00000222236	RNA5SP163	0	0	0	0	0	0	0	0
ENSG00000289514		0	0	1.46	0	0	0	9.03	0
ENSG00000253586		0	0	1.78	0	0	5.38	0	6.39
ENSG00000278122	AQP7P5	0	0	0	0	0	0	0	0
ENSG00000163586	FABP1	0	0	2.97	0	0	0	30.29	0
ENSG00000243613		0	0	0	0	0	0	0	0
ENSG00000186152	LILRP1	0	0	0.78	9.83	0	0	17.1	0
ENSG00000285470	TUSC2P1	0	0	0	0	0	0	0	0
ENSG00000260057	LINC01571	0	0	1.11	0	2.65	0	0	0
ENSG00000284450	MIR664B	0	0	0	0	0	0	0	0
ENSG00000172831	CES2	11.15	9.97	36.72	27.9	30.87	33.58	97.23	36.54
ENSG00000102794	ACOD1	0	0	1.24	0	0	0	0	0.89
ENSG00000226543	MYL6P1	0	0	1.32	0	0	0	0	0
ENSG00000254783		0	0	0.75	0	0	7.71	0	3.23
ENSG00000233425	KRT18P67	0	0	1.72	0	0	0	9.31	0
ENSG00000287118		0	0	0.71	0	1.66	0	0	2.03
ENSG00000264699	LINC01912	0	0	0	0	0	0	0	2.79
ENSG00000151726	ACSL1	30.27	15.47	25.73	4.55	20.15	31	9.96	17.03
ENSG00000122733	PHF24	0	0	1.14	0	0	4.21	25.22	2.46
ENSG00000232403	RPL27P5	0	0	4.22	0	12.24	0	0	6.06
ENSG00000248205	H3P17	0	0	0	0	0	0	0	0
ENSG00000231981	RPL7L1P12	0	0	4.59	0	0	0	0	0
ENSG00000280832	GSEC	30.99	0	5.48	6.78	2.83	2.51	29.56	8.36
ENSG00000199153	MIR30D	0	0	0	0	0	0	0	0
ENSG00000230636	RPL36P1	0	0	0	0	0	0	0	0
ENSG00000260532		0	0	0.88	0	0	0	8.83	0
ENSG00000136045	PWP1	32.03	3.82	11.09	0	7.45	12.31	0	11.18
ENSG00000289513		0	0	3.75	0	0	0	8.29	4.71
ENSG00000253585		0	0	0	0	0	4.08	28.48	1.21
ENSG00000177946	CENPBD1P	0	0	3.49	0	0	1.62	18.97	5.25
ENSG00000102802	MEDAG	0	0	2.67	0	3.74	0.14	2.94	4.79
ENSG00000236665		0	0	0	0	0	0	0	0
ENSG00000279939		0	0	0.41	0	0	0	0	2.46
ENSG00000203811	H3C14	0	0	0	0	0	0	0	0
ENSG00000277184	SNORA9	0	0	14.9	0	0	74.74	0	0
ENSG00000270814	DMAC1P1	0	0	0	0	0	0	0	14.91
ENSG00000238094		0	0	0	0	0	0	47.54	0
ENSG00000205209	SCGB2B2	2.03	2.83	2.53	0	1.87	0.72	36.95	2.8
ENSG00000152192	POU4F1	0	0	0.65	1.98	0	0	9.06	1.05
ENSG00000287117		0	0	1.06	0	0	0	8.26	1.27
ENSG00000251189		0	0	0	0	0	0	0	0.75
ENSG00000259051	HNRNPUP1	0	0	1.94	0	0	0	0	4.2
ENSG00000212278	SNORD81	0	0	0	0	0	0	0	0
ENSG00000237862		0	0	1.15	0	0	0	0	2.2
ENSG00000178021	TSPYL6	0	0	1.01	4.28	2.71	0.71	0.66	1.33
ENSG00000234269		0	0	0	0	0	0	0	1.81
ENSG00000289512		0	0	1.78	0	0	0	0	0
ENSG00000253584		19	0	0	0	0	0	0	2.77
ENSG00000239291		0	0	4.81	0	4.55	7.48	0	1.97
ENSG00000250957		0	0	0	0	0	0	3.05	0
ENSG00000236664		0	0	0	0	0	0	0	0
ENSG00000073584	SMARCE1	86.89	78.15	40.04	25.83	42.61	25.59	11.82	38.18
ENSG00000235455	IQCF5-AS1	0	0	0.34	0	0	0	0	0
ENSG00000175718	RBMXL3	0	0	0.15	0	0	0	6.75	1.27
ENSG00000213385	RPL7AP39	0	0	3.51	0	0	0	0	2
ENSG00000228120		0	0	1.28	0	0	0	1.67	0.37
ENSG00000270111	CELF2-DT	0	0	3.74	0	0	1.43	12.05	6.5
ENSG00000225769	CROCCP1	0	0	0.54	0	0	0	3.26	1.15
ENSG00000102181	CD99L2	25.4	20.75	6.26	0	4.26	7.03	12.41	22.86
ENSG00000173875	ZNF791	45.12	37.81	17.45	0	55.84	12.08	13.19	18.64
ENSG00000251188		0	0	1.05	0	10.03	0	0	0
ENSG00000198899	MT-ATP6	10409.8	7466.16	8026.83	2428.72	5942.82	7649.03	932.37	4738.67
ENSG00000214376	VSTM5	0	22.88	1.93	0	0	2.64	11.33	3.53
ENSG00000237861		0	0	0	0	0	0	0	0
ENSG00000227737	OR8B1P	0	0	2.27	0	0	0	0	0
ENSG00000260530		0	0	0	0	0	0	0	2.11
ENSG00000234268		0	0	5.72	0	0	22.38	0	0
ENSG00000241837	ATP5PO	0	0	54.81	0.9	44.73	24.99	34.29	12.31
ENSG00000131507	NDFIP1	26.81	18.15	22.96	0	51.79	28.24	31.64	24.66
ENSG00000289511		2.03	5.11	5.85	0.39	0	1.35	2.56	5
ENSG00000253583		0	0	0	0	0	0	0	0
ENSG00000136895	GARNL3	7.27	0.16	21.36	1.72	4.02	7.64	8.67	25.01
ENSG00000219102	HNRNPA3P12	0	0	3.54	15.39	0	1.53	23.72	8.73
ENSG00000115419	GLS	65.01	78.81	49.91	17.74	85.56	62.09	7.77	63.89
ENSG00000250956		0	0	0	0	0	0	0	0
ENSG00000171490	RSL1D1	101.29	41	41.72	1.65	33.53	10.86	8.76	20.95
ENSG00000204963	PCDHA7	0	0	0.81	0	0	0	7.56	1.51
ENSG00000213559	HNRNPA1P64	0	0	1.18	0	0	0	0	0
ENSG00000137288	UQCC2	9.88	0	20.91	0	22.56	2.12	16.42	7.62
ENSG00000254780		0	0	0	0	0	0	0	0
ENSG00000227883	ATP6V0E1P4	0	0	0	0	0	0	0	0
ENSG00000251187		0	0	4.1	0	4.44	0	10.83	5.61
ENSG00000268532	LINC02135	0	0	0.75	0.36	0	0	15.73	0
ENSG00000118246	FASTKD2	25.95	5.42	14.09	0.64	15.48	6.94	22.05	7.57
ENSG00000246774	COL25A1-DT	0	0	1.07	0	0	0	0	0.19
ENSG00000289510		0	0	0.88	0	0	0	0	1.58
ENSG00000175619	OR4B1	0	0	0.58	0	0	0	0	0
ENSG00000250955		0	0	2.02	0	0	0	0	2.9
ENSG00000236662		0	0	1.32	0	0	0	0	0
ENSG00000227404	KRT8P20	0	0	0.37	0	0	0	6.84	0
ENSG00000279936		0	3.17	0.63	0	0	0	0	2.28
ENSG00000233069		0	0	0	0	0	0	0	0
ENSG00000266553	RN7SL356P	0	0	2.89	0	0	0	33.34	8.31
ENSG00000114473	IQCG	7.3	14.7	13.63	0	15.76	8.32	26.74	36.86
ENSG00000270831	NF1P1	0	0	0.73	0	0	0	0	4.53
ENSG00000230942	HMGN1P5	0	0	2.66	0	0	0	0	7.64
ENSG00000242411		0	0	2.8	0	0	0	0	0
ENSG00000235464		0	0	0	0	0	0	0	0
ENSG00000189129	PLAC9	55.41	0	3.56	7.03	0	0	0	0
ENSG00000287114		0	0	0	0	0	0	18.78	0
ENSG00000251186		22.07	20.29	3.4	0	0	0	0	0
ENSG00000260589	STAM-DT	0	0	1.59	4.35	0	2.88	5.95	2
ENSG00000258650	HSBP1P1	0	0	0	0	0	0	0	0
ENSG00000277610	RNVU1-4	0	0	11.23	0	0	17	0	0
ENSG00000238713	Y_RNA	0	0	0	0	0	0	0	0
ENSG00000253581		0	0	0	0	0	0	0	4.48
ENSG00000250954		0	0	0.43	0	3.97	0	0	5.91
ENSG00000279935		0	0	0.18	0	0	0	0	0
ENSG00000240015		0	0	1.83	0	3.8	0	0	0
ENSG00000233068		0	0	1.36	0	0	0	0	21.98
ENSG00000238090		0	0	0	0	0	0	22.25	2.97
ENSG00000242928	RN7SL868P	0	0	0	0	0	0	0	0
ENSG00000214719		25.21	6.51	15.59	9.49	10.47	10.31	9.73	11.25
ENSG00000124664	SPDEF	0	0	0.28	0	0	0	1.46	0.8
ENSG00000246214	RETREG1-AS1	0	3.82	1.29	0.47	2.85	5.17	0	3.79
ENSG00000235463		0	0	0	0	0	0	0	0
ENSG00000141086	CTRL	89.22	5.05	1.35	0	7.53	18.47	0	10.81
ENSG00000278737		0	0	1.83	0	3.79	0	10.68	0
ENSG00000171649	ZIK1	0	0	6.83	0	2.19	0	0	8.53
ENSG00000287113		0	0	4.15	0	0	1.88	13.46	7.45
ENSG00000251185		0	0	0	0	0	0	0	2.74
ENSG00000168090	COPS6	0	6.06	8.74	26.99	10.32	14.58	18.42	69.63
ENSG00000055732	MCOLN3	17.87	84.12	5.67	0	17.72	0	1.59	9.14
ENSG00000225889		0	20.26	9.42	16.39	2.52	1.62	15.57	23.79
ENSG00000236853	OR2R1P	0	0	3.46	0	0	2.45	17.28	0
ENSG00000186350	RXRA	4.97	16.67	21.08	5.57	12.11	22.44	74.28	16.28
ENSG00000214510	SPINK13	0	0	0	0	0	0	0	0
ENSG00000268307	LINC02560	0	0	27.34	0	4.86	7.09	32.04	4.68
ENSG00000233237	LINC00472	81.04	11.36	8.99	1.2	22.72	16.59	34.57	31.33
ENSG00000278857	IGKV1D-12	0	0	0	0	4.66	0	0	38.44
ENSG00000202470	Y_RNA	0	0	17.85	0	0	0	0	0
ENSG00000102910	LONP2	24.01	14.65	12.68	5.23	22.87	10.93	1.99	13.63
ENSG00000180626	ZNF594	3.31	1.63	3.29	0	2.03	0.32	2.59	3.23
ENSG00000116237	ICMT	4.79	11.78	21.52	1.65	14.29	19.17	114.76	8.5
ENSG00000154945	ANKRD40	7.6	18.7	18.57	0	19.03	14.43	14.5	19.68
ENSG00000252660	Y_RNA	0	0	0	0	0	0	0	0
ENSG00000229083	PSMA6P2	0	0	1.96	0	0	0	0	8.82
ENSG00000278736		0	0	1.63	0	0	0	33.68	0
ENSG00000214351	OR1X5P	0	0	1.04	0	0	0	0	5.7
ENSG00000287112		0	0	0.64	0	0	0	4.59	2.76
ENSG00000251184		0	0	0	0	0	0	0	0
ENSG00000130520	LSM4	0	30.81	10.47	4.78	2.05	7.39	55.15	21.47
ENSG00000264292	MIR2467	0	0	0	0	0	0	0	0
ENSG00000232835		0	0	0	0	0	0	0	0
ENSG00000169618	PROKR1	0	0	0.95	0	0	0	1.89	0
ENSG00000244461	LINC02077	0	0	0	0	0	0	0	0
ENSG00000166140	ZFYVE19	0	5.64	6.37	2.49	15.29	10.75	5.29	18.91
ENSG00000169213	RAB3B	3.2	3.11	1.77	0.84	0.05	0.38	0.31	3.03
ENSG00000279933		10.37	0	1.86	0	1.43	2.73	3.28	5.07
ENSG00000265905	RN7SL96P	0	0	0	5.02	0	1.76	0	1.81
ENSG00000183784	DOCK8-AS1	0	0	3.58	0	2.83	0.45	3.61	1.72
ENSG00000087269	NOP14	0	1.68	18.75	3.02	8.87	7.75	5.67	8.87
ENSG00000281491	DNAJB5-DT	0	0	0.74	0	0	0	0	3.2
ENSG00000228536	LYPLAL1-AS1	10.07	7.8	7.06	0	5.37	0	0.64	6.52
ENSG00000169288	MRPL1	0	13.29	5.65	0	31.35	8.39	0	5.22
ENSG00000240409	MTATP8P1	0	0	11.38	0	0	0	0	0
ENSG00000235461		0	0	0.49	0	0	0	20.05	2.82
ENSG00000287111		0	0	11.49	0	0	0	0	0
ENSG00000227063	RPL41P1	0	0	247.2	0	0	0	0	59.79
ENSG00000224940	PRRT4	0	0	3.69	0	0	2.16	65.99	3.37
ENSG00000213519		0	0	0	0	20.62	0	0	0
ENSG00000232834		0	0	0	0	0	0	0	0
ENSG00000156222	SLC28A1	0	0	1.44	3.23	0	0.73	18	1.38
ENSG00000133878	DUSP26	13.13	0	2.31	0	1.58	0	10.48	6.51
ENSG00000217874	OR4F7P	0	0	0	0	2.18	0	14.44	0
ENSG00000268794	VN1R90P	0	0	0.77	0	0	0	0	2.76
ENSG00000279932		0	0	1.63	0	0	0	0	0
ENSG00000272462	LINC02980	0	10.52	5.11	0	1.93	7.66	17.07	6.05
ENSG00000112759	SLC29A1	47.74	18.96	20.67	3.14	11.89	15.4	60.9	33.55
ENSG00000227788	MTCO3P43	0	0	0	0	0	0	0	5.16
ENSG00000168140	VASN	3.71	0	2.19	4.26	0.98	5.85	23.8	3.93
ENSG00000239305	RNF103	14.74	23.92	9.56	0.73	22.3	25.61	18.34	8.59
ENSG00000278734		0	0	0	0	0	0	0	0
ENSG00000259538	UBE2Q2P11	0	0	0	0	0	0	0	0
ENSG00000274822	MIR6762	0	0	0	0	0	0	0	0
ENSG00000225886		0	0	6.04	0	5.51	10.23	0	1.34
ENSG00000238132	GOLM2P1	0	0	0.41	0	0	0	0	0
ENSG00000234262		0	0	0	0	0	4.05	0	0
ENSG00000202268	U3	0	0	3.65	0	0	0	0	0
ENSG00000285753	LCEP3	0	0	0	0	0	0	0	0
ENSG00000014824	SLC30A9	49.75	70.95	22.86	0	38.16	13.74	2.79	11.48
ENSG00000132623	ANKEF1	0	2.6	6.78	0	4.24	1.51	0	2.48
ENSG00000250950		148.67	35.72	16.87	0	23.6	10.51	0	10.1
ENSG00000279931		0	0	2.98	0	0	0	0	0
ENSG00000233064		0	0	0	0	0	0	0	0
ENSG00000139645	ANKRD52	12.94	27.92	21.71	3.57	21.09	23.45	47.55	22.67
ENSG00000148704	VAX1	0	2.08	6.28	3.63	0.7	0.65	10.85	4.24
ENSG00000239200	RPL22P20	0	0	0	0	0	0	0	11.9
ENSG00000223540	RPS15AP5	0	0	0	0	0	0	0	0
ENSG00000257108	NHLRC4	0	0	2.38	13.82	0	0	8.82	2.88
ENSG00000230437		0	0	0	0	0	0	0	0
ENSG00000259418		0	0	0	0	0	0	0	0
ENSG00000226142	RPL35P8	0	0	0	0	0	0	0	0
ENSG00000278733		0	0	3.05	0	0	0	0	10.24
ENSG00000225347	SLC25A5P8	0	0	2.43	0	0	0	0	0
ENSG00000198356	GET3	0	0	12.56	0	10.36	6.81	13.57	13.27
ENSG00000137875	BCL2L10	0	0	2.13	0	0	4.84	37.28	1.44
ENSG00000176728	TTTY14	0	0	7.88	0	1.91	3.71	0	0
ENSG00000117519	CNN3	0	21.33	10.18	0	41.42	26.71	14.88	16.58
ENSG00000225885		13.31	0	17.26	0	10.36	1.8	24.88	6.84
ENSG00000258668	COX6CP11	0	0	3.25	41.33	0	0	0	0
ENSG00000234261		0	9.78	4	0	1.04	0.81	40.72	5.69
ENSG00000199020	MIR381	0	0	0	0	0	0	0	0
ENSG00000277535		0	0	1.18	0	0	0	4.99	1.91
ENSG00000125965	GDF5	0	0	1.33	1.84	0	0	6.26	1.33
ENSG00000213700	RPL17P50	0	0	5.32	0	0	3.32	0	0
ENSG00000236769	LINC02659	0	0	0.9	0	0	0	15.42	0
ENSG00000279930		0	0	0.72	3.56	0.79	0	4.37	2.58
ENSG00000157119	KLHL40	0	0	0.21	2.92	0.6	0	7	0.3
ENSG00000232332	ARL5AP5	0	0	1.38	0	0	0	0	0
ENSG00000214447	FAM187A	0	0	0	0	0	0.18	0	0
ENSG00000276337		0.58	0	3.44	0	1.79	1.46	8.98	3.75
ENSG00000213754	KPNA4P1	0	0	0	4.42	3.81	0	0	4.22
ENSG00000137767	SQOR	0	0	17.47	0	5.17	44.18	7.88	15.69
ENSG00000275139		4.08	1.58	2.83	0	1.23	1.25	0	3.24
ENSG00000106536	POU6F2	0	0	8.11	0.24	0	0	22.33	10.08
ENSG00000225884		0	0	1.5	0	0	0	0	0
ENSG00000122033	MTIF3	20.14	44.01	47.51	0	25.73	24.84	0	19.51
ENSG00000277534		0	2.83	8.38	0	5.58	2.42	0	7.33
ENSG00000219773	RPSAP45	0	0	3.54	0	0	0	0	0
ENSG00000231458	RNASEH1P2	0	0	0.7	8.41	0	0	35.46	0
ENSG00000172766	NAA16	20.24	13.9	17.95	0	23.47	9.21	17.61	9.1
ENSG00000254175	IGLVI-42	0	0	0	0	0	0	2.11	0
ENSG00000261359	PYCARD-AS1	0	0	0	0	0	0	4.62	1.06
ENSG00000108256	NUFIP2	52.27	46.03	40.69	24.84	31.61	32.86	7.19	38.71
ENSG00000263426	RN7SL471P	0	0	13.39	0	0	0	0	0
ENSG00000244607	CCDC13	0	0	3.31	6.46	0	0	30.06	0.33
ENSG00000201075	Y_RNA	0	0	0	0	0	0	0	0
ENSG00000230435		0	0	0	0	0	0	0	0
ENSG00000091490	SEL1L3	0	6.25	33.91	0	91	14.32	15.74	63.11
ENSG00000181315	ZNF322	0	18.46	4.7	0	12.3	3.26	14.87	8.45
ENSG00000139718	SETD1B	4.32	9.63	10.54	2.83	8.71	10.15	13.51	15.5
ENSG00000173976	RAX2	0	0	0.48	0	0	0	12.29	0
ENSG00000179242	CDH4	0	0	1.45	0	0.31	0.23	2.37	1.47
ENSG00000275138		0	0	0	0	0	0	0	15.33
ENSG00000106302	HYAL4	0	0	0.86	0	0	0.59	0	0.94
ENSG00000122862	SRGN	76.71	81.53	28.02	26.32	22.5	42.66	35.93	45.3
ENSG00000149418	ST14	0	11.52	50.35	0	16.15	31.75	21.54	26.86
ENSG00000253073	RN7SKP295	0	0	0	0	0	0	0	0
ENSG00000125997	BPIFB9P	0	0	0.45	0	0	0	0	0
ENSG00000253345	IGHVII-22-1	0	0	0	0	0	0	0	30.25
ENSG00000110367	DDX6	47.99	57.63	53.78	2.22	56.77	25.62	32.48	73.63
ENSG00000284879		0	0	0.8	0	7.74	0	0	4.46
ENSG00000224685		0	0	4.06	0	0	0	0	0
ENSG00000269388		0	0	3.4	0	0	0	63.52	0
ENSG00000235290	HLA-W	0	0	2.87	0	0	0	18.68	1.55
ENSG00000141646	SMAD4	54.9	19.44	44.52	16.55	40.5	24.22	2.55	31.64
ENSG00000259415		0	0	5.65	0	0	0	0	0
ENSG00000235903	CPB2-AS1	0.14	0	11.64	0	1.97	7.42	26.31	15.79
ENSG00000278730		0	28.11	6.08	0	15.39	10.07	4.13	9.47
ENSG00000265806	MIR4292	0	0	0	0	0	0	0	0
ENSG00000231017	RPS27P10	0	0	0	0	0	0	0	0
ENSG00000213514		0	0	1.33	0	0.63	1.24	0	1.09
ENSG00000206567		0	0	15.59	11.97	5.14	0.31	21.89	25.92
ENSG00000277532		0	0	2.89	0	2.69	0	0	2.6
ENSG00000257986	LINC02306	0	0	0.17	0	0	0	0	1.47
ENSG00000270196	GTF3C6P3	0	0	0	0	0	0	0	0.65
ENSG00000236297	EEF1A1P23	0	0	0.95	0	0	0	0	0
ENSG00000230166	RPL35AP24	0	0	0	0	0	0	0	0
ENSG00000244264	RN7SL597P	0	0	0	0	0	0	17.47	14.63
ENSG00000207439	Y_RNA	0	0	0	0	0	0	0	0
ENSG00000233060		0	0	1.34	0	0	4.87	0	0
ENSG00000276334		11.7	14.56	15.2	0	18.76	15.86	6.74	12.55
ENSG00000234336	JAZF1-AS1	0	0	0.99	9.09	0	0	3.01	4.4
ENSG00000170903	MSANTD4	7.02	2.21	4.58	15.15	4.78	3.47	9.7	4.53
ENSG00000269387		0	0	0	0	0	0	0	7.64
ENSG00000256077	LINC02442	0	0	0	0	6.19	0	0	0
ENSG00000224219	SEC61GP1	0	0	0	0	0	0	0	0
ENSG00000241563	CORT	0	0	2.38	0	3.7	0	0	4.71
ENSG00000230433		28.4	13.97	4.51	0	0	0	0	12.5
ENSG00000259414		0	0	0	0	0	0	0	0
ENSG00000223486		0.22	3.51	0.19	0	0	0	29.67	1.1
ENSG00000185739	SRL	13.38	0	1.57	0	0.6	0.22	6.99	4.54
ENSG00000241468	ATP5MF	106.95	54.37	43.66	0	21.26	35.07	19.53	52.3
ENSG00000232170	LINC00708	0	0	1.72	0	0	0	0	0
ENSG00000131828	PDHA1	0.71	114.7	12.83	0	16.12	13	0	9.72
ENSG00000268189		0	0	1.07	4.59	4.01	0	8.84	21.91
ENSG00000278103	MIR8060	0	0	0	0	0	0	0	0
ENSG00000244674	RPS3AP15	0	0	0	0	0	0	0	0
ENSG00000144283	PKP4	27.29	23.33	24.53	0.38	35.78	13.59	56.39	33.84
ENSG00000237436	CAMTA1-DT	0	0	1.47	0	0	0.89	0	0
ENSG00000260916	CCPG1	28.84	50.74	19.69	0.75	27.12	7.65	100.06	23.43
ENSG00000225881		0	0	0	0	0	0	0	0
ENSG00000272509		0	0	3.88	0	0	6.26	60.24	25.06
ENSG00000258216		0	0	4.28	0	0	0	0	0.35
ENSG00000223899	SEC13P1	0	0	2.85	0	0	0	0	0
ENSG00000124067	SLC12A4	13.54	35.75	30.18	0	26.05	26.4	68.93	40.92
ENSG00000199687	RNU1-38P	0	0	7.25	0	0	0	0	0
ENSG00000231630		0	0	2.82	0	0	0	0	0
ENSG00000236592	S100A11P2	0	0	0	0	0	0	0	0
ENSG00000274904		0	0	0	0	0	0	0	0
ENSG00000207369	RNU6-665P	0	0	0	0	0	0	0	0
ENSG00000068784	SRBD1	28.26	6.03	20.09	0	11.32	2.54	0	7.11
ENSG00000271913	TAGAP-AS1	26.2	6.12	11.27	20.58	6.4	6.3	82.3	25.79
ENSG00000283679		0	0	0.69	0	0	0	0	0
ENSG00000225701	EIF4A1P13	0	0	0	0	0	0	0	0
ENSG00000230432		0	0	0	0	0	0	0	0
ENSG00000259413		0	0	0.98	0	0	0	0	5.66
ENSG00000253032	RNU6-299P	0	0	0	0	0	0	0	0
ENSG00000121570	DPPA4	0	0	2.05	2.5	0	0.72	0.71	2.58
ENSG00000249839		0	0	0	0	0	0	0	0
ENSG00000272508		0.49	0	0	0	0	5.32	0	0
ENSG00000258215		0	0	0	0	0	0	20.31	0
ENSG00000284876		0	0	0.91	0	0	4.11	0	1.36
ENSG00000153233	PTPRR	0	0	1.51	0	3.8	0.73	0	6.59
ENSG00000229154	KCNQ5-AS1	0	2.63	1.61	0	7.1	2.43	7.42	1.8
ENSG00000274903		0	0	0	0	0	0	0	25.43
ENSG00000276332		0	0	0.78	0	0	0	0	0
ENSG00000254224	UQCRB-AS1	0	0	0	0	0	0	3.4	2.14
ENSG00000269385		0	0	0	0	0	0	0	0
ENSG00000187862	TTC24	0	0	4.2	3.07	0	0.41	32.73	3.77
ENSG00000147571	CRH	0	0	2.06	0	0	0	6.44	3.26
ENSG00000253816	GUSBP14	0	0	0	0	0	32.4	0	22.42
ENSG00000167210	LOXHD1	0	0	2.36	2.33	0	1.18	2.08	0.38
ENSG00000275134		0	0	0	0	0	0	0	0
ENSG00000230020	NHS-AS1	0	0	0	0	0	0	0	0
ENSG00000211835	TRAJ56	0	0	0	0	0	0	0	0
ENSG00000112130	RNF8	1.53	16.1	8.02	0	0.6	2.33	24.54	8.41
ENSG00000249446	TRAJ60	0	0	0	0	0	0	0	0
ENSG00000258214		0	0	1.83	0	0	0	0	0
ENSG00000251332	PSME2P4	0	0	0	0	0	0	0	3.96
ENSG00000061987	MON2	85.1	16.22	35.73	0.93	38.9	61.35	18.99	28.1
ENSG00000214269	LGMNP1	24.45	0	0.82	0	0	0	0	0
ENSG00000115604	IL18R1	0	0	0.98	1.82	3.32	1.63	0	8.27
ENSG00000148700	ADD3	150.2	33.76	24.47	16.48	139.93	29.06	25.2	16.06
ENSG00000095383	TBC1D2	8.65	8.14	13.52	0	14.17	24.92	16.59	16.85
ENSG00000274902		0	0	2.71	0	0	0	0	0
ENSG00000224681		0	0	2.25	0	0	0	0	0
ENSG00000271309		0	0	0	0	0	0	0	0
ENSG00000258544	GLRXP2	0	0	0	0	0	0	0	0
ENSG00000086570	FAT2	13.32	7.88	58.52	0	40.33	27.13	6.71	23.87
ENSG00000219941	KRT18P50	15.48	0	1.71	0	0	0	0	0
ENSG00000284725	SCYGR6	0	0	0	0	0	0	0	0
ENSG00000237136	C4orf51	0	0	0	0	0	0	0	3.03
ENSG00000148357	HMCN2	3.73	0	7.44	9.25	0.11	1.8	20.78	6.18
ENSG00000198901	PRC1	8.54	42.67	30.76	0	20.84	45.19	5.57	44.41
ENSG00000100206	DMC1	34.32	0	1.45	0	0	0.45	115.4	8.41
ENSG00000252980	RNU6-367P	0	0	0	0	0	0	0	0
ENSG00000273704		0	0	0	0	0	0	0	0
ENSG00000123472	ATPAF1	33.02	9.89	18.17	0	27.24	15.01	2.94	11.04
ENSG00000224129	DPPA2P2	0	0	1.82	0	2.52	0	19.78	2.19
ENSG00000254947	OR8K4P	0	0	0	0	0	0	0	0
ENSG00000167862	MRPL58	0	0	9.16	0	1.72	0.5	33.39	8.33
ENSG00000231195	IFNA11P	0	0	0	0	0	0	0	0
ENSG00000256115	LINC02443	0	0	6.1	0	0	0	19.01	10.23
ENSG00000249837		0	0	0	0	0	0	0	2.02
ENSG00000272506		0	0	0	0	5.72	0.56	0	2.65
ENSG00000284874		5.02	2.27	3.09	0.96	4.93	0.41	0.44	1.18
ENSG00000229162	RUNX3-AS1	0	0	4.03	0	1.39	1.62	16.58	0.48
ENSG00000274901		0	0	0	0	0	0	0	0
ENSG00000248639		0	0	0	0	0	0	0	2.48
ENSG00000205810	KLRC3	0	0	0	0	0	1.26	0	0
ENSG00000227252	COPS8-DT	0	3.4	4.51	2.46	2.91	2.61	23.09	6.29
ENSG00000235369	RPL36AP15	0	0	0	0	0	1.29	0	2.62
ENSG00000128309	MPST	6.92	0	9.55	0.73	5.29	5.63	27.45	7.22
ENSG00000236521	NPAP1P4	0	0	1.08	3.5	0	0	0	1.33
ENSG00000223855	PDGFA-DT	0	0	2.35	1.55	0	0	23.27	10.62
ENSG00000240637	RN7SL808P	0	0	0	0	0	0	0	0
ENSG00000259410		0	0	2.31	0	0	0	0	0
ENSG00000181982	CCDC149	2.57	24.66	4.42	2.57	19.14	7.47	3.78	30.37
ENSG00000133315	MACROD1	0	0	2.67	0	0	21.86	31.27	13.91
ENSG00000282478		0	0	0	0	0	0	0	0
ENSG00000243404	RPL35AP32	0	0	4.03	0	35.93	23.19	0	2.9
ENSG00000283419	MIR6874	0	0	0	0	0	0	0	0
ENSG00000272505		0	0	0.54	0	0.89	0.33	0	3.35
ENSG00000199715	Y_RNA	0	0	0	0	0	0	0	0
ENSG00000270177	PPP2CA-DT	0	0	2.23	0	0	0	36.38	2.94
ENSG00000227799	CDPF1P1	0	0	2.21	0	0	2.45	4.79	7.93
ENSG00000158987	RAPGEF6	0	6.08	7.94	3.5	10.03	5.56	11.5	29.37
ENSG00000225530	SP3P	0	0	2.01	0	0	0	0	1.81
ENSG00000218991	CCNG1P1	0	0	0.62	0	0	0	8.83	0
ENSG00000231582	MTND4LP21	0	0	0	0	0	0	0	0
ENSG00000243053	RPL31P58	0	45.71	4.93	0	2.04	9.95	0	7.09
ENSG00000060491	OGFR	0	0	6.4	0	2.6	5.06	41.4	5.54
ENSG00000271307		0	0	0	0	0	0	0	0
ENSG00000283675		0	0	0	0	0	0	0	0
ENSG00000143590	EFNA3	2.92	0	16.93	0	1.55	5.91	30.76	3.71
ENSG00000273702		0	0	0.46	0	0	1.39	3.59	0
ENSG00000148200	NR6A1	0	0	4.68	0	2.19	1.71	6.74	6.46
ENSG00000151150	ANK3	13.81	33.03	21.32	5.46	28.74	24.4	17.22	35.25
ENSG00000268184		0	0	1.26	0	0	0	0	0
ENSG00000206778	RNU6-213P	0	0	17.24	0	0	0	363.78	0
ENSG00000119943	PYROXD2	0	5.88	2.79	0	2.23	4.72	91.49	6.43
ENSG00000265075	MIR3622B	0	0	0	0	0	0	0	0
ENSG00000161558	TMEM143	8.4	5.46	7.18	27.69	6.05	0	64.24	13.39
ENSG00000138031	ADCY3	0	2.68	15.34	3.56	12.48	26.54	95.7	19.56
ENSG00000185924	RTN4RL1	0	2.43	1.84	3.1	0.88	0	5.16	4.37
ENSG00000166783	MARF1	8.86	83.91	24.4	3.2	52.31	54.3	42.68	45.29
ENSG00000064042	LIMCH1	52.35	20.23	17.27	0	7.04	3.8	40.46	14.49
ENSG00000266423	MIR3163	0	0	0	0	0	0	0	0
ENSG00000248637		0	0	0	0	0	0	0	0
ENSG00000267952		0	0	0	0	7.41	0.94	0	2.31
ENSG00000135047	CTSL	8.97	17.44	11.76	0.46	8.94	43.3	20.43	14.33
ENSG00000250827	MFSD4BP1	0	0	2.03	0	0	0	0	3.65
ENSG00000283674		10.24	8.8	17.43	5.27	24.34	9.18	60.58	33.74
ENSG00000248610	HSPA8P4	0	0	1.35	0	1.91	0.82	0	1.17
ENSG00000273701		0	0	0	0	0	0	0	0
ENSG00000270108		80.57	0	23.06	0	35.62	22.21	0	49.71
ENSG00000213013	RPS15AP36	0	0	1.63	0	0	0	0	5.85
ENSG00000275130		0	0	0	0	0	0	0	14.09
ENSG00000242348	RN7SL561P	0	0	0	0	0	0	0	0
ENSG00000171201	SMR3B	0	0	0	26.37	0	17.5	0	2.73
ENSG00000258210		0	0	6.03	0	3.44	4.96	0	0
ENSG00000144285	SCN1A	0	0.44	2.8	1.8	0.9	0	7.74	6.13
ENSG00000235040	MTCO3P1	0	0	1.21	0	0	0	20.62	2.37
ENSG00000235175	RPL26P37	0	0	2.18	0	0	0	0	0
ENSG00000196531	NACA	101.46	120.16	84.47	2.97	125.52	79.95	50.66	71.85
ENSG00000248636		0	7.62	4.08	0	0	0	0	0
ENSG00000235438	ESRRAP2	0	0	1.36	0	0	0	23.01	0.49
ENSG00000257012		0	0	1.84	0	0	0	11.39	0
ENSG00000223525	RABGAP1L-IT1	0	0	6.04	0	2.82	4.11	0	8.68
ENSG00000100811	YY1	33.93	43.83	14.73	0	12.84	12.53	33.05	16.42
ENSG00000173369	C1QB	0	20.1	35.02	0	29.16	2.88	21.83	12.55
ENSG00000243678	NME2	0	29.31	60.89	0	42.54	53.68	65	28.39
ENSG00000232215	OR2L6P	0	0	2.31	0	2.16	0	0	0
ENSG00000134297	PLEKHA8P1	0	0	2.04	6.68	5.57	1.88	11.37	4.97
ENSG00000252934	RNU7-172P	0	0	0	0	0	0	0	0
ENSG00000079257	LXN	0	0	5.3	0	9.15	4	0	2.34
ENSG00000003756	RBM5	151.44	88.06	55.54	4.62	138.12	68.77	187.65	129.21
ENSG00000272502		0	0	2.81	0	0	0	0	3.03
ENSG00000239672	NME1	17.86	13.78	25.26	0.81	12.4	13.56	28.54	7.71
ENSG00000256508	MRGPRF-AS1	0	0	1.41	0	0	0	24.12	1.52
ENSG00000176782	DEFB104A	0	0	0	0	0	0	0	0
ENSG00000177728	TMEM94	71.03	58.48	18.86	4.07	18	15.15	203.45	27.22
ENSG00000232907	DLGAP4-AS1	0	4.66	6.15	0	0	1.76	40.64	17.17
ENSG00000267631	CGB1	0	0	1.77	0	0	0	22.45	0.39
ENSG00000248635		0	0	2.22	0	0	0	0	3.19
ENSG00000169344	UMOD	0	0	0.85	0	0	0	0	0.64
ENSG00000221083		0	0	0	0	0	0	0	0
ENSG00000264961	MIR4730	0	0	0	0	0	0	0	0
ENSG00000205274	TRBV20OR9-2	0	0	1.08	0	0.57	0	4.62	1.55
ENSG00000199562	RNU6-37P	40.37	31.41	8.86	0	0	11.4	16.55	0
ENSG00000280079		10.45	0	1.65	0	2.05	1.2	0	0
ENSG00000278588	H2BC10	0	15.02	8.6	0	0	5.2	68.49	15.89
ENSG00000135902	CHRND	0	0	0.66	0	3.14	0	5.2	0
ENSG00000261615	LINC01858	0	0	2	0	0	0	0	0
ENSG00000207164	Y_RNA	0	0	0	0	0	0	0	0
ENSG00000149177	PTPRJ	1.89	9.44	5.5	5.26	5.55	5.79	10.59	13.58
ENSG00000263159		0	0	0	0	0	0	102.34	0
ENSG00000248124	RRN3P1	9.82	4.79	10.32	14.77	8.54	3.96	7.82	3.49
ENSG00000268181		0	0	0	0	0	0	10.05	0
ENSG00000182858	ALG12	7.58	0	2.18	0	4.78	3.04	5.76	8
ENSG00000066855	MTFR1	130.87	55.73	24.91	0	55.3	36.19	0	37.52
ENSG00000215203	GRXCR1	0	0	0.68	0	0	0	0	3.18
ENSG00000138468	SENP7	18.87	13.82	17.24	0	13.55	9.21	0	16.82
ENSG00000272501		0	0	2.99	0.26	0.52	0.52	26.53	4.84
ENSG00000265554		0	0	0	0	6.76	0	0	0
ENSG00000169750	RAC3	0	0	2.65	0	0	1.39	47.53	4.97
ENSG00000219368	ZNF299P	0	0	0.29	0	0	0	10.93	1.45
ENSG00000248634		0	0	0	0	0	0	0	0
ENSG00000204625	HCG9	0	0	0	0	0	0	0	0
ENSG00000168894	RNF181	0	11.48	5.51	0	10.14	24.35	0	7.87
ENSG00000242731	FAM86LP	0	0	2.57	0	0	0.39	0	0
ENSG00000121381	TAS2R9	0	0	1	0	0	0	0	3.59
ENSG00000183495	EP400	4	27.22	23.47	12.64	17.86	22.96	23.82	34.07
ENSG00000280078		2.05	3.24	1.17	0	0.81	0	0	2.89
ENSG00000120699	EXOSC8	35.08	25.51	25.33	2.07	33.84	19.35	49.42	20.69
ENSG00000277975	CSTP2	0	0	0	0	0	0	0	0
ENSG00000261729		0	0	0.61	0	0	0	25.83	1.3
ENSG00000266148	MIR5583-1	0	0	0	0	0	0	0	0
ENSG00000257662	EIF4A1P12	0	0	0	0	0	0	0	0
ENSG00000202069	RNU4-66P	0	0	0	0	0	0	0	0
ENSG00000101966	XIAP	10.13	30.17	17.02	0	25.31	18.88	12.18	11.43
ENSG00000249831		0	0	0.39	0	0	0	0	0.28
ENSG00000271302		0	0	1.38	0	0	0	8.96	0
ENSG00000125772	GPCPD1	28.69	16.93	20.71	3.32	20.2	89.31	9.04	24.8
ENSG00000280077		84.71	46.98	11.21	0	22.22	6.95	0	15.92
ENSG00000275152	CCL16	0	0	2.45	0	0	0	6.37	5.28
ENSG00000186832	KRT16	18.21	0	809.5	36.2	248.53	543.3	17.82	75.13
ENSG00000261728		0	0	0	0	0	0.42	0	0
ENSG00000276094	SNORA70	0	0	0	0	0	0	0	0
ENSG00000270104		0	0	1	0	0	0	0	0
ENSG00000235297	FAUP1	0	0	1.47	0	0	0	0	0
ENSG00000186440	OR6P1	0	0	0.63	0	0	0	3.08	0.23
ENSG00000199879	RNVU1-22	0	0	0	0	0	0	0	21.9
ENSG00000253127	IGKV2D-36	0	0	0	0	0	0	0	0
ENSG00000202159	RNU6-742P	0	0	0	0	0	0	0	0
ENSG00000265552		0	0	3.4	0	0	1.54	0	0.61
ENSG00000280757	DUX4L1	0	0	0.97	0	0	0	3.05	0
ENSG00000237032	RPSAP7	0	0	1.47	0	0	0	0	0
ENSG00000258613	RPL21P7	0	0	3.68	0	0	0	0	0
ENSG00000206869	SNORA70F	0	0	0	0	0	0	0	0
ENSG00000202379	SNORA70	0	0	0	0	0	0	0	30.44
ENSG00000152284	TCF7L1	4.47	13.46	12.51	4.37	10.68	16.93	38.85	15.2
ENSG00000225401	TGIF2P1	0	0	1.64	0	0	2.48	0	0.59
ENSG00000258616	LINC02303	0	0	2.93	0	0.76	1.18	0	4.91
ENSG00000171174	RBKS	25.69	3.75	6.64	0	4.77	5.92	29.25	8.28
ENSG00000261727		0	0	0	6.89	0	0	0	2.01
ENSG00000270103		1816.56	124.07	178.54	0	414.41	1594.13	0	609.38
ENSG00000121351	IAPP	9.69	0	2.95	1.7	1.17	0	13.97	7.53
ENSG00000199179	MIRLET7I	0	0	0	0	0	0	0	0
ENSG00000132522	GPS2	31.78	71.68	26.83	0	29.59	18.91	104.91	32.27
ENSG00000234741	GAS5	128.1	54.46	67.55	0	64.84	73.46	41.49	54.09
ENSG00000272897		0	0	0	0	0	0	0	0
ENSG00000077721	UBE2A	16.73	73.57	56.31	5.62	73.41	55.08	52.82	42.26
ENSG00000162398	LEXM	0	0	2.17	0	0	0.75	0	2.22
ENSG00000201628	RNU4-7P	102.76	0	0	0	15.73	18.35	0	16.33
ENSG00000254546	MRGPRX13P	0	0	1.65	0	0	0	0	0
ENSG00000206926	RNU6-1024P	0	0	0	0	0	9.46	0	0
ENSG00000188451	SRP72P2	0	4.96	3.68	0	0.54	3.81	15.75	7.74
ENSG00000267772	LINC01999	0	0	0	0	0	0	0	0
ENSG00000227791	RPS10P9	0	0	5.22	0	0	0	0	7.5
ENSG00000171014	OR4D5	0	0	0.57	0	0	0	5.9	0
ENSG00000255977		0	0	4.73	0	0	0	0	0
ENSG00000267741	UBE2L4	0	0	1.36	0	0	0	0	0.92
ENSG00000138641	HERC3	68.14	20.56	8.67	0	29	8.56	28.15	16.54
ENSG00000100216	TOMM22	15.31	8.25	34.65	0	18.76	23.97	14	12.83
ENSG00000268580	LINC01966	0	0	0	0	0	0	0	0
ENSG00000199109	MIR411	0	0	0	0	0	0	0	0
ENSG00000257043	SRSF3P1	0	0.66	0	0	0	0	0	0
ENSG00000203923	SPANXN1	0	0	0	0	0	0	0	0
ENSG00000048052	HDAC9	15.32	5.01	11.52	3.62	21.48	18.3	0.33	21.62
ENSG00000233888	MTCO2P17	0	0	1.66	0	0.69	0	0	1.19
ENSG00000289509		0	0	1.64	0	0	0	0	0
ENSG00000243758	RPL35AP15	0	0	0	0	0	0	0	6.8
ENSG00000239288		0	0	1.62	0	0	0	0	2.33
ENSG00000272896		0	0	0	0	0	0	0	0
ENSG00000271934	OR2AS2P	0	0	0	0	0	0	0	0
ENSG00000164253	WDR41	9.19	3.39	25.53	0	28.21	20.4	31.25	19.81
ENSG00000237557	YWHABP1	0	0	0	0	0	0	34.88	2.2
ENSG00000255526	NEDD8-MDP1	0	0	0	0	0	0	0	2.71
ENSG00000199440	Y_RNA	0	0	0	0	0	0	0	0
ENSG00000223217	RNU6-938P	0	0	0	0	0	0	0	0
ENSG00000261803	LINC02140	0	0	1.55	0	0	0.77	20.15	1.35
ENSG00000271698		0	0	1.26	0	1.09	0	5.24	1.61
ENSG00000234048	CIAO2AP1	0	0	0	0	0	0	0	0
ENSG00000188986	NELFB	0	0	5.68	3.16	8.07	8.23	16.14	8.6
ENSG00000261725		0	0	0	0	0	0	0	13.89
ENSG00000263154		0	0	1.69	0	0	0	0	0
ENSG00000005700	IBTK	3.89	16.78	19.07	0	24.62	21.45	4.26	21.59
ENSG00000114738	MAPKAPK3	0	14.63	8.29	0	3.5	3.93	48.42	12.97
ENSG00000205015	LINC02138	0	0	1.6	0	0	0	4.17	1.15
ENSG00000198952	SMG5	33.17	12.69	31.17	0	36.78	23.26	28.23	31.53
ENSG00000135604	STX11	9.83	15.31	5.22	4.92	2.4	7.19	4.26	8.96
ENSG00000289508		0	0	0	9.21	0	0	0	0
ENSG00000288235	FAM106C	0	0	0	0	0	0.78	0	4.85
ENSG00000272895		47.88	0	0.76	0	0	1.37	0	0
ENSG00000182685	BRICD5	0	0	2.31	0	0	0	48.3	3.04
ENSG00000224259	LINC01133	10.69	0	28.69	25.59	9.74	37.11	18.43	17.33
ENSG00000180089	TMEM86B	0	0	4.48	1.51	2.75	0	10.57	0
ENSG00000182348	ZNF804B	0	0	0.51	0	0	0	0	0.83
ENSG00000271697		0	0	0	0	0	0	0	0
ENSG00000280073		0	0	1.57	0	1.02	0.27	11.73	1.45
ENSG00000013573	DDX11	42.09	0	46.21	20.94	12.82	14.47	98.25	25.05
ENSG00000166984	TCP10L2	29.29	0	7.11	0	2.14	0	8.28	5.99
ENSG00000140391	TSPAN3	31.85	65.13	37.02	0	41.41	17.07	36.45	26.96
ENSG00000254777		0	0	1.18	0	0	0	2.69	0
ENSG00000270100		0	0	1.03	0	0	0	0	0
ENSG00000201736	RNA5SP160	0	0	0	0	0	0	0	0
ENSG00000187650	VMAC	0	4.62	1.97	4.57	6.22	0.84	25.3	8.13
ENSG00000289507		0	4.02	2.01	0	6.66	0.73	0	0
ENSG00000278647	CDK2AP2P1	0	0	10.96	0	0	0	0	7.49
ENSG00000226722	LINC00424	0	0	0.44	0	0	0	29.12	0
ENSG00000276119	OR13C2	0	0	0	0	0	0	0	6.52
ENSG00000229313		0	0	0	0	0	0	0	0
ENSG00000262921		0	0	0	0	0	0	0	0
ENSG00000244687	UBE2V1	316.94	142.7	115.43	0	94.06	155.6	42.26	53.95
ENSG00000271696		0	0	0	0	0	0	0	0
ENSG00000107147	KCNT1	0	0	2.46	1.83	0	0	9.71	5.22
ENSG00000227744	LINC01940	0	0	1.03	0	1.7	0.44	8.03	0
ENSG00000228115		0	0	0	0	0	0	19.71	0
ENSG00000261723		0	0	1.81	0	0	0	0	3.9
ENSG00000198033	TUBA3C	0	0	0	0	0	0	0	0.99
ENSG00000136718	IMP4	14.47	11.8	15.18	0	28.6	7.97	40.52	25.14
ENSG00000129451	KLK10	0	0	168.3	4.97	17.27	51.53	7.16	16.58
ENSG00000067900	ROCK1	27.16	69.13	17.35	0	91.61	23.02	2.23	18.52
ENSG00000110888	CAPRIN2	0	13.12	12.96	0	20.82	30.32	16.95	12.66
ENSG00000123130	ACOT9	4.66	31.09	5.68	0	20.13	23.72	12.83	15.36
ENSG00000259367	AKAP13-AS1	25.12	16.15	2.56	0	6.73	13.45	0	4.91
ENSG00000201966	RNA5-8SP4	0	0	0	0	0	0	0	0
ENSG00000117632	STMN1	55.35	35.15	22.5	7.64	92.34	18.11	15	48.29
ENSG00000237856		0	0	0	0	0	0	3.58	0
ENSG00000260525		0	0	3.66	0	0	0	0	0
ENSG00000250413	SLC2A9-AS1	0	0	3.91	0	0	0	0	0
ENSG00000289506		0	0	1.86	9.22	0	0	40.78	7.5
ENSG00000256671	LIMS4	44.58	0	4.46	0	3.22	2.69	31.84	3.07
ENSG00000254457	OR5D2P	0	0	0.59	0	0	0	0	0
ENSG00000229312		0	0	1.36	0	0	0	35.27	0
ENSG00000262920		0	0	4.31	0	0	0	96.24	0
ENSG00000255973		0	0	0	0	0	0	0	0
ENSG00000179520	SLC17A8	0	0	1.9	0	0	0	1.67	8.45
ENSG00000105552	BCAT2	0	0	4.71	0	15.03	3.05	157.16	6.76
ENSG00000280071		0	0	1.73	0	0	0	0	0
ENSG00000183323	CCDC125	6.71	2.29	5.39	0	9.69	2.46	10.08	8.37
ENSG00000242407		0	0	0	0	0	0	0	1.57
ENSG00000261722		0	0	0	0	5.58	0	0	0
ENSG00000254775		0	0	1.83	0	0	0	0	7.76
ENSG00000177494	ZBED2	0	9.22	6.08	0	1.84	16.98	6.71	11.59
ENSG00000270497		0	0	0	0	3.94	2.16	0	12.8
ENSG00000249471	ZNF324B	0	0	2.23	14.26	1.5	0	14.78	28.84
ENSG00000283691	Y_RNA	0	0	0	0	0	0	0	0
ENSG00000289505		0	0	4.61	67.76	1.32	1.5	6.47	8.41
ENSG00000253577		0	0	1.38	0	2.45	0	0	0
ENSG00000272892		0	0	5.69	0.31	1.63	0	0	5.95
ENSG00000278640	Metazoa_SRP	0	0	0	0	0	0	0	0
ENSG00000273994	SDR42E1P1	0	0	0	0	0	0	0	0
ENSG00000229311		0	0	3.19	0	0	0	3.32	2.71
ENSG00000148344	PTGES	8.09	5.31	6.26	0	0.87	2.53	4.67	7.61
ENSG00000255972		0	0	0	0	0	0	0	0
ENSG00000188517	COL25A1	0	1.35	5.67	0	0.3	0	29.33	1.76
ENSG00000280070		0	0	0.27	0	0.68	0.83	3.56	3.43
ENSG00000126088	UROD	0	2.56	15.57	0	20.14	7.82	4.77	23.17
ENSG00000167182	SP2	7.28	11.77	14.15	0.48	7.02	9.29	19.68	17.04
ENSG00000213699	SLC35F6	4.16	9.05	17.61	7.03	11.82	26.51	7.02	28.44
ENSG00000187801	ZFP69B	0	0	1.58	0	1.42	0	5.48	0.93
ENSG00000228113		11.56	0.56	16.99	29.33	6.12	36.8	8.54	26.86
ENSG00000287109		0	0	1.14	0	1.71	0.26	2.78	2.76
ENSG00000168703	WFDC12	0	0	16.43	0	0	2.59	0	1.03
ENSG00000167654	ATCAY	0	0	3.54	3.9	0.51	0.37	0	2.97
ENSG00000231389	HLA-DPA1	100.54	65.95	20.97	30.75	39.24	12.87	5.41	45.88
ENSG00000289504		2.99	7.34	1.02	4.31	2.36	0.74	6.89	2.92
ENSG00000253576		0	0	0	0	0	0	0	0
ENSG00000116285	ERRFI1	23.15	31.11	71.66	0	57.8	63.61	40.09	31.28
ENSG00000259234	ANKRD34C-AS1	0	0.32	4.72	3.5	1.3	0	23.4	10.25
ENSG00000242899	RPL7P16	0	0	3.77	0	0	0	0	0
ENSG00000105583	WDR83OS	0	0	3.88	0	0	7.23	53.01	13.4
ENSG00000250949		0	0	0	0	0	0	0	0
ENSG00000236656		0	0	0	0	0	0	0	0
ENSG00000111245	MYL2	59.87	3.14	1.88	0	3.41	0	0	1.83
ENSG00000270580	PKD1P6-NPIPP1	21.37	4.32	11.1	0	26.28	23.43	2.3	4.87
ENSG00000238085		0	0	0	0	0	0	0	9.35
ENSG00000271693		0	0	0	0	0	0	0	0
ENSG00000199024	MIR103A2	0	0	0	0	0	0	0	0
ENSG00000177483	RBM44	0	0	2.2	0	1.9	3.41	1.28	3.74
ENSG00000219736		0	0	0	0	0	0.68	0	0
ENSG00000228112		0	0	0	0	0	0	0	0
ENSG00000242405		0	0	2.29	0	7.28	0	0	0
ENSG00000261720		0	0	0	0	0	0	0	6.39
ENSG00000260440	LINC01544	0	0	2.48	0.14	0.76	0.64	11.85	1.98
ENSG00000287108		0	0	1.1	0	0.64	0.4	7.17	0.47
ENSG00000227560	RPS15AP30	0	0	0	0	0	0	55.4	2.28
ENSG00000270495		0	0	0	0	0	0	20.21	0
ENSG00000242802	AP5Z1	13.24	5.04	13.33	22.14	11.75	8.34	93.65	11.35
ENSG00000241207		0	0	0	0	0	0	0	0
ENSG00000260522		0	0	0	0	0	0	0	19.21
ENSG00000289503		0	0	0.24	0	0	0	0	0
ENSG00000227234	SPANXB1	0	0	2.56	0	0	0	0	0
ENSG00000239732	TLR9	0	0	0.18	0	0	0.28	27.87	0.18
ENSG00000233186	KLF4P1	0	0	1.8	8.28	0	1.91	0	7.12
ENSG00000149443	SCP2D1-AS1	0	0	0	0	3.26	0	0	0
ENSG00000159842	ABR	46.68	87.07	28.56	6.09	66.95	33.04	157.2	28.53
ENSG00000226200	SGMS1-AS1	4.49	0	4.2	7.45	1.7	1.26	8.14	6.07
ENSG00000250948		0	0	0	0	0	0	18.84	10.57
ENSG00000279929		0	0	1.07	0	0	0	5.21	2.11
ENSG00000143436	MRPL9	58.25	0	19.86	0	54.77	27.15	4.2	19.41
ENSG00000238084		0	0	1.24	0	0	0	0	7.13
ENSG00000105258	POLR2I	0	0	3.76	20.18	10.13	1.19	0	20.34
ENSG00000222069	RN7SKP285	0	0	2.06	0	0	0	0	0
ENSG00000198203	SULT1C2	0	0.93	3.64	3.54	0.26	0.19	5.08	3.24
ENSG00000176444	CLK2	0	25.39	21.23	0	12.65	22.71	76.37	19.44
ENSG00000182676	PPP1R27	0	5.89	8.7	0	0	0	103.06	1.58
ENSG00000259513	CYCSP38	0	0	6.07	0	7.55	12.25	67.84	0
ENSG00000287107		0	0	0	0	0	0	18.1	0
ENSG00000255020	TDH-AS1	0	0	0.49	0	1.21	0	0.64	0
ENSG00000270494		0	0	0	0	0	0	0	0
ENSG00000166311	SMPD1	0	0	8.2	2.51	7.44	2.15	44.55	24.25
ENSG00000066827	ZFAT	0	0	7.82	0	6.13	2.06	69.82	32.08
ENSG00000237852		0	0	1.44	0	7.15	0	0	0
ENSG00000072694	FCGR2B	4.91	12.56	4.51	8.64	15.46	3.57	0	18.84
ENSG00000234544	PTGES3P5	0	0	0	0	0	0	0	9.01
ENSG00000198270	TMEM116	14.03	8.82	8.78	0	9.34	10.91	26.71	22.11
ENSG00000234259		0	0	0	0	0	0	0	0
ENSG00000289502		0	0	0	0	0	0	0	5.29
ENSG00000253574		0	0	2.65	0	0	0	17.13	2.94
ENSG00000259349	APPBP2-DT	0	0	3.34	0	0	0	7.97	4
ENSG00000227443	H3P30	0	0	1.58	0	0	0	0	0
ENSG00000236654		0	0	15.15	0	0	0	0	0
ENSG00000182749	PAQR7	8.23	0	6.67	3.52	2.95	5.03	11	5.09
ENSG00000263909	MIR5000	0	0	0	0	0	0	0	0
ENSG00000164325	TMEM174	0	0	1.3	0	0	0	0	0
ENSG00000271691		0	0	0	0	0	0	0	0
ENSG00000169744	LDB2	10.02	0	7.37	4.77	5.26	4.65	9.16	10.08
ENSG00000211137	MIR190A	0	0	0	0	0	0	0	0
ENSG00000225447	RPS15AP10	0	0	16.29	0	18.22	25.63	35.78	1.17
ENSG00000185532	PRKG1	42.07	37.88	2.4	8.16	76.11	8.39	24.37	11.91
ENSG00000136715	SAP130	12.61	12.57	6.03	2.3	8.72	10.19	3.11	6.5
ENSG00000254771		0	0	3.94	0	0	0	0	16.97
ENSG00000146938	NLGN4X	0	0	0.74	0.23	1.68	0	0.43	5.96
ENSG00000287106		0	0	3.48	0	0	2.28	0	5.42
ENSG00000238723	Y_RNA	0	0	0	0	0	0	0	0
ENSG00000011295	TTC19	19.28	63.03	28.98	0.24	42.34	7.47	1.19	29.77
ENSG00000229918	DOCK9-AS1	0	0	4.73	0	0	0	2.04	7.93
ENSG00000270493		0	0	0	0	0	0	0	0
ENSG00000035862	TIMP2	50.48	92.44	28.94	0	187.32	51.49	23.05	66.79
ENSG00000218536		0	0	0.82	0	0	0	0	0
ENSG00000237851		0	25.61	0	0	24.15	0	0	5.66
ENSG00000202402	Y_RNA	0	0	0	0	0	0	0	0
ENSG00000211944	IGHV3-16	0	0	0	0	0	0	0	1.05
ENSG00000260520		0	0	0	0	0	0	0	6.89
ENSG00000181704	YIPF6	8.76	19.73	21.34	2.58	14.24	11.95	14.57	19.61
ENSG00000289501		0	0	0	0	0	0	0	1.61
ENSG00000253573		0	0	0	0	0	0	0	0
ENSG00000221649	MIR1233-1	0	0	0	0	0	0	0	0
ENSG00000239280		0	0	4.2	0	2.9	13.56	0	0
ENSG00000116473	RAP1A	20.18	13.24	16.65	1.29	27.96	23.42	1.85	7.85
ENSG00000288864	ARHGAP11A-SCG5	0	0	0.32	0	0	0	0.76	0
ENSG00000078589	P2RY10	0.16	0	1.16	0	8.65	0	0	14.8
ENSG00000250946		0	0	0	0	0	0	0	0
ENSG00000279927		0	0	1.86	0	0.59	0	4.84	0.41
ENSG00000206924	RNU6-689P	0	0	0	0	0	0	0	0
ENSG00000202521	RNA5S7	0	0	21.55	72.31	27.08	22.92	41.41	76.93
ENSG00000104827	CGB3	0	0	1.15	0	0	0	0	1.94
ENSG00000232305	CLCP1	0	0	0	0	0	0	0	0
ENSG00000240058	ARGFXP1	0	0	0.56	0	0	0	0	0
ENSG00000256436	TAS2R31	3.58	0	2.12	0	6.22	3.55	0	9.03
ENSG00000147613	PSKH2	0	0	1.38	3.7	0	0	43.36	0.87
ENSG00000287105		6.05	0	0.15	0	0.76	0.46	8.39	0.88
ENSG00000251177		0	0	1.3	0	0	0	0	1.16
ENSG00000185344	ATP6V0A2	30.46	12.23	20.11	4.33	12.16	17	11.32	25.8
ENSG00000270492		0	0	0	0	0	0	0	0
ENSG00000236188	PRKX-AS1	0	0	1.13	0	0	0	0	4.07
ENSG00000264864	MIR3613	0	0	0	0	0	0	0	0
ENSG00000222859	RN7SKP136	0	0	0	0	0	0	123.01	0
ENSG00000232828		0	0	0	0	0	0	28.32	0
ENSG00000023697	DERA	13.07	16.14	8.77	0	21.76	12.29	0	17.79
ENSG00000241204		0	0	0	0	0	0	0	0
ENSG00000149823	VPS51	0	0	15.92	0.27	5.41	10.3	312.77	21.19
ENSG00000289500		0	0	2.55	0	0	0	12.44	7.33
ENSG00000253572		0	0	0.77	0	0	0	0	0
ENSG00000289899		0	0	0	0	0	0	0	0
ENSG00000186090	HTR3D	0	0	0.52	0	0	0	0	0
ENSG00000226961	PPIAP60	0	0	0	0	0	0	0	0
ENSG00000197622	CDC42SE1	102.49	112.56	65.48	4.45	74.23	67.81	41.74	58.51
ENSG00000155008	APOOL	4.68	6.38	7.25	0	6.89	4.72	0.2	5.89
ENSG00000228612	HK2P1	0	3.03	0.76	0	0	0	0	2.02
ENSG00000250945		0	0	0.87	0	0	0	0	0
ENSG00000279926		15.94	0	1.45	0	5.84	0	0.47	2.6
ENSG00000181585	TMIE	0	0	0.64	0	0	0	15.12	0.92
ENSG00000216921	FAM240C	0	0	2.31	0	0	4.9	0	0
ENSG00000288302		0	0	0	0	0	0	16.88	3.12
ENSG00000238081		0	0	0	0	0	0	0	3.06
ENSG00000081307	UBA5	19.94	28.4	27.16	0	25.11	46.95	45.99	42.82
ENSG00000283340	MIR3119-1	0	0	0	0	0	0	0	0
ENSG00000101265	RASSF2	4.78	11.28	3.65	5.59	5.78	2.21	0.76	11.26
ENSG00000158014	SLC30A2	0	0	2.4	4.45	0	0	13.05	3.21
ENSG00000198739	LRRTM3	27.2	0	0.42	0	10.39	0	3.82	2.1
ENSG00000162976	SLC66A3	32.89	19.85	12.95	0	9.93	7.7	16.63	23.33
ENSG00000238249	HMGN2P17	0	1.66	4.49	11.12	0	0	44.75	5.92
ENSG00000287104		16.45	15.14	5.63	12.95	8.37	1.14	6.72	15.52
ENSG00000251176		0	0	0	0	0	0	0	0
ENSG00000270491		0	0	0	0	0	0	0	0
ENSG00000157111	TMEM171	0	0	2.56	0	0	10.59	0	2.46
ENSG00000228948	SLC25A6P5	0	0	1.22	0	2.78	2.96	21.44	1.32
ENSG00000261395	HSPE1P5	0	0	2.54	0	0	0	0	9.12
ENSG00000212442	RNU6-243P	0	0	0	0	0	0	0	0
ENSG00000253571		0	0	0.54	0	0	0	0	0.78
ENSG00000222808	RNU4-47P	0	0	0	0	0	0	0	64.47
ENSG00000289898		0	0	1.25	0	0	0	0	8.08
ENSG00000115008	IL1A	0	20.75	40.94	0	20.17	158.02	0	43.84
ENSG00000158258	CLSTN2	1.2	0.69	0.64	0.68	3.24	0.06	8.67	1.23
ENSG00000279925		0	0	0.95	0	0.65	0	1.24	0
ENSG00000240940	RN7SL591P	0	0	0	0	0	0	0	0
ENSG00000156966	B3GNT7	0	0	1.81	4.59	0	0.26	14.13	5.08
ENSG00000184709	LRRC26	0	0	0.88	4.99	0	0	49.39	2.4
ENSG00000283188	MIR2052	0	0	0	0	0	0	0	0
ENSG00000278727		0	4.35	2.28	0	0.06	0.78	6.69	3.48
ENSG00000224934	GOT1-DT	14.43	3.71	6.37	5.89	8.77	10.83	4.81	5.7
ENSG00000287103		0	0	0	0	0	0	0	0
ENSG00000270490		0	0	1.68	0	0	0	15.03	2.76
ENSG00000150051	MKX	0	0	1.33	10.3	0	0	4.63	2.9
ENSG00000284112	MIR195	0	0	0	0	0	0	0	0
ENSG00000206149	HERC2P9	127.55	115.5	63.71	0	43.02	56.55	14.74	92.38
ENSG00000226745	OAZ1P1	0	0	3.28	0	0	0	0	1.18
ENSG00000225879		0	0	1.28	1.09	3.16	0	16.3	1.28
ENSG00000234255		0	0	5.24	8.91	8.24	0	12.86	3.27
ENSG00000162441	LZIC	0	17.25	12.15	2.88	5.61	4.25	48.02	3.8
ENSG00000237200	ZBTB40-IT1	0	0	0	0	0	0	0	0
ENSG00000289897		0	0	3.71	0	0	0	0	0
ENSG00000273313	RBAKDN	0	0	0	0	0	0	0	0
ENSG00000239951	IGKV3-20	0	0	7.89	0	261.88	0.93	0	416.49
ENSG00000231628		0	0	3.12	0	0.74	2.96	12.76	0
ENSG00000279924		0	0	1.77	0	0	0	0	7.47
ENSG00000143702	CEP170	38.74	32.77	27.27	18.67	49.71	26.25	80.23	41.09
ENSG00000288300		0	0	0.46	0	0	0	5.45	0
ENSG00000230777	RPS29P5	0	0	0	0	25.9	0	0	0
ENSG00000288699		19.94	0	0	0	0	0	0	0
ENSG00000234684	SDCBP2-AS1	22.14	22.79	22.9	0.36	29.34	32.57	0	23.93
ENSG00000143622	RIT1	5.63	12.07	10.11	0.32	15.93	24.18	20.44	11.96
ENSG00000214708		0	0	1.42	0	0	0	10.37	0.94
ENSG00000159593	NAE1	91.37	67.31	55.76	0	46.24	26.16	68.61	23.18
ENSG00000242798		0	0	0	0	0	3.7	21.92	7.35
ENSG00000265888	DSCAS	0	0	2.14	0	0	0	0	5.39
ENSG00000257230	LINC02448	0	0	9.84	0	0	0	30.66	0
ENSG00000287102		0	21.65	2.55	0	0	0	0	2.75
ENSG00000212304	SNORD12	0	0	0	0	0	0	0	0
ENSG00000244474	UGT1A4	0	0	0	0	0.84	0	9.69	1.19
ENSG00000182175	RGMA	9.57	0	8.69	2.27	7.8	0.13	18.55	9.67
ENSG00000289896		0	0	2.99	0	0	0	0	3.44
ENSG00000202569	MIR146B	0	0	0	0	0	0	0	0
ENSG00000279891	FLJ42393	12.36	7.72	5.24	6.77	4.81	3.86	7.13	6.06
ENSG00000215905		0	0	1.98	0	0	0	0	0
ENSG00000217334		0	0	0	0	0	0	0	1.9
ENSG00000166455	C16orf46	0	0	1.66	1.16	0	0	30.73	1.97
ENSG00000279923		0	3.62	3.26	0	0	0	0	0
ENSG00000266703	MIR4490	0	0	0	0	0	0	0	0
ENSG00000243995		0	0	0	0	0	0	0	0
ENSG00000271496	SNRPGP20	0	0	0	0	0	0	0	0
ENSG00000205531	NAP1L4	10.19	23.61	52.37	0	44.32	69.1	79	72.11
ENSG00000207153	RNU6-933P	0	0	0	0	0	0	0	101.02
ENSG00000126215	XRCC3	29.14	12.78	5.07	2.58	2.71	16.76	25.94	20.31
ENSG00000288698		0	0	0	0	0	0	0	0
ENSG00000278725		0	0	3.08	0	0	0	13.93	0
ENSG00000006576	PHTF2	19.37	20.46	11.98	1.03	31.2	11.93	0	26.08
ENSG00000287101		0	0	0.26	0	0	0	0	0.75
ENSG00000181191	PJA1	0	7.19	3.08	0	3.83	8.39	0	4.71
ENSG00000260291	FRG2GP	0	0	0.93	0	0	0	0	3.33
ENSG00000241599		56.22	0	1.64	0	9.22	19.01	0	15.99
ENSG00000182070	OR52A1	0	0	0.49	0	0	0	0	2.31
ENSG00000289895		0	0	4.87	0	0	0	63.06	6.12
ENSG00000173442	EHBP1L1	45.7	168.08	77.87	23.44	18.62	64.52	70.41	50.27
ENSG00000225877	PSG8-AS1	0	0	0	0	0	0	6.31	8.48
ENSG00000235162	C12orf75	0	11.32	122.62	0	57.57	37.46	0	13.18
ENSG00000231626		0	0	2.76	0	0	0	62.57	0
ENSG00000233055		0	0	5.95	0	0	0	0	0
ENSG00000254584	LINC03031	0	0	1.48	0	0	0	0	10.58
ENSG00000184185	KCNJ12	3.81	0	1.51	0	0.82	0	12.59	0.39
ENSG00000288697		0	0	0	0	0	0	0	0
ENSG00000175643	RMI2	0	10.8	3.53	8.32	1.69	5.29	40.14	10.94
ENSG00000106631	MYL7	0	0	0	0	0	0	7.16	10.13
ENSG00000230428		0	0	0	0	0	0	0	0
ENSG00000204859	ZBTB48	32.8	0	11.02	4.59	7.4	3.83	36.08	2.3
ENSG00000235450		0	0	0	0	0	0	0	0
ENSG00000287100		0	11.22	3.99	0	8.63	0	7.12	11.3
ENSG00000251172		0	0	0	0	0	0	0	0
ENSG00000287499		0	0	0.12	0	0	0	2.6	0.72
ENSG00000265252	MIR3132	0	0	0	0	0	0	0	0
ENSG00000205903	ZNF316	0.24	2.91	2.58	5.72	1.62	1.98	8.74	5.11
ENSG00000265565	MIR3143	0	0	0	0	0	0	0	0
ENSG00000237708	SPIN2P1	0	0	0	0	0	0	0	3.09
ENSG00000225876		0	0	3.38	0	4.2	6.13	0	0
ENSG00000130255	RPL36	36.27	69.11	24.81	0	23.27	24.69	84.79	18.66
ENSG00000174145	NWD2	0	0	0.65	0	0.3	0.12	3.8	0.51
ENSG00000122591	FAM126A	37.59	41.18	14.71	2.98	54.29	24	40.59	48.77
ENSG00000289894		0	0	4.49	0	0	0	0	4.24
ENSG00000117410	ATP6V0B	11.94	13.29	15.26	9.16	8.11	15.3	29.2	16.26
ENSG00000250940		0	0	0	0	0	0	0	0
ENSG00000288696		0	0	3.27	0	0	0	0	3.13
ENSG00000259408		0	0	0.76	0	0.36	3.42	2.93	0.71
ENSG00000242795		0	0	1.14	0	1.42	6.22	0	8.2
ENSG00000172932	ANKRD13D	10.81	51.85	34.67	43.47	23.39	38.81	331.44	24.21
ENSG00000251171		0	0	1.78	0	4.06	1.08	18.49	9.59
ENSG00000287498		0	0	1.78	4.29	0	0	3.49	2.31
ENSG00000241597		0	14.34	0.99	0	0	0	7.72	0
ENSG00000152670	DDX4	0	0	2.03	0	0	0	0	0
ENSG00000289893		0	0	1.42	2.01	0	0.64	0	1.02
ENSG00000217331		0	0	0	0	0	0	0	0
ENSG00000240399		0	0	2.13	0	0	1.72	0	6.63
ENSG00000173231	TERF1P1	0	0	0.89	0	0.94	0	0	2.92
ENSG00000105185	PDCD5	0	85.62	28.85	0	8.19	19.74	0	12.52
ENSG00000288695		0	0	0.98	0	0	0.68	0	2.46
ENSG00000224279	RPS29P31	0	0	0	0	0	0	0	0
ENSG00000186615	KTN1-AS1	13.09	8.6	9.07	5.74	6.53	7.3	4.02	3.73
ENSG00000168746	LINC01620	0	0	2.4	0	0	0	0	5.19
ENSG00000246174	KCTD21-AS1	0	0	6.05	13.91	1.41	8.54	10.04	31.86
ENSG00000259407		46.41	0	0.66	0	9.62	0	27.96	4.45
ENSG00000151893	CACUL1	141.74	27.25	28.68	0	15.92	15.13	70.46	17.96
ENSG00000278722		0	0	1.48	0	0	0	0	0
ENSG00000213695	RPS7P14	0	0	0.98	0	8.96	0	0	0
ENSG00000275129		0	0	15.11	0	0	0	0	119.01
ENSG00000251170		0	0	0	0	1.15	0	21.64	0
ENSG00000225808	DNAJC19P5	0	0	18.67	0	25.79	20.09	0	35.78
ENSG00000165259	HDX	1.49	0	1.41	0	1.94	0.2	0	0.65
ENSG00000287497		0	0	5.5	0	0	1.57	0	3.86
ENSG00000250302	LINC01618	0	0	3.74	0	0	0	17.35	3.64
ENSG00000232821		0	8.49	2.14	0	9.63	0.92	0	9.44
ENSG00000277524		0	0	0	0	0	0	240.72	0
ENSG00000182393	IFNL1	0	0	0.71	0	0	1.73	12.07	0
ENSG00000241596		0	0	0	0	0	0	5.33	0
ENSG00000289892		0	0	1.11	0	0	0	0	0
ENSG00000200528	RNU6-1331P	0	0	0	0	0	0	0	0
ENSG00000189238	LINC00943	0	0.46	10.26	2.19	5.13	0	17.6	9.58
ENSG00000169372	CRADD	49.36	34.69	9.42	0	1.36	4.43	7.47	19.51
ENSG00000286299		0	0	3.58	0	0	0	3.21	2.74
ENSG00000223791	UBE2E1-AS1	0	0	1.42	0	0	0	0	0
ENSG00000231684	EIF1P3	0	0	3.86	0	0	0	0	0
ENSG00000163576	EFHB	0	0	2.1	0	0	0	28.66	10.47
ENSG00000233052		0	0	0	0	0	0	0	0
ENSG00000288694		0	0	0.23	0	0	0	0	1.41
ENSG00000198155	ZNF876P	0	0	1.78	0	0	1.5	3.36	4.32
ENSG00000215973	MIR933	0	0	0	0	0	0	0	0
ENSG00000207488	Y_RNA	0	0	65.2	0	0	0	0	0
ENSG00000267583	ZNF24TR	0	0	1.73	0	0	0	0	1.73
ENSG00000242793		0	0	0	0	21.54	0	0	0.89
ENSG00000104313	EYA1	0	0	4.06	2.83	4.69	0	31.19	4.87
ENSG00000237842	SMU1P1	0	0	0.34	0	0	0	0	0
ENSG00000197893	NRAP	27.02	5.04	0.11	0	3.46	0	4.27	0.27
ENSG00000287496		0	0	0.43	0	0	0	0	1.56
ENSG00000221628	MIR1302-4	0	0	0	0	0	0	0	0
ENSG00000232104	RFX3-DT	13.8	0	30.5	0	22.52	8.08	31.48	22.14
ENSG00000255295	H3P34	0	0	0	0	0	0	0	0
ENSG00000238697	RNU6-261P	0	0	0	0	0	0	0	0
ENSG00000289891		0	0	0	0	0	0	0	0
ENSG00000205424	PCBP3-AS1	3.08	0	1.01	0	0	0	9.21	1.3
ENSG00000283594	FAM236C	0	0	0	0	0	0	0	0
ENSG00000263849	MIR4744	0	0	0	0	0	0	0	0
ENSG00000224675		0	0	1.97	0	0.18	0	0	4.71
ENSG00000223258	RNU6-575P	0	0	0	0	0	0	0	0
ENSG00000255815	KRT8P11	0	0	0	7.02	0	0	8.34	0
ENSG00000185862	EVI2B	26.36	52.21	14.13	0	47.92	13.69	7.35	35.17
ENSG00000223452	HMGN2P18	0	0	0	0	0	0	0	16.58
ENSG00000278720		0	0	0	0	0	0	7.31	0
ENSG00000171617	ENC1	6.74	17.87	21.17	4.25	48.04	8.54	22.6	23.9
ENSG00000214297	ALDOAP2	0	0	1.5	0	0	0	1.3	1.18
ENSG00000213609	RPL7AP50	0	0	1.54	0.98	0	2.94	0	1
ENSG00000287495		0	0	0.89	0	0	0	0	2.56
ENSG00000124216	SNAI1	0	4.77	2.15	5.21	1.65	6.68	29.19	6.83
ENSG00000236204	LINC01376	0	0	6.65	5.63	20.46	1.68	9.41	20.14
ENSG00000087494	PTHLH	46.55	18.4	58.53	0	61.83	124.38	5.71	43.55
ENSG00000259307	PLCB2-AS1	0	0	2.03	0	0	0	0	0
ENSG00000120436	GPR31	0	0	1.88	0	0	0	0	2.16
ENSG00000289890		0	0	0	0	0	0	0	1.29
ENSG00000138755	CXCL9	6.31	27.73	104.43	0	10.34	12.84	3.89	35.85
ENSG00000211645	IGLV1-50	0	0	1.52	0	0	0	0	0
ENSG00000286297		0	0	0	0	0	0	0	4.55
ENSG00000225016	LINC00328-2P	0	0	0	0	0	0	0	0
ENSG00000151338	MIPOL1	28.46	6.3	13.56	2.4	24.93	14.39	26.76	11.87
ENSG00000132549	VPS13B	84.33	35.52	45.7	1.04	72.51	42.92	7.5	76.43
ENSG00000257009		0	0	0	0	0	0	0	0
ENSG00000288692		0	0	0.75	0	0	0	27.2	2.69
ENSG00000188694	KRTAP24-1	0	0	0	0	0	0	0	0
ENSG00000199468	RNU6-556P	0	0	0	0	0	0	0	0
ENSG00000230423		0	0	2.92	0	0	0.42	6.28	12.35
ENSG00000167157	PRRX2	0	0	3.25	0	5.22	3.69	12.18	4.38
ENSG00000198125	MB	107.35	0	5.43	0	13.66	2.81	42.27	3.82
ENSG00000287494		0	0	2.77	0	0	0	0	3.32
ENSG00000215343	ZNF705D	0	0	1.82	0	0.68	1.17	0.04	1.45
ENSG00000225871		0	0.87	8.18	0	3.88	7.16	0	8.22
ENSG00000258206		0	0	0	0	0	0	0	0
ENSG00000256779	SRSF8BP	0	14.8	3.19	0	2.99	1.56	0	7.82
ENSG00000241593		0	0	0.53	0	0	0	0	0
ENSG00000284867		0	1.07	3.36	2.89	0	0.73	4.97	1.38
ENSG00000286296		0	0	0.9	0	0	0	18.19	0
ENSG00000139618	BRCA2	6.33	4.34	26.85	0	6.01	11.58	17.85	20.27
ENSG00000231620		0	0	0	0	2.22	0	18.52	0
ENSG00000253421	ZNHIT1P1	0	0	1.35	0	0	0	0	2.92
ENSG00000215115	CXorf49	0	0	0	0	0	0	0	0
ENSG00000283669		0	0	0	0	0	0	0	0
ENSG00000269376		49.23	0	0	0	2.17	2.11	1.13	3.76
ENSG00000288691		0	0	0	0	0.17	0	0	0
ENSG00000252064	Y_RNA	0	0	0	0	0	0	0	0
ENSG00000259403		0	0	2.02	0	0	0	0	0
ENSG00000135341	MAP3K7	32.78	13.88	15.02	0	19.58	24.82	20.33	22.14
ENSG00000242790		0	0	0	0	0	0	0	0
ENSG00000231205	ZNF826P	0	0	0.27	2.31	2.77	0.82	20.65	8.23
ENSG00000233002	TBC1D26-AS1	0	0	0.75	19.73	0	0	0	0
ENSG00000014914	MTMR11	27.01	16.69	17.88	25.26	10.7	16.97	52.54	23.9
ENSG00000234950	RBMY2OP	0	0	0	0	0	0	0	0
ENSG00000162639	HENMT1	0	30.76	4.72	0	0	1.2	13.05	2.34
ENSG00000287493		0	0	0.97	0	0	0	0	6.28
ENSG00000117308	GALE	44.65	0	18.09	20.83	1.47	26.65	78.6	20.41
ENSG00000280924	LINC00628	0	0	1.24	0	0	0	11.27	4.44
ENSG00000263312	LINC01975	0	0	5.27	0	0	0	0	3.79
ENSG00000187097	ENTPD5	38.81	10.83	19.33	10.5	20.99	11.09	16.12	9.15
ENSG00000249829		0	0	4.03	0	0	0	0	0
ENSG00000186470	BTN3A2	17.67	7.65	20.43	2.85	8.9	11.21	8.87	21.06
ENSG00000258205		0	0	0	0	0	0	0	0
ENSG00000241592		0	0	0	0	0	0	0	0
ENSG00000286295		0	0	0.51	3.01	1.27	0	4.67	0.12
ENSG00000257557	PPP1R12A-AS1	0	2.38	2.53	0	0	0	0.61	4.1
ENSG00000215448	SRMP1	0	0	1.23	0	0	0	0	0
ENSG00000146858	ZC3HAV1L	0	6.41	2.66	0	3.8	2.51	2.7	5.74
ENSG00000211836	TRAJ54	0	0	0	0	0	0	0	0
ENSG00000106624	AEBP1	24.03	32.13	12.25	41.97	74.9	28.46	113.72	23.74
ENSG00000174151	CYB561D1	6.54	1.67	5.13	0	5.7	2.75	56.09	4.25
ENSG00000212289	RNA5SP339	0	0	0	0	0	0	0	0
ENSG00000259402		0	0	5.54	0	12.41	10.74	0	5.58
ENSG00000287492		0	0	2.29	0	0	0	0	0
ENSG00000249828		0	0	2.42	0	0	0	0	0
ENSG00000258204		0	0	0	0	0	0.5	3.2	4.44
ENSG00000124574	ABCC10	0	0	19.6	0.4	6.14	5.97	58.24	22.04
ENSG00000286294		0	0	4.15	0	0	0	10.8	5.67
ENSG00000106785	TRIM14	21.55	18.61	20.74	0	14.91	20.69	5.78	15.99
ENSG00000046651	OFD1	71.05	98.42	20.87	0.21	22.1	23.16	8.4	20.35
ENSG00000177535	OR2B11	0	0	2.76	0	0.66	0	7.64	1.37
ENSG00000224671		0	0	0	0	0	0	0	0
ENSG00000199764	Y_RNA	0	0	0	0	0	0	0	0
ENSG00000240393		0	0	1.37	0	1.71	0	25.01	4.93
ENSG00000283667		0	0	5.54	0	0	2.96	5.52	6.56
ENSG00000269374		0	0	2.13	0	2.6	13.65	0	0
ENSG00000121089	NACA3P	0	0	3.49	0	2.73	4.36	0	0
ENSG00000198129	DEFB107B	0	0	4.02	0	0	0	0	0
ENSG00000255974	CYP2A6	0	0	4.99	0	0	0	0	5.21
ENSG00000207751		0	0	2.4	0	0	2.5	0	0.86
ENSG00000269959	SPACA6-AS1	0	4.65	0.9	0.55	1.32	2.35	18.64	5.64
ENSG00000240759	RPS27P21	0	0	0	0	0	0	0	0
ENSG00000136861	CDK5RAP2	30.38	24.9	23.69	1.78	23.78	15.15	48.37	27.87
ENSG00000258203		0	0	2.15	0	0	0	0	0
ENSG00000170279	C7orf33	0	0	0.93	0	3.46	0	20.54	2.67
ENSG00000286293		0.14	2.73	3.08	1.83	3.39	1.61	6.9	8.74
ENSG00000156787	TBC1D31	5.02	14.05	12.81	5.43	12.31	9.8	0	18.72
ENSG00000212302		0	0	0	0	0	0	0	0
ENSG00000248629		0	0	2.6	0	0	0	0	0
ENSG00000224670		0	0	0	0	0	0	0	0
ENSG00000257005		0	0	0	0	0	0	36.55	0
ENSG00000269373		0	0	2.07	0	0	0	0	0
ENSG00000285095		0	0	1.21	1.86	0.13	0.12	3.44	0.22
ENSG00000232899	CDY9P	0	0	0.17	0	0	0	0	0
ENSG00000230580	RPL19P5	0	0	0	0	0	0	0	0
ENSG00000213673	SLC25A5P3	0	0	0	0	0	0	0	0
ENSG00000106628	POLD2	37.22	23.99	26.92	10.66	20.49	20.29	142.36	15.58
ENSG00000216141	MIR941-2	0	0	0	0	0	0	0	0
ENSG00000141933	TPGS1	0	0	5.13	1.01	0	0.22	32.9	5.06
ENSG00000180479	ZNF571	11.34	12.21	4.04	0	4.05	3.64	2.1	9.89
ENSG00000287490		0	0	0.56	0	0	0	4.13	2.43
ENSG00000187535	IFT140	0	12.43	6.12	0	5.3	4.82	97.21	12.64
ENSG00000198535	C2CD4A	0	0	1.48	0	0	0.27	9.29	1.81
ENSG00000248400	ST13P12	0	0	9.81	0	1.42	0	0	1.76
ENSG00000258202		0	0	1.45	0	0	0	0	4.18
ENSG00000271284	SMIM12P1	0	0	5.02	0	0	0	0	0
ENSG00000206723	RNU6-1056P	0	0	0	0	0	0	0	0
ENSG00000236919	PHKG1P3	0	0	0	0	0	0	0	0
ENSG00000201354	Y_RNA	0	0	0	0	0	0	0	0
ENSG00000259228	HNRNPA1P62	0	10.14	6.84	4.44	7.32	1.38	0	9.42
ENSG00000286292		0	0	1.86	0	2.7	2.24	25.42	6.03
ENSG00000267943		0	0	0.63	1.42	0	0.38	2.95	2.52
ENSG00000104218	CSPP1	45.19	122.05	48.16	1.6	69.01	27.3	22.51	78.62
ENSG00000257004		0	0	0	0	0	0	0	0
ENSG00000257271	KIRREL3-AS1	0	0	0	0	0	0	0	0
ENSG00000180440	SERTM1	0	0	0.5	0	0.34	0	0	0
ENSG00000235497	LINC02923	0	0	1.01	0	0	0	0	0
ENSG00000184616	SPDYE12	0	0	0	0	6.54	8.22	29	0
ENSG00000256906	LINC02419	0	0	1.22	0	0	0	4.94	1.48
ENSG00000131473	ACLY	0	15.31	27.7	0	15.81	18.05	11.73	14.74
ENSG00000259798		0	0	6.13	0	0	0	0	5.28
ENSG00000275121		0	0	0	0	0	0	87.39	59.41
ENSG00000207548	MIR217	0	0	0	0	0	0	0	0
ENSG00000265547		0	0	0	0	0	0	0	0
ENSG00000281269		0	0	0	0	0	0	0	0
ENSG00000286291		0	0	0	0	0	0.55	0	5.88
ENSG00000238808	RNU7-102P	0	0	0	0	0	0	0	0
ENSG00000182117	NOP10	0	0	39.9	22.1	18.3	52.72	38.94	44.5
ENSG00000019169	MARCO	0	0	3.34	0	0	1.92	0	0.73
ENSG00000248627		0	0	0	0	0	0	0	0
ENSG00000269371		0	0	0	0	0	0	23.61	0
ENSG00000259112	NDUFC2-KCTD14	0	0	0	0	7.66	7.44	0	3.16
ENSG00000251173	UCHL1-DT	0	0	0	0	0	0	0	21.98
ENSG00000214369	CYB5AP2	0	0	1.39	0	0	0	9.96	10.51
ENSG00000266744		0	0	2.29	0	0	4.16	0	0
ENSG00000011198	ABHD5	27.26	26.67	16.87	0	10.92	29.78	31.89	8.43
ENSG00000259797		0	0	1.42	0	0	0	0	8.14
ENSG00000234562	TPMTP2	0	0	1.54	0	10.19	1.86	0	0
ENSG00000275120		0	0	1.73	0.9	0	0	0.53	1.02
ENSG00000178722	C5orf64	13.28	0	12.14	26.25	1.61	0	94.32	10.04
ENSG00000268173		0	0	0	0	0	0	1.97	0
ENSG00000284770	TBCE	0	74.51	24.84	0.74	52.49	27.38	10.9	37.26
ENSG00000253860	IGKV3-34	0	0	0	0	0	0	0	0
ENSG00000149292	TTC12	0	0	8.07	0	16.7	0.52	0	16.36
ENSG00000213896		0	0	0	0	0	0	0	0
ENSG00000216412	RPL12P2	0	0	2.74	0	0	0	26.45	8.59
ENSG00000236184	TCEA1P4	0	11.93	0	0	0	0	0	1.87
ENSG00000258599		0	0	0.99	0	0	0	0	0
ENSG00000024048	UBR2	17.82	7.81	13.49	3.16	15.92	16.13	7.47	18.42
ENSG00000286290		0	0	0.88	5.1	0	0	2.36	4.61
ENSG00000248956	HMGB1P44	0	0	1.01	0	2.08	0	0	0
ENSG00000257002		0	0	1.48	0	0	0	3.93	0
ENSG00000187715	KBTBD12	20.89	0	3.23	0	0.92	0.22	21.9	2.58
ENSG00000283663		0	2.26	0	0	0	0	0	0
ENSG00000275491	LINC01730	0	0	4.56	0	0	1.18	30.09	4.21
ENSG00000179420	OR6W1P	0	0	0.98	0	0	0	31.18	0
ENSG00000101255	TRIB3	0	0	7	0	0	11.01	23.52	3.31
ENSG00000267475	NUDT19-DT	0	0	3.5	0	0	0	0	0
ENSG00000130173	ANGPTL8	0	0	0	0	0.41	0	0	6.04
ENSG00000184906		0	18.14	0.68	0	2.92	7.74	0	5.13
ENSG00000266743		0	0	0	0	0	0	0	0
ENSG00000167612	ANKRD33	0	0	3.46	4.21	0	2.85	15.69	3.02
ENSG00000273940	RN7SL722P	0	0	0	0	0.83	0	0	0
ENSG00000279066	HEXD-IT1	0	0	2.01	0	0.48	0.52	3.75	4.96
ENSG00000255522	SNRPCP5	0	0	4.39	0	29.08	0	83.92	0
ENSG00000258598		0	0	0	0	0	0	0	0
ENSG00000249620	H3P18	0	0	0	0	0	0	0	0
ENSG00000248625		0	0	0	0	0	0	0	0
ENSG00000267940		15.48	0	1.56	0.28	1.95	0.24	0	1.41
ENSG00000230301	OR5H6	0	0	0	0	0	0	0	0
ENSG00000283662		3.69	0	5.28	12.21	1.11	1.51	17.52	7.72
ENSG00000235301	HLA-Z	0	0	0	0	0	0	0	0
ENSG00000231249	ITPR1-DT	0	0	2.33	0	0	1.09	8.42	1.93
ENSG00000273913	Metazoa_SRP	0	0	9.66	0	0	0	43.48	10.41
ENSG00000160294	MCM3AP	0	6.41	17.84	0	5.17	19.39	9.21	63.54
ENSG00000280069		83.14	14.45	7.57	0	20.83	19.79	7.43	10.14
ENSG00000285091		0	0	3.78	4.78	0	0	3.52	2.72
ENSG00000206739	Y_RNA	0	0	0	0	0	0	0	0
ENSG00000122756	CNTFR	0	0	0.59	0	2.94	0	2.84	1.76
ENSG00000233093	LINC00892	0	0	0.85	0	0.5	0	0	0.44
ENSG00000143314	MRPL24	42.43	28.66	6.43	0	10.64	4.87	22.56	9.35
ENSG00000111843	TMEM14C	0	31.7	22.45	0	16.99	28.35	0	6.98
ENSG00000224166	PRYP1	0	0	1.35	0	0	0	0	0
ENSG00000234753	FOXP4-AS1	0	0	9.15	119.81	0	0	22.06	3.61
ENSG00000229309		0	0	0	0	0	0	0	0
ENSG00000248624		0	0	2.14	0	3.54	0	0	0
ENSG00000257000		17.53	0	18.91	0	21.75	20.82	0	8.55
ENSG00000280068		0	0	3.55	0	1.47	0	0	36.52
ENSG00000285090		0	0	0	0	0	0	3.54	3.02
ENSG00000235343	LINC01665	0	0	1.53	0	0	0	0	0
ENSG00000222713	RN7SKP51	0	0	0	0	0	0	0	0
ENSG00000261719		0	0	11.12	0	0	0	0	0
ENSG00000124104	SNX21	14.22	0	4.36	0	10.87	1.3	21.83	4.19
ENSG00000222783	RN7SKP212	0	0	0	0	0	0	0	0
ENSG00000268170		0	0	0.58	0	0.96	0	0	1.04
ENSG00000150787	PTS	16.12	85.25	30.68	0	8.5	19.71	0	15.36
ENSG00000266075	RN7SL574P	0	0	2.25	0	0	0	0	0
ENSG00000207736	MIR657	0	0	0	0	0	0	0	0
ENSG00000259151	CAP2P1	0	0	3.42	0	4.25	3.68	17.84	4.92
ENSG00000204060	FOXO6	0	0	2.37	1.67	2.23	1.39	8.98	1.86
ENSG00000211677	IGLC2	15.33	35.43	48.48	0	277.27	3.91	121.15	1378.04
ENSG00000229308		0	0	0	0	0	0	0	0
ENSG00000212695		0	0	1.1	0	0	0	17.06	0.79
ENSG00000257398		0	0	4.48	0	1.65	0	0	6.53
ENSG00000151224	MAT1A	0	0	4.17	0	0	0	4.55	13.2
ENSG00000202182	Y_RNA	0	0	0	0	0	0	0	0
ENSG00000232940	HCG25	12.22	140.76	64.16	16.36	72.73	43.92	71.04	49.24
ENSG00000280067		0	7.48	4.71	0	4	3.53	0	6.31
ENSG00000135924	DNAJB2	4.63	38.73	27.49	0	30.24	44.69	71.64	34
ENSG00000107862	GBF1	118.47	98.28	72.38	53.8	148.02	149.41	192.64	97.16
ENSG00000260582	TPST2P1	0	0	0.49	0	0	0.59	0	4.55
ENSG00000259897	FRG2JP	0	0	2.64	0	0	0	0	0
ENSG00000070087	PFN2	71.7	108.47	23.71	0	113.46	14.51	26.57	110.22
ENSG00000117724	CENPF	5.03	16.87	10.52	0	10.89	4.3	1.66	6.17
ENSG00000259793		0	0	2.26	0	0	0	2.66	3.41
ENSG00000162433	AK4	11.77	14.51	29.98	0	5.54	18.03	0	10.79
ENSG00000105219	CCNP	0	0	2.92	7.04	0	0.71	11.07	2.1
ENSG00000249820		0	0	0	0	0	0	0	0
ENSG00000237528	UQCR10P1	0	0	0	0	0	0	0	0
ENSG00000164684	ZNF704	6.95	1.28	3.84	0.26	12.61	4.39	1.92	2.22
ENSG00000265542		0	0	1.16	0	0	0	0	0
ENSG00000203797	DDO	0	0	0	0	0	0.48	0	0.38
ENSG00000141232	TOB1	0	19.37	52.26	0	34.37	121.44	28.55	29.57
ENSG00000224747	MTCYBP21	0	0	0.96	0	2	0	15.05	6.23
ENSG00000128655	PDE11A	5.99	0	2.62	0	0.11	0	2.76	11.57
ENSG00000114054	PCCB	0	5.3	6.8	0	3.96	1.47	4.42	4.88
ENSG00000255968		0	0	0.71	0	4.14	0	0	0
ENSG00000166750	SLFN5	14.29	13.63	20.53	0	19.64	25.79	13.58	12.31
ENSG00000267259	ERVE-1	2.16	0	2.1	0	0	0	7.95	0.96
ENSG00000113649	TCERG1	131.6	106.59	105.82	0	86.66	45.43	13.65	38.08
ENSG00000163539	CLASP2	79.27	39.28	45.65	0	44.61	23.88	35.69	57.07
ENSG00000283789	MIR7846	0	0	0	0	0	0	0	0
ENSG00000112312	GMNN	0	5.19	8.64	0	6.85	5.38	32.85	9.58
ENSG00000131944	FAAP24	0	1.12	3.98	0	0.66	1.71	22.93	7.25
ENSG00000233198	RNF224	27.99	0	1	0	0	0.2	17.01	0
ENSG00000261717		0	0	0	0	0	0	0	6.69
ENSG00000259792		0	0	0	0	0.63	0	0	0
ENSG00000256199		0	0	0	0	0	0	0	1.69
ENSG00000234033	RAC1P8	0	0	0	0	0	0	0	0
ENSG00000201386	RNU6-1163P	0	0	0	0	0	0	0	0
ENSG00000258594		0	0	0	0	0	0	0	0
ENSG00000179965	ZNF771	13.72	0	8.64	0	0.83	0	66.85	8.2
ENSG00000285536	LINC02838	0	0	0	0	0	0	0	0
ENSG00000181803	OR6S1	0	0	1.63	0	0	0	13.43	0
ENSG00000229306		0	0	0	0	0	0	0	36.21
ENSG00000248621		0	0	0	0	0	0	0	0
ENSG00000201398	U8	0	0	8.2	0	0	0	0	0
ENSG00000259791		0	0	0	0	0	0	0	0
ENSG00000108370	RGS9	0	0	4.47	6.71	0.08	1.48	15.93	8.97
ENSG00000260280	SLX1B-SULT1A4	1.59	5.91	10.17	0	4.67	0.87	19.66	13.06
ENSG00000162997	PRORSD1P	0	7.75	6.66	0	8.49	3.64	0	15.65
ENSG00000255430	CASP1P1	0	0	0	0	0	0	0	0
ENSG00000246225		10.41	1.94	8.88	5.07	0	0	7.01	4.93
ENSG00000258593		0	9.74	3.61	13.85	3.63	0.31	2.01	4.81
ENSG00000271869	DCTN6-DT	0	0	2.74	0	0	0	38.25	0
ENSG00000163872	YEATS2	21.78	31.14	32.64	6.48	27.47	35.03	10.71	13.73
ENSG00000229305		0	0	1	0	0	0	0.65	0
ENSG00000166415	WDR72	0	0	0.26	0	15.4	5.22	6.17	10.58
ENSG00000224965	KCNC4-DT	15.96	0	2.23	0	0	0	20.28	0
ENSG00000255966	GAPDH-DT	0	0	0	0	8.76	0	0	5.36
ENSG00000257395		0	0	0	0	0	0	0	5.31
ENSG00000253393	RANP9	0	0	0	0	0	0	0	14.66
ENSG00000280064		0	0	5.43	0	6.65	12.62	0	0
ENSG00000228107		0	36.27	5.45	0	0	2.9	11.21	16.4
ENSG00000103528	SYT17	0	2.38	4.77	0	0.45	0.5	29.99	4.35
ENSG00000249288	SLC25A15P5	0	0	0	0	11.64	8.5	0	0
ENSG00000211657	IGLV3-32	0	0	0	0	0	0	81.82	0
ENSG00000174844	DNAH12	0	0	2.17	1.46	0	1.8	5.39	5.41
ENSG00000237848		0	0	0	0	0	36.16	0	20.33
ENSG00000265019	NCOR1P2	0	0	0	0	0	0	0	0
ENSG00000260517		0	4.44	3.85	4.23	13.19	6.59	2.6	2.51
ENSG00000168476	REEP4	0	0	14.34	0	3.85	11.66	62.96	7.85
ENSG00000203307	FAM78B-AS1	0	0	0.96	0	0	0	0	6.23
ENSG00000272885		0	0	0	0	1.8	0	0	0
ENSG00000258592		0	0	8.55	12.88	0	1.1	41.39	6.18
ENSG00000171987	C11orf40	0	0	0	0	0	0	0	0
ENSG00000237801	AMD1P2	0	0	0	0	0	0	0	0
ENSG00000260352	SMG1-DT	0	0	2.58	0	0	0	0	0
ENSG00000157450	RNF111	56.25	70.63	46.18	2.82	33.45	30.64	63.23	28.53
ENSG00000119411	BSPRY	0	0	2.34	0.5	1.26	1.84	13.42	2.18
ENSG00000168679	SLC16A4	20.37	2.21	7.29	0	7.47	4.1	21.83	14.45
ENSG00000256898	ARPC3P4	0	0	0	0	0	4.64	0	9.43
ENSG00000255965		0	0	0	0	0	0	0	0
ENSG00000264341		0	0	0	0	0	0	0	0
ENSG00000238079		0	0	0	0	0	0	0	0
ENSG00000215440	NPEPL1	17.15	3.28	12.5	0	4.8	6.56	6.51	6.43
ENSG00000173915	ATP5MK	0	9.62	56.77	0	27.7	57.59	24.35	27.35
ENSG00000199283	RNU1-58P	0	0	0	0	0	0	121.59	0
ENSG00000280063		0	0	4.52	0	1.32	1.13	12.48	5.35
ENSG00000224271	EPIC1	0	0.56	55.61	0.71	64.91	42.52	49.95	94.83
ENSG00000239545	RN7SL822P	0	0	11.31	0	0	0	0	1.63
ENSG00000170522	ELOVL6	6.64	4.01	1.8	0	2.11	1.19	1.84	4.65
ENSG00000274424	RN7SL196P	0	0	0	0	0	1.4	17.87	0
ENSG00000261714		0	0	0	0	8.48	3.1	0	0
ENSG00000187953	PMS2CL	0	0	12.48	0	7.02	6.87	30.33	4.16
ENSG00000207630	MIR7-3	0	0	0	0	0	0	0	0
ENSG00000106483	SFRP4	26.67	20.47	1.25	0	9.7	0.98	0	8.28
ENSG00000207404	Y_RNA	613.58	0	28.56	0	23.68	0	0	0
ENSG00000256196		0	0	2.14	0	0	3.14	16.98	1.15
ENSG00000268154	Metazoa_SRP	0	0	0	0	0	0	0	10.36
ENSG00000249581	CLRN2	0	0	0	0	0	0	0	0
ENSG00000168297	PXK	35.86	4.69	8.76	0	11.29	10.23	26.64	24.41
ENSG00000230320	BEND7P1	0	0	0	0	0	0	0	0
ENSG00000213747	WASHC3P1	0	0	0	0	0	0	0	0
ENSG00000200605	Y_RNA	0	0	14.7	0	0	0	0	0
ENSG00000284473	MIR4720	0	0	0	0	0	0	0	0
ENSG00000272884		0	0	4.63	0	0	0	19.99	1.18
ENSG00000229217	CYCSP11	0	0	0	45.67	0	0	26.84	14.97
ENSG00000185130	H2BC13	0	0	1.33	0	0	8.85	10.34	0
ENSG00000253767	PCDHGA8	5.65	9.2	1.39	0	5.97	0.56	7.44	5.85
ENSG00000245025		0	0	7.66	0	5.46	0.85	7.17	15.59
ENSG00000264340		0	0	1.95	0	0	0	0	0
ENSG00000280062		0	0	1.59	0	0	1.57	9.09	2.29
ENSG00000243967	NBPF5P	0	0	0.7	0	0	0	10.88	0
ENSG00000212321	U3	0	0	0	0	0	0	0	0
ENSG00000228914	OR1H1P	0	6.45	0	0	0	0	18.11	0
ENSG00000270488		0	0	0	0	0	0	0	0
ENSG00000256195		0	4.51	3.22	0	1.76	0	6.24	2.01
ENSG00000237846		0	0	0.89	12.89	0	0	108.11	3.99
ENSG00000260515		0	0	0	0	0	0	0	0
ENSG00000256315	CADM1-AS1	0	0	3.33	0	0	4.73	0	0.56
ENSG00000253568		0	0	0	0	0	0	0	0
ENSG00000267454	ZNF582-DT	0	0	1.07	0	1.73	0	0	1.41
ENSG00000101144	BMP7	0	0	11.9	0	2.73	8.38	8.42	7.09
ENSG00000213189	BTF3L4P2	0	0	12.72	0	40.68	28.23	0	0
ENSG00000206780	SNORA75B	0	0	0	0	0	0	0	0
ENSG00000257392		0	0	4.08	0	0	0	0	0
ENSG00000125249	RAP2A	1.86	16.37	15.37	0	11.41	8.86	29.86	8.28
ENSG00000280061		0	0	0.92	0	0.72	0	0	2.93
ENSG00000233278	RPS26P2	0	0	0	0	0	0	0	0
ENSG00000223828	BANF1P4	75.36	0	2.56	0	0	0	59.28	0
ENSG00000215529	EFCAB8	0	0	4	0	0	0	0	5.95
ENSG00000275835	TUBGCP5	1.38	6.21	13.07	0	6.89	21.85	1.07	3.66
ENSG00000114786	ABHD14A-ACY1	0	0	2.43	5.08	0	3.88	0	2.83
ENSG00000254765		0	0	0	0	0	0	0	0
ENSG00000170807	LMOD2	12.78	0	3.36	0	6.28	0	0	5.66
ENSG00000270487		0	0	0	0	0	0	0	0
ENSG00000230146	SEPHS1P4	0	0	0	0	0	0	0	0
ENSG00000154001	PPP2R5E	28.95	109.39	43.67	1.07	45.58	31.61	6.19	20.29
ENSG00000237845		0	0	3.01	0	0	3.19	17.59	0
ENSG00000226554	MTCL1P1	0	0	1.39	0	0	0	0	0.5
ENSG00000260514		0	0	0	0	0	0	32.89	0
ENSG00000253567		0	0	0	0	0	0	0	0
ENSG00000233944	LINC00265-3P	0	0	0	0	0	0	0	0
ENSG00000271130	IGHV3OR16-8	0	0	0	0	0	0	0	0
ENSG00000229301		0	0	0	0	1.37	0	0	0
ENSG00000236647		0	0	0	0	0	0	0	0
ENSG00000234715	SLC26A5-AS1	0.51	0	0.57	0	0	0	7.38	0.27
ENSG00000172809	RPL38	59.69	59.51	78.43	3.64	48.29	95.22	72.79	81.18
[truncated: 59,863 more rows]
