# Supplementary material for: Therapeutic stress triggers tumor STAT1 acetylation to disarm immunotherapy
Source: Cell Rep Med. 2025 Nov 7;6(11):102448. doi: 10.1016/j.xcrm.2025.102448 (PMC12711663; doi:10.1016/j.xcrm.2025.102448)
Supplement: Table S7. RNA sequencing of parental and cetuximab-resistant HNSCC cells, related to Figure 2 [file mmc6.xlsx]

## Sheet: GA928_FPKM
Table S7. RNA sequencing of parental and cetuximab-resistant HNSCC cells. Related to Figure 2.
Gene expression between parental and cetuximab-resistant HNSCC cells. Related to Figure 2
gene name	gene_id	Cal27-CtxR	CAL27-WT	OECM1-CtxR	OECM1-WT
AL121612.1	ENSG00000274379	0	0	0	0
GUSBP3	ENSG00000253203	0.16	0.12	0.32	0
5_8S_rRNA	ENSG00000283291	0	0	0	0
CNTN4-AS1	ENSG00000237990	0	0	0	0
RGS4	ENSG00000117152	0.47	0.27	0.33	0.87
AC013356.4	ENSG00000259368	0	0.15	0.11	0
AC092802.1	ENSG00000226026	0.01	0.14	0	0.13
LINC01241	ENSG00000236306	0	0	0	0
LINC02354	ENSG00000257488	0.25	0	0	0
AL021155.1	ENSG00000275915	0	0	0	0
MAF1	ENSG00000179632	43.77	68.47	64.03	55.3
AL603841.1	ENSG00000225122	0	0	0	0
AC023906.2	ENSG00000259178	0	0	0	0
AC104170.1	ENSG00000238140	0	0.19	0.09	0
RAP1B	ENSG00000127314	186.58	109.72	110.42	101.11
AL049541.2	ENSG00000281460	0	0	0	0
AL158071.4	ENSG00000273381	0.14	0.04	0.23	0.03
AC020636.2	ENSG00000260234	0	0	0	0
DCLK2	ENSG00000170390	0.26	0.77	1.02	1.2
AC074139.1	ENSG00000286041	0	0	0	0
RNU6-438P	ENSG00000202431	0	0	0	0
PIH1D1	ENSG00000104872	43.36	70.39	48	58.09
AC012572.1	ENSG00000265378	0	0	0	0
AC010401.2	ENSG00000263234	0	0	0	0
AL391650.2	ENSG00000284309	0	0	0	0
AC027031.1	ENSG00000254021	0	0	0	0
GTF3AP1	ENSG00000237274	0	0	0	0
RNU6-674P	ENSG00000200701	0	0	0	0
AC007216.5	ENSG00000277458	0	0	0	0
SHMT2	ENSG00000182199	139.44	168.05	171.78	136.95
VN1R17P	ENSG00000235818	0	0	0	0
HORMAD1	ENSG00000143452	1.08	0	0.03	0
IL1R2	ENSG00000115590	2.97	0	0.1	0.2
AL022331.1	ENSG00000236132	0.15	0	0	0
AL359962.3	ENSG00000287218	0.07	0	0.1	0.08
RNY3P5	ENSG00000206854	0	0	0	0
GLUD1P2	ENSG00000265366	0	0.15	0	0
AC004980.1	ENSG00000205485	5.51	3.11	3.4	3.06
ZNF702P	ENSG00000242779	0	0	0.01	0
AC009005.1	ENSG00000267751	3.57	7.09	4.43	3.89
AC092484.1	ENSG00000225107	0	0	0	0
OBP2A	ENSG00000122136	0	0.13	0	0
ZNRF3	ENSG00000183579	2.42	3.5	2.8	2.94
TXN	ENSG00000136810	938.3	767.15	588.55	716.53
KCTD19	ENSG00000168676	0	0.01	0	0
CXADR	ENSG00000154639	9.6	7.27	3.15	3.07
ZDHHC12	ENSG00000160446	94.04	63.09	63.95	71.23
PRAMEF33	ENSG00000237700	0	0	0	0
ARF4P3	ENSG00000214051	0	0	0	0
TACC3	ENSG00000013810	150.16	97.43	52.53	66.43
AL590383.1	ENSG00000226558	0	0	0	0
SLC22A18	ENSG00000110628	3.73	5.69	6.41	3.6
AC099563.2	ENSG00000287008	0	0	0	0
AC009269.2	ENSG00000259532	0	0	0	0
AC027796.4	ENSG00000262903	0.68	0.41	0.58	0.13
HMGB3P20	ENSG00000226059	0	0	0	0
AC006355.2	ENSG00000281120	0	0	0	0
TP73-AS1	ENSG00000227372	0.23	0	0	0
CERS6	ENSG00000172292	8.62	0	0	0
HMGB1P32	ENSG00000226837	0	0	0	0
AC117490.1	ENSG00000225240	0	0	0	0
RNU6-229P	ENSG00000252423	0	0	0	0
OR51F5P	ENSG00000272634	0	0	0	0
IL4R	ENSG00000077238	20.43	4.21	22.29	16.77
IGLV3-15	ENSG00000253786	0	0	0	0
ECSCR	ENSG00000249751	0.05	0	0.11	0
AC124067.4	ENSG00000254290	0	0	0	0
ANAPC1	ENSG00000153107	17.29	14.86	22.84	15.42
BX276092.2	ENSG00000226870	12.81	1.04	0	0
AL356317.1	ENSG00000287370	0	0	0	0
ABLIM2	ENSG00000163995	0.07	0.11	0.18	0.08
AC100793.3	ENSG00000267765	0.1	0	0	0.11
GBA2	ENSG00000070610	20.58	16.77	14.05	13.83
ITIH3	ENSG00000162267	0	0	0	0
KRT43P	ENSG00000236473	0	0	0	0
LINC02009	ENSG00000283646	1.02	1.33	0.71	0.56
AL512310.1	ENSG00000257142	0	0	0	0
NRIP1	ENSG00000180530	2.47	15.47	8.04	14.09
AL035588.1	ENSG00000231102	0	0	0	0
BEX5	ENSG00000184515	0	0.08	0.38	0.08
Y_RNA	ENSG00000201363	0	0	0	0
NPLP1	ENSG00000232114	0	0	0	0
NT5C3AP2	ENSG00000244720	0	0	0	0
AC025178.1	ENSG00000250764	0.07	0.07	0	0.07
FBLL1	ENSG00000188573	0.37	0.12	0	0.04
VPS52	ENSG00000223501	34.54	26.8	39.15	32.45
Y_RNA	ENSG00000207105	0	0	0	0
SCAF11	ENSG00000139218	47.56	41.18	34.22	36.6
AP006287.2	ENSG00000255038	0	0.25	0.27	0
AC009365.1	ENSG00000201009	0	0	0	0
CR382285.2	ENSG00000280372	0	0	0	0
KRTAP10-4	ENSG00000215454	0	0	0	0
AP006248.2	ENSG00000279271	0	0	0	0
DPPA2P3	ENSG00000224403	0	0	0	0
GCC1	ENSG00000179562	8.33	6.57	10.02	8.32
KCTD3	ENSG00000136636	17.08	39.09	36.03	39.41
PPIAL4H	ENSG00000270339	0	0	0	0
IDH3A	ENSG00000166411	54.41	39.51	39.6	50.26
AC174048.1	ENSG00000271315	0	0	0	0
LAMP2	ENSG00000005893	54.13	56.9	86.67	72.65
AL929601.1	ENSG00000257891	0	0	0	0
AC074029.1	ENSG00000257848	0	0	0	0
AL117378.1	ENSG00000236673	0	0	0	0
RMND1	ENSG00000155906	15.94	7.84	13.47	15.18
AC022211.3	ENSG00000265800	0.2	1.08	0.83	1.26
PPFIBP2	ENSG00000166387	0.44	1.44	2.57	1.81
C1orf189	ENSG00000163263	0	0	0	0.09
MIR4282	ENSG00000266180	0	0	0	0
LINC02167	ENSG00000261122	0.23	46.42	6.53	14.75
SCN2B	ENSG00000149575	0	0.03	0.26	0.01
SLC25A19	ENSG00000125454	14.3	13.75	5.73	14.09
TPSAB1	ENSG00000172236	0	0	0	0
C3P1	ENSG00000167798	0	0	0	0
AL139300.2	ENSG00000258851	0	0	0.12	0
AC007333.1	ENSG00000260478	0	0	0	0
OR7E109P	ENSG00000236316	0	0	0	0
BSN-AS1	ENSG00000235120	0	0	0	0
FPR3	ENSG00000187474	0	0.02	0.02	0.07
MTX1P1	ENSG00000236675	0	0	0	0.13
AC243772.3	ENSG00000234232	0.14	0	0	0
AL359317.2	ENSG00000258957	0.35	0.13	0.03	0.24
ATP5MC2P1	ENSG00000225712	0	0	0	0
AC012321.1	ENSG00000260772	10.2	19.91	5.13	14.62
AC004221.1	ENSG00000267778	0	0	0	0
U6	ENSG00000283575	0	0	0	0
AP003692.1	ENSG00000254307	0	0.58	0.15	0
AC097512.1	ENSG00000248837	0	0	0	0
AL445584.3	ENSG00000276277	0	0	0	0
RN7SL473P	ENSG00000277452	0	0.39	0	0
RPA3P1	ENSG00000179997	0	0	0	0
SOCS2P1	ENSG00000237662	0	0	0	0
AL137027.1	ENSG00000229607	0	0	0	0
AP005060.1	ENSG00000279885	0	0	0	0
HRH2	ENSG00000113749	0	0	0	0
MMACHC	ENSG00000132763	7.15	6.39	4.79	5.36
AC097468.3	ENSG00000286606	0	0	0	0.25
NUDT16	ENSG00000198585	11.92	8.17	9.13	8.47
OXT	ENSG00000101405	0	0	0	0
AC106820.2	ENSG00000259895	0.04	0.03	0.03	0.03
MKNK1	ENSG00000079277	26.23	14.98	11.64	21.02
MEG9	ENSG00000223403	0	0	0	0
RPL6P8	ENSG00000242285	0	0	0	0
CMTM8	ENSG00000170293	1.95	0	0	0
UBE2NP1	ENSG00000256385	0.16	0	0	0
USP9YP5	ENSG00000249634	0	0	0	0
TRAPPC8	ENSG00000153339	8.8	5.39	5.22	5.95
TMEM62	ENSG00000137842	6.74	7.99	5.04	6.82
KRTAP21-3	ENSG00000231068	0	0	0	0
FOXG1	ENSG00000176165	0	0	0	0
AC072039.1	ENSG00000227267	0	0	0	0
NUDT9	ENSG00000170502	15.12	18.31	18.5	19.71
U1	ENSG00000273516	0	2.74	1.4	0
ENPP7P4	ENSG00000241278	0	0	0.15	0.05
AC011586.2	ENSG00000253496	0	0	0	0
JTB	ENSG00000143543	70.36	75.78	64.62	90.86
UGT1A2P	ENSG00000228445	0	0.07	0.13	0.07
RNA5SP50	ENSG00000200601	0	0	0	0
RNU6-886P	ENSG00000207046	0	0	0	0
AGGF1P2	ENSG00000233435	0.46	0.03	0	0
AC084851.1	ENSG00000254801	0	0	0	0
AC016772.1	ENSG00000226072	0	0	0	0
AL158166.2	ENSG00000232259	0.61	0.08	0.08	0
AL137244.1	ENSG00000228444	0.31	0.14	0.59	0.07
AC073048.1	ENSG00000287488	0	0	0	0
PDE4B-AS1	ENSG00000227466	0	0	0	0
ARHGEF3	ENSG00000163947	3.18	8.4	14.56	15.56
FBLN2	ENSG00000163520	0	0.02	0.23	0.12
AL031778.1	ENSG00000287678	0.3	0.32	0.31	0.25
AC090617.7	ENSG00000279340	0	0	0	0
GAPDHP14	ENSG00000236056	0	0	0.06	0.06
PLS1-AS1	ENSG00000239641	0	0	0	0
RPS27	ENSG00000177954	2875.22	3292.63	3405.91	3660.83
AL357080.1	ENSG00000275138	0	0	0	0
AL161756.2	ENSG00000271511	0	0	0	0
AC004707.1	ENSG00000253102	1.12	1.49	1.19	1.46
CHMP7	ENSG00000147457	21.06	20.5	17.61	20.72
AC013643.1	ENSG00000253560	0	0	0	0
PSMD9	ENSG00000110801	66.96	87.62	60.57	75.97
AC008568.2	ENSG00000279860	0	0	0	0
IGFLR1	ENSG00000126246	3.48	2.79	4.16	2.97
EIF4A2P3	ENSG00000254589	0	0.05	0	0
AP005380.1	ENSG00000266153	0	0	0	0
AC007956.1	ENSG00000222604	0	0	0	0
SNRPB2	ENSG00000125870	83.77	69.47	56.41	58.65
MTRES1	ENSG00000130349	15.31	6.65	12.66	9.86
AC104561.4	ENSG00000287166	0.16	0.07	0.2	0.06
PDIA4	ENSG00000155660	93.74	42.52	34.01	44.42
AL049840.2	ENSG00000246451	2.32	2.65	3.07	1.27
CAPN15	ENSG00000103326	27.41	20.94	25.09	28.97
AC010631.1	ENSG00000242292	0	0	0	0
LMLN-AS1	ENSG00000232832	0.12	0	0	0
TRAPPC13	ENSG00000113597	15.04	11.16	11.46	11.82
MIR1244-1	ENSG00000284378	0	0	0	0
AC103876.1	ENSG00000259986	0	0	0	0
EIF4G1	ENSG00000114867	347.61	315.06	276.15	302.99
AC024028.1	ENSG00000228334	0	0	0	0
AL451007.2	ENSG00000282317	0	0	0	0
RPAIN	ENSG00000129197	22.85	41.86	19.37	26.22
AC073349.3	ENSG00000277206	0	0	0	0
FAM120C	ENSG00000184083	3.99	1.05	3.12	4.34
FAM90A26	ENSG00000229924	0	0	0	0
AC073389.2	ENSG00000271848	0	0	0	0
AL391646.1	ENSG00000271608	0	1.52	0	0
AC245052.1	ENSG00000223660	0	0	0	0
AP000879.2	ENSG00000255143	0	0	0	0
FAM86MP	ENSG00000186234	0.06	0	0	0
AC009238.3	ENSG00000248821	0	0	0	0
SORCS2	ENSG00000184985	0.6	0.07	0.02	0.02
AC093716.1	ENSG00000235243	0	0	0	0
PDCD1LG2	ENSG00000197646	3.89	0.48	2.46	0.85
SNORD42	ENSG00000202440	0	0	0	0
Y_RNA	ENSG00000206663	0	0	0	0
AP000763.1	ENSG00000255786	0	0	0	0
MIR520D	ENSG00000207735	0	0	0	0
RN7SL654P	ENSG00000244568	0	0	0	0
AL132709.7	ENSG00000230805	0	0	0	0
CBSL	ENSG00000274276	2.9	0	0	0
AC074008.1	ENSG00000284902	0.03	0	0	0
HMMR	ENSG00000072571	78.27	61.78	30.05	42.33
RNU6-618P	ENSG00000200388	0	0	0	0
AL353743.2	ENSG00000230303	0.04	0.04	0.07	0
FGF16	ENSG00000196468	0	0	0	0
AL035633.1	ENSG00000218732	0	0	0	0
AC092169.1	ENSG00000252238	0	0	0	0
AFMID	ENSG00000183077	7.41	34.65	26.21	32.05
SLITRK3	ENSG00000121871	0	0	0	0
AP005597.4	ENSG00000255543	0	0	0	0
AC011388.1	ENSG00000286331	0.13	0.15	0	0
RPS4XP15	ENSG00000240721	0	0	0	0
AP005019.1	ENSG00000274664	0	0	0	0
AC104836.1	ENSG00000273487	0.04	0	0.04	0.04
AC005702.4	ENSG00000275860	0	0	0	0
RPL31P63	ENSG00000236735	1.27	1.85	1.02	2.62
CYTH1P1	ENSG00000271286	0	0	0	0
RPL35P5	ENSG00000225573	4.94	5.64	4.41	2.56
ASIC2	ENSG00000108684	0	0.14	0	0.02
AL358176.3	ENSG00000228844	0	0	0	0
ASAH2B	ENSG00000204147	7.13	0.05	0.06	0.35
AC244131.2	ENSG00000275119	0	0	0	0
TAAR7P	ENSG00000235998	0	0	0	0
UNC93B5	ENSG00000184795	0.09	0.09	0	0.18
AC089984.1	ENSG00000257410	0	0	0	0
AC136428.1	ENSG00000259680	0	0	0	0
IGKJ4	ENSG00000211594	0	0	0	0
LATS1	ENSG00000131023	8.78	1.57	5.34	4.44
OR4C1P	ENSG00000254576	0	0	0	0
PROK2	ENSG00000163421	0	0	0	0
AC239367.3	ENSG00000237926	0	0	0	0
AC073651.1	ENSG00000255565	0	0	0	0
FGFR1OP2	ENSG00000111790	42.08	19.66	18.17	18.85
PI4K2B	ENSG00000038210	18.11	12.09	11.71	10.41
TTTY11	ENSG00000180910	0	0	0	0
AL133384.1	ENSG00000229668	0	0	0	0
ARHGAP5	ENSG00000100852	28.93	19.99	18.5	14.14
MRGPRX4	ENSG00000179817	0	0	0	0
NAA40	ENSG00000110583	39.39	20.88	13.49	18.28
PLCD4	ENSG00000115556	0.23	0.2	0.64	0.23
AC048382.6	ENSG00000276278	0	0	0	0.08
AL596268.1	ENSG00000229347	0	0	0	0
AL589994.1	ENSG00000218337	0	0	0	0
FOXD3-AS1	ENSG00000230798	0.8	0.37	0.73	0.06
C6orf99	ENSG00000203711	2.77	0.69	0.62	0.65
AC069281.2	ENSG00000274272	0.34	0.57	0.2	0.07
IGKV2-40	ENSG00000273962	0	0	0	0
COPS5P2	ENSG00000270445	0	0	0	0
AC079385.2	ENSG00000257711	0.29	0	0.1	0.02
TSBP1-AS1	ENSG00000225914	0.07	0.02	0.03	0.02
AL049830.1	ENSG00000213867	0	0	0	0
AC022414.1	ENSG00000284762	0	0	0	0
FGF10	ENSG00000070193	0	0	0	0
MIR759	ENSG00000211579	0	0	0	0
GPA33	ENSG00000143167	0	0	0	0.04
SNORD70B	ENSG00000212309	0	0	0	0
AC009166.1	ENSG00000261238	0	0	0	0
AC005191.1	ENSG00000271421	0	0	0	0
AC022166.2	ENSG00000261376	0	0	0	0
B3GALNT2	ENSG00000162885	12.66	13.83	18.89	16.72
AC007240.1	ENSG00000206647	0	9.05	0	9.29
TEX28	ENSG00000278057	0	0	0	0
EBI3	ENSG00000105246	0.66	0.35	1.47	0.63
C7orf77	ENSG00000275356	0	0	0	0
SEPTIN7-DT	ENSG00000228878	0.1	0.01	0.26	0.01
AC008946.1	ENSG00000267939	0.72	1.38	1.14	1.54
AC022559.1	ENSG00000253178	0	0	0	0
AL359745.1	ENSG00000280455	0	0	0	0
AL136372.1	ENSG00000150732	0	0	0	0
AP001363.2	ENSG00000257058	0	0	0	0.22
STH	ENSG00000256762	0	0	0	0
AL049869.3	ENSG00000259160	0	0	0	0
TNPO3P1	ENSG00000271686	0	0	0	0
SLC7A11-AS1	ENSG00000250033	0.39	0.12	1.31	0.53
PCDHA8	ENSG00000204962	0	0	0	0
CT45A7	ENSG00000273696	0	0	0	0
AC022540.1	ENSG00000232342	0	0	0	0
CD8A	ENSG00000153563	0.05	0	0	0
LINC02690	ENSG00000255226	0	0	0	0
MIR1255B2	ENSG00000221545	0	0	0	0
LEMD3	ENSG00000174106	16.05	11.78	10.02	7.99
HNRNPA1P45	ENSG00000259411	0	0	0.1	0
AC091979.1	ENSG00000254350	0	0	0	0
AC069431.1	ENSG00000240063	0.03	0.03	0.05	0
LINC00301	ENSG00000181995	0	0	0	0
PRAC1	ENSG00000159182	0	0	0	0
LINC01831	ENSG00000225765	0	0	0	0
AC104024.2	ENSG00000260328	0.53	0.23	0.14	0.24
RASGRF2-AS1	ENSG00000251450	0	0	0	0
LINC02036	ENSG00000225742	0	0	0	0.07
AC004597.1	ENSG00000268673	0	0	0	0
AC009133.2	ENSG00000259952	4.38	3.26	14.43	5.87
LINC02283	ENSG00000248184	0	0	0	0
AL137247.1	ENSG00000212293	0	0	0	0
HYAL3	ENSG00000186792	1.87	5.25	3.96	3.86
RN7SL461P	ENSG00000243801	0	0	0	0
CROT	ENSG00000005469	3.75	3.74	5.2	4.95
AC007298.1	ENSG00000257715	0	0	0	0.19
SEPTIN1	ENSG00000180096	0.12	0.51	0.94	1.04
IRF7	ENSG00000185507	4.04	1.61	2.32	2.3
AC009623.2	ENSG00000253342	0	0	0	0
AC020728.1	ENSG00000271410	0	0	0	0
Z83838.1	ENSG00000223730	0	0.07	0	0
AC107373.2	ENSG00000272157	0	0	0	0
RPL31P49	ENSG00000241680	0	0.25	0.24	0
TMEM61	ENSG00000143001	0.04	0.59	0.75	0.47
UBE2D4	ENSG00000078967	22.24	4.76	4.19	3.5
SSU72P8	ENSG00000230268	0	0	0	0
MIR520E	ENSG00000207599	0	0	0	0
ACTN1-AS1	ENSG00000259062	0	0.11	0	0.15
RNU6-1328P	ENSG00000222870	0	0	0	0
AC007160.1	ENSG00000176043	0	0	0.33	0
HLA-DRB5	ENSG00000198502	5.03	0	0	0
AC026320.2	ENSG00000237653	0	0	0	0
AP000445.1	ENSG00000197254	0	0.08	0	0
HEXA	ENSG00000213614	50.61	57.95	54.94	48.73
ZNF333	ENSG00000160961	1.74	1.97	4.55	1.6
ADAM18	ENSG00000168619	0	0	0	0
ATP6V1C2	ENSG00000143882	1.01	0.68	0.85	0.74
AL512329.1	ENSG00000218027	0	0	0	0
RN7SL499P	ENSG00000239202	0	0	0	0
MGAT3-AS1	ENSG00000227188	0	0	0	0
AL132994.2	ENSG00000270713	0	0	0	0
AP000350.1	ENSG00000206090	0	0	0	0
RNU7-60P	ENSG00000251747	0	0	0	0
PAK3	ENSG00000077264	0.46	0	0	0
DUX4L33	ENSG00000282894	0	0	0	0
S100A9	ENSG00000163220	0.22	1.44	27.37	1.05
AC093484.1	ENSG00000239203	0	0	0	0
FAM197Y9	ENSG00000234830	0	0	0	0
ZIC1	ENSG00000152977	0	0	0	0
AC106870.3	ENSG00000288553	0	0	0	0
AC130467.1	ENSG00000287010	0	0	0	0
FAM71D	ENSG00000172717	0.26	0	0.19	0
AP001994.3	ENSG00000288047	0	0	0	0
LIN52	ENSG00000205659	7.22	8.44	10.95	10.95
AC025465.1	ENSG00000248296	0	0	0	0
AC061975.5	ENSG00000266306	0	0	0.04	0
RNA5SP387	ENSG00000201096	0	0	0	0
MROH1	ENSG00000179832	8.38	8.11	8.84	9.32
UNGP3	ENSG00000270343	0	0.1	0.18	0
MUC15	ENSG00000169550	0	0.06	0.24	0.17
KRT8P29	ENSG00000236430	0.04	0	0	0
MRPS30	ENSG00000112996	50.64	63.05	58.04	57.66
C12orf54	ENSG00000177627	0	0	0	0
AC092802.4	ENSG00000287919	0	0	0	0
SLC38A5	ENSG00000017483	34.94	0	0.12	0.14
ZNF467	ENSG00000181444	0.13	0.06	0.06	0
ETV7-AS1	ENSG00000224666	0	0	0	0
AC132825.7	ENSG00000284328	0	0	0	0
AD000671.3	ENSG00000267439	0.17	0.27	0.43	0
ASH1L-AS1	ENSG00000235919	2.75	6.82	7.92	7.64
MIR379	ENSG00000199088	0	0	0	0
CPQ	ENSG00000104324	0.12	0.26	0.28	0.12
HOXD12	ENSG00000170178	0.19	0	0	0
BACH1-AS1	ENSG00000232118	0	0	0	0.18
CIRBP	ENSG00000099622	62.85	166.82	172.56	153.91
ELOA3	ENSG00000288631	0	0	0	0
AL136097.2	ENSG00000236115	0	0	0	0
CU639417.1	ENSG00000274559	0.17	0	0	0.38
RPS3AP8	ENSG00000233562	0	0	0	0
B3GNT9	ENSG00000237172	6.17	4.35	5.16	4.63
RNF14P2	ENSG00000250594	0	0	0	0
MRPL15	ENSG00000137547	102.26	73.26	75.97	76.9
AC020558.4	ENSG00000274836	0	0	0	0
CHP1P3	ENSG00000226153	0	0	0	0
RGMB-AS1	ENSG00000246763	0.85	0.68	0.66	0.5
SPDYE21	ENSG00000230358	0.12	0.11	0	0
RPL5P9	ENSG00000236330	0.19	0.16	0.16	0.2
POU3F4	ENSG00000196767	0	0	0	0
CECR7	ENSG00000237438	0	2.17	4.21	1.41
TMEM63B	ENSG00000137216	8.7	13.44	18.79	15.77
CCDC102B	ENSG00000150636	0.2	0.34	0.25	0.28
AC104619.1	ENSG00000241411	0	0	0	0
LTO1	ENSG00000149716	24.31	99.48	91.15	91.8
AC113340.1	ENSG00000232174	0	0	0	0
EFHD1	ENSG00000115468	0	7.55	1.55	2.79
AL590764.1	ENSG00000228427	0	0	0	0
AC079922.2	ENSG00000237753	0.44	0.36	0.4	0.38
AC103739.2	ENSG00000259314	0	0	0.07	0
AC005324.1	ENSG00000233193	0	0	0	0
TMEM141	ENSG00000244187	117.78	98.24	91.3	78.32
COL28A1	ENSG00000215018	0.23	0.94	1.29	0.87
FBXW7-AS1	ENSG00000270751	0	0	0	0
DDX58	ENSG00000107201	7.75	9.41	12.73	8.97
AL133343.2	ENSG00000233293	0	0	0	0
Y_RNA	ENSG00000252319	0	0	0	0
AC091893.1	ENSG00000250099	0	0	0	0
UTP20	ENSG00000120800	12.6	8.11	9.24	8.84
GNGT1	ENSG00000127928	0.07	0.25	0.31	0.49
AC091564.1	ENSG00000241678	0	0.16	0	0
ESD	ENSG00000139684	143.02	57.72	54.07	64.5
AC108359.1	ENSG00000277876	0	0	0	0
ZNF26	ENSG00000198393	7.52	5.95	6.06	6.15
AC133644.2	ENSG00000284879	4.2	1.83	7.28	4.97
SHBG	ENSG00000129214	0	0.21	0.07	0.13
AC027343.3	ENSG00000251678	0	0	0	0
MYL12AP1	ENSG00000254387	0.13	0	0.14	0
AC027097.1	ENSG00000267040	0.25	0.43	0.62	0.56
VPS36	ENSG00000136100	24.68	13.18	12.02	11.72
Y_RNA	ENSG00000206679	0	0	0	0
AP005435.3	ENSG00000254785	0	0	0	0
RN7SL72P	ENSG00000243374	0	0	0	0
AC130415.1	ENSG00000257879	0	0	0	0
AL161663.1	ENSG00000287481	0	1.35	0.67	0.77
AL356575.1	ENSG00000270632	0	0	0	0
ADGRF5	ENSG00000069122	0	0.01	0.02	0
DEFB119	ENSG00000180483	0	0	0	0
WBP1LP8	ENSG00000273640	0	0	0	0
CD300E	ENSG00000186407	0	0	0	0
AC068137.1	ENSG00000284171	0	0	0	0
SIRPAP1	ENSG00000225774	0.05	0	0	0.06
OR2F2	ENSG00000221910	0	0	0	0
F3	ENSG00000117525	684.89	194.42	93.19	271.13
DYNLL1P7	ENSG00000230614	0	0	0	0
FAM183BP	ENSG00000164556	0	0	0	0
ZNF734P	ENSG00000197990	0	0	0	0
Z94057.1	ENSG00000260990	0	0	0	0
GGT4P	ENSG00000280208	0	0.06	0	0
RNU6-1003P	ENSG00000252908	0	0	0	0
SOD1P1	ENSG00000219074	0	0	0	0
RNU6-619P	ENSG00000202016	0	0	0	0
OR8G1	ENSG00000197849	0	0	0	0
AC007406.2	ENSG00000255746	0	0	0	0
MIR643	ENSG00000208002	0	0	0	0
KRTAP1-3	ENSG00000221880	0	0	0	0
AC068733.1	ENSG00000254443	0	0	0	0
AP004833.3	ENSG00000255285	0	0	0	0
SLURP2	ENSG00000283992	0	0	0	0
KLK8	ENSG00000129455	0	0.16	0.49	0
RN7SKP179	ENSG00000251935	0	0	0	0
IGHV3OR16-12	ENSG00000270467	0	0	0	0
MIR6071	ENSG00000278783	0	0	0	0
AC005625.1	ENSG00000266963	0	0	0	0
GOLGA8Q	ENSG00000178115	0	0.13	0.11	0.07
RNU6-496P	ENSG00000251954	0	0	0	0
AC022165.1	ENSG00000261243	0.93	1.03	0.65	0.67
AC024614.3	ENSG00000283381	0	0	0	0
SMC4	ENSG00000113810	183.22	83.43	52.98	62.26
FLVCR1-DT	ENSG00000198468	6.79	2.76	1.39	2.51
RPS2P46	ENSG00000189343	39.16	35.94	47.07	53.8
MUC3A	ENSG00000169894	0	0.05	0.1	0.1
AP1S3	ENSG00000152056	8.3	10.11	7.31	13.15
APH1A	ENSG00000117362	67.19	72.67	96.47	99.28
RPL23AP54	ENSG00000240486	0	0	0	0
RN7SKP166	ENSG00000222744	0	0	0	0
AL122017.1	ENSG00000226089	0	0	0	0
Y_RNA	ENSG00000201026	0	0	0	0
AL355102.3	ENSG00000258729	0	0	0	0
TNRC18P1	ENSG00000249661	0.02	0	0.01	0
AC135068.12	ENSG00000285491	0	0	0	0
NDUFA5P5	ENSG00000242365	0	0	0	0
H4C15	ENSG00000270276	1.85	9.67	9.26	6.36
UNC80	ENSG00000144406	0.01	0	0.01	0
Y_RNA	ENSG00000200922	0	0	0	0
PARVB	ENSG00000188677	14.74	11.34	8.11	6.26
ARL2BPP8	ENSG00000263125	0	0	0	0
AC087500.1	ENSG00000261879	0.93	1.27	2.31	1.92
PLCB4	ENSG00000101333	6.71	2.47	2.74	1.63
LRCOL1	ENSG00000204583	0.11	0	0	0
ARHGAP42P1	ENSG00000227817	0	0	0	0
TRIM51CP	ENSG00000249910	0	0	0	0
PARP8	ENSG00000151883	11.23	3.24	3.33	2.68
AC239600.1	ENSG00000271021	0.31	0.34	0	0.49
SOD3	ENSG00000109610	0	0.04	0.43	0
AC140847.3	ENSG00000256986	0	0	0	0
ZNF72P	ENSG00000184624	0	0	0	0
AL035425.2	ENSG00000260548	0	0	0	0
LHFPL3-AS2	ENSG00000225329	0.03	0.03	0	0
GPAT2P1	ENSG00000237510	0	0	0	0
ONECUT2	ENSG00000119547	0.51	0.34	0.08	0.18
AL031432.3	ENSG00000272432	0.14	0.93	0	0.76
AC126471.1	ENSG00000257855	0	0	0	0
PCDHGB9P	ENSG00000276545	0.12	0	0	0
MFSD8	ENSG00000164073	5.96	7.92	5.65	5.36
FMO11P	ENSG00000232148	0	0	0	0
Metazoa_SRP	ENSG00000277900	0	0	0	0
AC107033.1	ENSG00000277217	0	0	0	0
OR10H2	ENSG00000171942	0	0	0	0
MIR6808	ENSG00000284372	0	0	0	0
AC011595.1	ENSG00000257438	0	0	0	0
AL512310.10	ENSG00000273558	0	0.72	0	0.06
AL592148.1	ENSG00000229399	0.33	0	0	0.35
MROH5	ENSG00000226807	0	0	0	0
ACOX2	ENSG00000168306	0.28	1.02	1.07	1.58
AC013727.2	ENSG00000236141	0	0	0	0
ARHGDIA	ENSG00000141522	300.87	281.53	307.59	317.68
HEXIM1	ENSG00000186834	13.9	34.02	23.47	22.98
LINC02796	ENSG00000227016	0	0	0	0
PPIAP26	ENSG00000150276	0.38	0	0	0
LUNAR1	ENSG00000278090	0.02	0.06	0	0
PNPLA7	ENSG00000130653	0.26	0.09	0.11	0.2
AC004014.1	ENSG00000229603	0	0	0	0
PRM3	ENSG00000178257	0	0	0	0
MIR155	ENSG00000283904	0	0	0	0
AC018716.1	ENSG00000254651	0	0	0	0
ALG1L3P	ENSG00000251087	0.15	0	0	0
FMN1	ENSG00000248905	2.54	1.17	1.19	1.53
AC004784.1	ENSG00000282943	0	0.25	0.65	0.23
AC108059.2	ENSG00000234044	0	0	0	0
HLA-F	ENSG00000204642	54.6	23.25	31.13	9.98
PSMB1	ENSG00000008018	370.44	119.66	160.84	219.27
AL391417.1	ENSG00000219500	0	0	0	0
PNMA8A	ENSG00000182013	0	0.01	0	0
AC006927.3	ENSG00000284522	0	0	0	0
DLX5	ENSG00000105880	0.19	0	0	0
TM4SF5	ENSG00000142484	0	0	0	0
SNX18P7	ENSG00000234373	0.95	1.14	1.79	0.71
AC120498.4	ENSG00000260710	0.3	0	0	0
ETNK1	ENSG00000139163	17.36	12.31	11.76	9.72
SAMD8	ENSG00000156671	5.84	12.86	13.48	11.07
DENND2D	ENSG00000162777	20.55	0.61	0.84	0.86
RNU4-45P	ENSG00000202339	0	0	0	0
ZRSR2	ENSG00000169249	6.75	7.44	7.35	9.43
C16orf95	ENSG00000260456	9.59	2.8	2.6	2.5
AC125437.3	ENSG00000286245	0	0	0	0
MCM8-AS1	ENSG00000278719	0.05	0	0	0
CYP4F44P	ENSG00000253748	0	0	0	0
PIGU	ENSG00000101464	29.69	34.72	32.32	40.66
AC008806.1	ENSG00000279936	0	0	0	0
AC087045.1	ENSG00000271048	0	0	0	0
AC097480.1	ENSG00000250064	0	0	0	0
LINC02786	ENSG00000284623	0	0	0	0
OR2A5	ENSG00000221836	0	0	0	0
RN7SKP82	ENSG00000252595	0	0	0	0
RPSAP52	ENSG00000241749	2.8	0	0.12	0
TRAJ57	ENSG00000211834	0	0	0	0
USP38	ENSG00000170185	4.99	5.28	5.65	4.95
GGT2	ENSG00000133475	0	0	0	0
CEBPZ	ENSG00000115816	33.84	32.07	18.1	32.35
LINC02299	ENSG00000258979	0	0	0	0
AC026407.1	ENSG00000253630	0	0	0	0
AC124864.2	ENSG00000286103	0	0	0.13	0
SUMO2P15	ENSG00000271236	0	0	0	0
AP002495.1	ENSG00000254469	4.93	2.47	1.98	3.01
AC016747.1	ENSG00000212978	5.38	7.57	10.68	9.31
ZNF462	ENSG00000148143	7.94	6.7	8.41	5.57
RNU6-1138P	ENSG00000202229	0	0	0	0
RPL39P25	ENSG00000227271	0	0	0	0
OR2T6	ENSG00000198104	0	0	0	0
SLC17A1	ENSG00000124568	0	0	0	0
ZNF385D-AS1	ENSG00000225542	0	0	0	0
AC079174.2	ENSG00000277715	0.26	0.2	0.29	0.39
AL121894.3	ENSG00000286117	0	0	0	0
AC010547.5	ENSG00000262008	0	0	0	0
AC048382.2	ENSG00000259244	0.37	1.34	1.48	0.71
RNU2-19P	ENSG00000253097	0	0	0	0
ZNF45	ENSG00000124459	9.16	7.13	6.95	5.68
AC079328.2	ENSG00000259627	0.32	1.08	0.52	0
PHF20L1	ENSG00000129292	11.84	10.98	13.82	11.39
MLECP1	ENSG00000277899	0	0	0	0
LCN8	ENSG00000204001	0	0	0	0
AC010983.1	ENSG00000235056	0	0	0	0
KCNJ1	ENSG00000151704	0	0	0.16	0
AC008507.1	ENSG00000266910	0.3	0.33	0.23	0.79
AL596442.3	ENSG00000287407	0	0	0	0
MIR5701-3	ENSG00000264902	0	0	0	0
AC104664.1	ENSG00000250149	0	0	0	0
EFCAB6-AS1	ENSG00000223843	0	0	0	0
SMIM1	ENSG00000235169	0.4	0.61	1.04	0.57
AC011369.2	ENSG00000279739	0.06	0.1	0.03	0
RNU6-909P	ENSG00000252867	0	0	0	0
AC106742.1	ENSG00000286357	0	0	0	0
DMAC1	ENSG00000137038	21.98	51.45	38.05	51.78
TP53TG3F	ENSG00000278848	0	0	0	0
MIR6744	ENSG00000275669	0	0	0	0
AC011363.1	ENSG00000254391	0	0	0	0
TRDN	ENSG00000186439	0	0	0.08	0
PLA2G12A	ENSG00000123739	23.78	21.87	29.49	31.04
MIR5191	ENSG00000264802	0	0	0	0
MDM4P1	ENSG00000225066	0	0	0	0
IL1B	ENSG00000125538	2.96	0.07	1.96	0.38
MIR374C	ENSG00000283534	0	0	0	0
MIR7974	ENSG00000274713	0	0	0	0
DNAJB8-AS1	ENSG00000242049	0	0.03	0	0
RNU6-771P	ENSG00000207511	0	0	0	0
CAMTA2	ENSG00000108509	5.07	10.45	6.79	8.62
AP1S2P1	ENSG00000226046	0	0	0	0
ALDH18A1	ENSG00000059573	37.79	37.1	28.81	34.43
AC104333.2	ENSG00000236317	0	0	0	0
Y_RNA	ENSG00000199705	0	0	0	0
AL390123.1	ENSG00000270333	0	0	0	0
DNM1P48	ENSG00000239304	0	0	0	0
AC011998.2	ENSG00000236664	0	0	0	0
WDR76	ENSG00000092470	17.38	14.12	17.75	23.49
ATAT1	ENSG00000137343	5.92	6.29	7.22	7.13
AC005840.2	ENSG00000256433	2.65	0.81	0.39	0.92
AL118511.4	ENSG00000288037	0	0	0	0
RN7SKP45	ENSG00000200379	0	0	0	0
ASS1P6	ENSG00000215583	0	0	0	0
RGS20	ENSG00000147509	12.61	6.02	7.47	6.4
AC007422.1	ENSG00000235495	0	0	0	0
LINC01360	ENSG00000233973	0	0	0	0
GABRB1	ENSG00000163288	0.24	0	0	0
CADM3-AS1	ENSG00000225670	0	0	0	0
AFG3L1P	ENSG00000223959	23.72	15.89	12.5	16.15
RNU6-1268P	ENSG00000212516	0	0	0	0
LINC00189	ENSG00000215533	0	0	0.07	0
SPC25	ENSG00000152253	38.48	24.45	16.16	25.78
AL121906.1	ENSG00000271803	0	0	0	0.18
AC066612.1	ENSG00000259235	0	0	0	0
AC011396.2	ENSG00000250025	0	0	0	0
TRIM60P16	ENSG00000229909	0	0	0	0
CCDC12P1	ENSG00000226366	0	0	0	0
AC018861.2	ENSG00000254050	0	0	0	0
TAF8	ENSG00000137413	11.77	15.04	15.64	17.53
AC060766.2	ENSG00000267271	0	0	0	0
AC083906.1	ENSG00000248459	0.19	0	0	0
MIR4489	ENSG00000265874	0	0	0	0
AC093525.6	ENSG00000261613	1.3	0.49	1.69	0.85
AC007383.1	ENSG00000227946	1.77	3.19	4.24	3.95
MIR409	ENSG00000199107	0	0	0	0
DYRK4	ENSG00000010219	18.66	13.46	14.06	11.39
KRT19P3	ENSG00000249681	0	0	0	0
RNA5SP407	ENSG00000222207	0	0	0	0
PRAMEF36P	ENSG00000229978	0	0	0	0
AC098649.1	ENSG00000235845	0	0	0	0
ZCWPW1	ENSG00000078487	1.66	2.52	2.17	2.39
MAGEA8-AS1	ENSG00000230899	0	0	0	0
LINC01881	ENSG00000220804	3.78	6.62	6.02	4.02
MTND4P26	ENSG00000234065	0	0.04	0.04	0
LINC02739	ENSG00000255008	0.07	0.07	0.07	0
AL139397.1	ENSG00000224799	0	0	0	0
AC092683.1	ENSG00000230606	1.76	0.66	0.65	0.27
XCL1	ENSG00000143184	0.92	0.81	0.86	0.35
LINC00173	ENSG00000196668	0.52	0.07	0.21	0.43
AC090164.4	ENSG00000282793	0	0	0	0
AL365181.4	ENSG00000272971	0	0	0	0
AC073842.2	ENSG00000242798	0.11	0.24	0.46	0.7
AC002347.2	ENSG00000263388	0	0	0	0
UBA52P8	ENSG00000240793	0.21	0.23	0.45	0
NARF-AS1	ENSG00000266445	0	0.14	0.07	0
PROSER2	ENSG00000148426	10.93	24.22	16.88	34.54
AC005899.8	ENSG00000279762	0.03	0.02	0	0.02
MIR297	ENSG00000215961	0	0	0	0
MIR6858	ENSG00000276350	0	0	0	0
CIP2A	ENSG00000163507	50.97	23.34	11.68	15.94
SNORD114-16	ENSG00000199914	0	0	0	0
MIR3135B	ENSG00000263649	0	0	0	0
MIR3125	ENSG00000264370	0	0	0	0
RN7SL640P	ENSG00000278825	0	0	0	0
ATP2B1-AS1	ENSG00000271614	0.58	0.99	0.78	0.49
SPNS3	ENSG00000182557	0.29	0.58	0.29	0.71
AC083864.2	ENSG00000232930	0	0	0	0
RPL35AP20	ENSG00000232946	0	0	0	0
MIR3169	ENSG00000266663	0	0	0	0
AL596451.1	ENSG00000234021	0	0	0	0
RNU6-332P	ENSG00000212495	0	0	0	0
AC026403.1	ENSG00000229119	100.75	126.4	136.17	155.78
SNORD115-45	ENSG00000212380	0	0	0	0
SLC25A38P1	ENSG00000229785	0.06	0	0.06	0
ZNF385B	ENSG00000144331	1.3	1.03	1.13	0.35
AC134698.5	ENSG00000254145	0	0	0	0
LINC01800	ENSG00000234572	0	0	0	0
CCDC18	ENSG00000122483	13.38	9.04	4.62	8.92
Z69720.1	ENSG00000269482	0	0	0	0.22
SDC1	ENSG00000115884	68.14	35.56	22.44	26.18
AL357874.3	ENSG00000288586	0.23	0.34	0.18	0.21
RASSF10	ENSG00000189431	0.11	0	0	0
PALMD	ENSG00000099260	0.03	4.93	2.55	6.4
LINC01056	ENSG00000237119	0	0	0	0
CLRN1	ENSG00000163646	0	0	0	0
MIR1471	ENSG00000222246	0	0	0	0
AL445250.1	ENSG00000225096	0.19	0	0	0.05
AC087893.3	ENSG00000280110	0	0	0	0
MGST2	ENSG00000085871	10.32	33.38	18.31	27.93
GYG1P1	ENSG00000251633	0	0.09	0	0
LINC02732	ENSG00000254416	0	0.1	0	0.1
LINC01680	ENSG00000233882	0	0	0	0
AL022345.3	ENSG00000277479	0	0	0	0
KLF3P1	ENSG00000253218	0	0	0	0.11
AGAP9	ENSG00000204172	3.74	2.04	1.47	1.23
AC074338.1	ENSG00000228015	0	0	0	0
IL1RAPL1	ENSG00000169306	1.18	0.05	0.14	0.09
ADAM3A	ENSG00000197475	0	0	0	0
AC061999.1	ENSG00000280331	1.8	0	2.06	0
WDR86-AS1	ENSG00000243836	0	0	0	0
AC093392.2	ENSG00000224370	0	0	0	0
REG1B	ENSG00000172023	0	0	0	0
RNU6-74P	ENSG00000206962	0	0	0	0
HMGN1P13	ENSG00000249619	0	0	0	0
ATP5F1AP7	ENSG00000241571	0	0	0	0
LINC00863	ENSG00000224914	4.43	5.89	5.3	4.73
WDR7	ENSG00000091157	2.45	1.57	1.55	2.25
MRPS17P3	ENSG00000239226	0	0	0	0
AC234782.2	ENSG00000288597	0.23	0.05	0.48	0.03
TRIM4	ENSG00000146833	7.93	12.34	16.43	11.57
CNRIP1	ENSG00000119865	0.51	0.33	1.76	1.21
LINC01058	ENSG00000225039	0	0.18	0	0.17
MIR371A	ENSG00000199031	0	0	0	0
AL451137.2	ENSG00000254261	0	0	0	0
AC007948.1	ENSG00000263863	0	0	0	0
TULP2	ENSG00000104804	0	0	0	0
AC026433.1	ENSG00000287940	0	0	0	0
ELFN1	ENSG00000225968	0	0	0.03	0
DDX18	ENSG00000088205	59.51	43.87	40.51	43.04
IDI2-AS1	ENSG00000232656	1	1.88	1.13	0.61
AC013402.3	ENSG00000236109	0	0	0	0
AC128676.1	ENSG00000233918	0	0	0	0
HECTD2	ENSG00000165338	3.36	3.27	3.59	3.97
AC112196.1	ENSG00000249112	0	0	0	0
PCDH17	ENSG00000118946	0	0.02	0.07	0.03
AC027243.2	ENSG00000270036	0	0	0.41	0.17
AP004833.2	ENSG00000255162	0	0	0	0
IMPDH1P8	ENSG00000224728	0.22	0.31	0.67	0.37
UQCRHL	ENSG00000233954	4.6	5.7	4.79	6.59
FHP1	ENSG00000234213	0.08	0	0.17	0.18
AC009686.1	ENSG00000254205	0	0	0	0
AC009779.2	ENSG00000258056	4.59	3.32	2.84	2.49
AC102953.1	ENSG00000225981	0.14	0	0	0
FAM162B	ENSG00000183807	0.05	0	0	0
SLCO1A2	ENSG00000084453	0.26	0	0	0
AL157884.3	ENSG00000236796	0	0	0	0
TMEM97P2	ENSG00000253866	0	0	0	0
AP003400.5	ENSG00000279697	0	0	0	0
ZNF480	ENSG00000198464	8.42	12.51	10.28	11.31
HERPUD1	ENSG00000051108	28.08	59.67	68.35	47.42
RNF32	ENSG00000105982	1.13	0.77	2.09	0.44
AL162388.2	ENSG00000287038	0	0	0	0
KPNA2P3	ENSG00000266820	1.56	3.18	3.64	3.33
OR4A13P	ENSG00000181950	0	0	0	0
RPP38	ENSG00000152464	13.18	21.36	18.07	25.21
SERPINB8	ENSG00000166401	7.8	0.97	1.05	1.04
HLA-DOA	ENSG00000204252	0.07	0	0	0
MTERF4	ENSG00000122085	24.04	19.35	19.67	17.53
HPRT1P2	ENSG00000250587	0	0	0	0
TLK2	ENSG00000146872	16.29	18.98	21.61	21.12
LINC01651	ENSG00000279920	0	0	0	0
OR2M5	ENSG00000162727	0	0	0	0
AL445264.1	ENSG00000276841	0	0	0	0
MIR4452	ENSG00000266515	0	0	0	0
ZDHHC21	ENSG00000175893	2.48	0	0	0
MICD	ENSG00000229390	0	0.45	0	0.07
MCCD1P2	ENSG00000224312	0	0	0	0
PTTG1	ENSG00000164611	246.48	376.88	223.39	328.54
USP9YP27	ENSG00000235521	0	0	0	0
RPUSD1	ENSG00000007376	29.53	15.3	23.21	23.96
AL691447.2	ENSG00000232063	0.04	0.23	0.37	0.18
WWC3	ENSG00000047644	3.76	10.91	11.53	5.51
ARPC3	ENSG00000111229	360.79	410.01	321.55	381.84
GALNT14	ENSG00000158089	0	0	0	0
AC121320.1	ENSG00000266237	0	0	0	0
LINC00567	ENSG00000259831	0	0	0	0
AL390026.1	ENSG00000236512	0.16	0	0	0
RNU6-304P	ENSG00000201725	0	0	0	0
MIR6832	ENSG00000274494	0	0	0	0
AC233981.1	ENSG00000274398	0	0	0	0
EIF2S1	ENSG00000134001	301.22	261.3	251.6	276.51
RAB5IF	ENSG00000101084	177.72	120.14	137.74	195.95
RAP1GDS1	ENSG00000138698	18.11	23.3	25.45	24.71
AC026336.3	ENSG00000276122	0	0	0	0
RN7SL620P	ENSG00000276088	0	0	0	0
BPY2C	ENSG00000185894	0	0	0	0
NPY4R2	ENSG00000264717	0.03	0.27	0.28	0
NKX2-2	ENSG00000125820	0.09	0	0	0
SETP9	ENSG00000235101	0	0	0	0
TATDN1	ENSG00000147687	48.91	42.56	39.04	51.46
MIR548AR	ENSG00000264539	0	0	0	0
FABP6-AS1	ENSG00000247699	0	0	0	0
AC231532.1	ENSG00000225957	0	0	0	0
RNU6-310P	ENSG00000207385	0	0	0	0
AC008149.2	ENSG00000287454	0.04	0	0	0.02
AL160236.2	ENSG00000258892	0	0	0	0
AC016687.1	ENSG00000239983	0	0	0.27	0
PRRC1	ENSG00000164244	26.31	20.59	22.76	18.92
MIR124-2HG	ENSG00000254377	0	0	0	0
RNA5SP163	ENSG00000222236	0	0	0	0
AQP7P5	ENSG00000278122	0	0	0	0
AL591684.2	ENSG00000254929	1.45	0.39	1.29	0.24
AC133040.1	ENSG00000287567	0	0	0	0
FABP1	ENSG00000163586	0	0	0	0
AC120036.5	ENSG00000285992	0	0	0	0
BX470111.1	ENSG00000288258	1.09	0	0	3.27
LILRP1	ENSG00000186152	0	0	0	0
AL451123.1	ENSG00000285103	0.08	0.58	0.36	0.32
TUSC2P1	ENSG00000285470	0	0	0	0
LINC01571	ENSG00000260057	0	0	0	0
MIR664B	ENSG00000284450	0	0	0	0
CES2	ENSG00000172831	18.54	24.29	33.59	17.82
ACOD1	ENSG00000102794	0	0	0.02	0
MYL6P1	ENSG00000226543	0	0	0	0
AL390728.2	ENSG00000215795	0.06	0	0.03	0.06
AC243960.10	ENSG00000280014	0	0	0	0
AC078927.1	ENSG00000228144	0	0	0	0
KRT18P67	ENSG00000233425	0	0	0	0
LINC01912	ENSG00000264699	0	0	0	0
AL136018.1	ENSG00000258657	0	0	0.1	0
ACSL1	ENSG00000151726	3.06	86.95	62.91	54.04
PHF24	ENSG00000122733	0.32	0	0	0
RPL27P5	ENSG00000232403	0.32	0	0	0
H3P17	ENSG00000248205	0	0	0	0
RPL7L1P12	ENSG00000231981	0	0	0	0
GSEC	ENSG00000280832	0.66	1.93	1.76	1.27
MIR30D	ENSG00000199153	0	0	0	0
RPL36P1	ENSG00000230636	0	0	0	0
PWP1	ENSG00000136045	59.76	52.35	75.1	65.24
AC002115.1	ENSG00000267626	0	0	0	0
MEDAG	ENSG00000102802	0	0	0	0
AL589740.1	ENSG00000271860	0.11	0.15	0.19	0.15
H3C14	ENSG00000203811	0.79	0.73	0.99	0.7
SNORA9	ENSG00000277184	0	0	0	0
DMAC1P1	ENSG00000270814	0	0	0	0
AC078878.2	ENSG00000256286	0	0	0	0
SCGB2B2	ENSG00000205209	0	0	0	0
SRP14-AS1	ENSG00000248508	1.49	0.88	1.42	2.42
AC087698.1	ENSG00000206853	0	0	0	0
POU4F1	ENSG00000152192	1.45	0.33	0.23	0.42
HNRNPUP1	ENSG00000259051	0.83	2.23	0.6	0.61
AL157871.4	ENSG00000258666	0	0	0	0
SNORD81	ENSG00000212278	0	0	0	0
TSPYL6	ENSG00000178021	0	0	0	0
AC083760.1	ENSG00000267716	0	0	0	0
AL121917.2	ENSG00000270951	0	0.68	0.88	0.22
SMARCE1	ENSG00000073584	65.44	79.22	84.29	90.94
IQCF5-AS1	ENSG00000235455	0	0	0	0
RBMXL3	ENSG00000175718	0	0	0	0
AL157911.1	ENSG00000258553	0	0	0	0
AL353898.1	ENSG00000225183	0	0	0	0
CELF2-DT	ENSG00000270111	0	0	0	0
AL121578.1	ENSG00000259977	0.08	0	0	0
AP000820.1	ENSG00000255605	0	0	0	0
CROCCP1	ENSG00000225769	0	0	0	0
CD99L2	ENSG00000102181	8.02	8.68	14.77	13.28
AC096570.1	ENSG00000228999	0	0	0	0
ZNF791	ENSG00000173875	4.71	10.49	12.18	8.51
AL353996.1	ENSG00000265853	0	0	0	0
MT-ATP6	ENSG00000198899	5787.35	5959.31	4797.64	5139.96
VSTM5	ENSG00000214376	0.07	0.03	0.03	0.03
AC010463.1	ENSG00000269307	0	0	0	0
OR8B1P	ENSG00000227737	0	0	0	0
ATP5PO	ENSG00000241837	223.39	222.4	167.95	205.97
NDFIP1	ENSG00000131507	29.62	27.72	35.41	32.25
GARNL3	ENSG00000136895	0.98	2.51	4.56	1.71
HNRNPA3P12	ENSG00000219102	0.29	0.16	0.05	0.1
AL133334.1	ENSG00000286417	0.08	0	0	0
AL137804.1	ENSG00000255525	0	0	0	0
GLS	ENSG00000115419	55.22	68.53	79.69	53.32
AC078842.2	ENSG00000231114	0	0	0	0
RSL1D1	ENSG00000171490	224.95	188.88	241.3	254.7
PCDHA7	ENSG00000204963	0	0	0.02	0
HNRNPA1P64	ENSG00000213559	0	0.06	0	0.06
AL929091.1	ENSG00000287338	0	0	0	0
AC073065.2	ENSG00000272237	0	0	0	0
UQCC2	ENSG00000137288	92.54	94.87	62.78	87.42
ATP6V0E1P4	ENSG00000227883	0	0	0	0
LINC02135	ENSG00000268532	0	0	0	0
FASTKD2	ENSG00000118246	25.88	16.06	18.94	18.62
AC005914.1	ENSG00000287886	0	0.38	0.63	0.58
COL25A1-DT	ENSG00000246774	0	0	0	0
OR4B1	ENSG00000175619	0	0	0	0
KRT8P20	ENSG00000227404	0	0	0	0
AC093642.2	ENSG00000261186	0.56	0.36	0.39	0.35
AC092818.1	ENSG00000254038	0.09	0	0	0
RN7SL356P	ENSG00000266553	0	0	0	0
IQCG	ENSG00000114473	42.69	5.57	5.48	8.22
NF1P1	ENSG00000270831	0	0	0	0
HMGN1P5	ENSG00000230942	0	0	0	0
AC006206.1	ENSG00000256146	0.01	0	0	0
PLAC9	ENSG00000189129	0.07	0	0.08	0.19
HSBP1P1	ENSG00000258650	0	0	0	0
AL049734.1	ENSG00000228450	0	0	0	0
AC008581.2	ENSG00000285000	1.18	0	0.85	0
RNVU1-4	ENSG00000277610	0	0	0	0
Y_RNA	ENSG00000238713	0	0	0	0
AL513493.1	ENSG00000285079	0	0	0	0
AC090970.1	ENSG00000259398	0	0	0	0
RN7SL868P	ENSG00000242928	0	0	0	0
SPDEF	ENSG00000124664	0.05	0.06	0.1	0.16
CTRL	ENSG00000141086	1.02	1.9	0.24	1.12
ZIK1	ENSG00000171649	0.02	0.13	0	0
COPS6	ENSG00000168090	137.36	90.73	59.78	75.33
MCOLN3	ENSG00000055732	10.42	3.24	0.4	0.53
AL121950.1	ENSG00000279127	0	0	0.02	0
OR2R1P	ENSG00000236853	0	0	0	0
RXRA	ENSG00000186350	10.44	22.86	18.78	13.73
SPINK13	ENSG00000214510	0.29	0	0	0
AC008250.2	ENSG00000275567	0	0	0	0
LINC02560	ENSG00000268307	0	0	0.33	0
AC126407.1	ENSG00000260978	0.15	0.58	0.13	0.15
LINC00472	ENSG00000233237	15.41	2.68	4.24	2.8
IGKV1D-12	ENSG00000278857	0	0	0	0
Y_RNA	ENSG00000202470	0	0	0	0
AC012317.1	ENSG00000261583	0	0	0	0
LONP2	ENSG00000102910	19.8	34.55	37.95	30.8
ZNF594	ENSG00000180626	3.23	4.71	4.85	3.93
AC008738.5	ENSG00000267727	0	0.27	0	0
ICMT	ENSG00000116237	71.65	52.19	37.82	50.74
ANKRD40	ENSG00000154945	18.04	17.71	22.15	18.91
AL157893.2	ENSG00000287077	0.68	0.62	0.55	0.32
Y_RNA	ENSG00000252660	0	0	0	0
PSMA6P2	ENSG00000229083	1.11	0.75	0.91	1.43
AL731566.3	ENSG00000276742	0.62	0	0	0
OR1X5P	ENSG00000214351	0	0	0	0
AC096708.2	ENSG00000264472	0	0	0	0
LSM4	ENSG00000130520	180.52	210.55	163.05	201.53
MIR2467	ENSG00000264292	0	0	0	0
AC108159.1	ENSG00000251523	0	0	0	0
AL512328.1	ENSG00000244137	0	0	0.13	0.19
PROKR1	ENSG00000169618	0	0	0	0
LINC02077	ENSG00000244461	0	0	0	0
ZFYVE19	ENSG00000166140	11.41	13.18	10.8	14.8
RAB3B	ENSG00000169213	1.6	0	0.02	0
RN7SL96P	ENSG00000265905	0	0	0	0
DOCK8-AS1	ENSG00000183784	0.07	0	0	0
NOP14	ENSG00000087269	39.49	35.28	29.04	32.49
DNAJB5-DT	ENSG00000281491	0	0	0	0
LYPLAL1-AS1	ENSG00000228536	0	0	0	0
MRPL1	ENSG00000169288	28.96	18.66	14.94	24.37
MTATP8P1	ENSG00000240409	0	0	1.11	0
RPL41P1	ENSG00000227063	0	0	0	0
PRRT4	ENSG00000224940	0	0.03	0	0
C9orf16	ENSG00000171159	45.99	102.65	79.81	81.21
AP001046.1	ENSG00000225637	0	0	0	0
AC099550.1	ENSG00000251379	0	0	0	0
SLC28A1	ENSG00000156222	0.04	0.96	0.36	0.7
DUSP26	ENSG00000133878	0	0	0	0
OR4F7P	ENSG00000217874	0	0	0	0
VN1R90P	ENSG00000268794	0	0	0	0
AP005121.1	ENSG00000263618	0	0	0	0
AC048380.3	ENSG00000279629	0	0	0	0
AL133551.1	ENSG00000272892	0.25	0.9	0.34	0.48
SLC29A1	ENSG00000112759	38.57	31.39	25.33	33
MTCO3P43	ENSG00000227788	0	0	0.08	0.08
VASN	ENSG00000168140	1.9	23.05	29.17	32.44
AC068587.7	ENSG00000284724	0	0	0	0
RNF103	ENSG00000239305	5.97	9.6	10.61	8.4
UBE2Q2P11	ENSG00000259538	0	0	0	0
MIR6762	ENSG00000274822	0	0	0	0
AC015802.1	ENSG00000267078	0	0	0	0
AC105290.1	ENSG00000248545	0	0	0	0
AC055731.1	ENSG00000240752	0	0	0	0
AL359208.1	ENSG00000287996	0	0	0.01	0
U3	ENSG00000202268	0	0	0	0
AC099548.1	ENSG00000232145	0	0	0	0
LCEP3	ENSG00000285753	0	0	0	0
SLC30A9	ENSG00000014824	66.09	37.25	35	29.65
ANKEF1	ENSG00000132623	9.78	4.54	5.99	3.73
AC103563.4	ENSG00000232594	0.23	0	0	0
ANKRD52	ENSG00000139645	21.19	18.03	22.46	15.65
VAX1	ENSG00000148704	0.39	0	0	0
AC022415.1	ENSG00000242615	0	0	0	0.03
RPL22P20	ENSG00000239200	0	0	0	0
RPS15AP5	ENSG00000223540	0	0	0	0
AC138420.1	ENSG00000287522	0	0	0	0
NHLRC4	ENSG00000257108	0.02	0.08	0.19	0.36
RPL35P8	ENSG00000226142	0	0	0	0
SLC25A5P8	ENSG00000225347	0	0	0	0
GET3	ENSG00000198356	72.72	102.9	87.41	107.12
AC098818.3	ENSG00000266270	0	0	0	0
BCL2L10	ENSG00000137875	0	0	0	0
TTTY14	ENSG00000176728	0	0	0	0
CNN3	ENSG00000117519	99.31	113.23	94.99	130.22
AC021205.1	ENSG00000240775	0	0	0	0
COX6CP11	ENSG00000258668	0	0	0	0
MIR381	ENSG00000199020	0	0	0	0
GDF5	ENSG00000125965	0.04	0	0.02	0
RPL17P50	ENSG00000213700	0	0.78	0.12	0.25
AC098591.2	ENSG00000205794	0.03	0	0	0
LINC02659	ENSG00000236769	0	0	0	0
KLHL40	ENSG00000157119	0	0	0	0
ARL5AP5	ENSG00000232332	0	0	0	0
FAM187A	ENSG00000214447	0.94	0.92	0.99	0.45
AC009108.1	ENSG00000243697	0	0	0	0
AC026471.2	ENSG00000260625	0.11	0.3	0.41	0.42
KPNA4P1	ENSG00000213754	0	0	0	0
AP006621.1	ENSG00000255108	0.13	0.14	0.16	0.89
AC015911.6	ENSG00000267359	0	0	0	0
SQOR	ENSG00000137767	19.2	5.91	17.56	21
POU6F2	ENSG00000106536	0	0	0.03	0
AC007496.3	ENSG00000280392	0	0	0.01	0.03
MTIF3	ENSG00000122033	52.09	35.69	32.24	38.37
RPSAP45	ENSG00000219773	0.1	0	0	0
RNASEH1P2	ENSG00000231458	0	0.08	0.07	0
AC010551.2	ENSG00000260530	0	0	0	0
NAA16	ENSG00000172766	6.89	6.06	4.96	6.09
AC011773.1	ENSG00000254208	0	0	0.16	0
IGLVI-42	ENSG00000254175	0	0	0	0
PYCARD-AS1	ENSG00000261359	0.22	0.21	0.05	0.05
NUFIP2	ENSG00000108256	16.59	14.29	19.51	10.03
AL109936.9	ENSG00000284726	0.1	0.56	0.53	0.65
AC016292.1	ENSG00000235361	0	0	0	0
RN7SL471P	ENSG00000263426	0.71	0	0	0
CCDC13	ENSG00000244607	0.14	0.15	0.24	0.2
Y_RNA	ENSG00000201075	0	0	0	0
SEL1L3	ENSG00000091490	29.91	4.78	0.43	0
ZNF322	ENSG00000181315	7.99	9.05	11.99	9.16
SETD1B	ENSG00000139718	5.62	6.41	7.55	5.27
RAX2	ENSG00000173976	0	0	0	0
CDH4	ENSG00000179242	0.08	0.08	0.36	0.1
HYAL4	ENSG00000106302	0.02	0.03	0	0
SRGN	ENSG00000122862	0.07	62.91	146.99	244.85
ST14	ENSG00000149418	28.68	18.85	9.66	12.27
RN7SKP295	ENSG00000253073	0	0	0	0
BPIFB9P	ENSG00000125997	0	0	0	0
IGHVII-22-1	ENSG00000253345	0	0	0	0
DDX6	ENSG00000110367	15.23	23.59	29.52	19.3
AC145207.2	ENSG00000262413	0	0	0	0
AL606491.1	ENSG00000225643	0	0.16	0	0
AC006065.4	ENSG00000256732	0	0	0	0
AC098650.1	ENSG00000283563	0.04	0.08	0.03	0.06
AL020991.1	ENSG00000278283	0	0	0	0
HLA-W	ENSG00000235290	0.07	0	0	0
SMAD4	ENSG00000141646	6.84	0.14	0.73	0.22
AC233280.36	ENSG00000282206	0	0	0	0
AL353753.1	ENSG00000276759	0.02	0.04	0	0
AC130456.6	ENSG00000279747	0	0	0	0
AC080129.1	ENSG00000229964	0	0	0	0
CPB2-AS1	ENSG00000235903	0.04	0.15	0.11	0.03
AL138799.1	ENSG00000227960	0	0	0	0
AC008494.3	ENSG00000271797	0.53	0.38	0.43	0.56
MIR4292	ENSG00000265806	0	0	0	0
RPS27P10	ENSG00000231017	0	0	0	0
AL442224.1	ENSG00000231990	0	0	0	0
AC092611.1	ENSG00000251455	0.08	0.17	0.13	0.1
LINC02306	ENSG00000257986	0	0	0	0
GTF3C6P3	ENSG00000270196	0	0	0	0
AL161851.2	ENSG00000287777	0	0	0.13	0.13
AP000897.1	ENSG00000264596	0	0	0	0
RPL35AP24	ENSG00000230166	0	0	0	0
AC027514.2	ENSG00000267560	0	0	0	0.1
RN7SL597P	ENSG00000244264	0	0	0	0
Y_RNA	ENSG00000207439	0	0	0	0
JAZF1-AS1	ENSG00000234336	0	0	0	0
MSANTD4	ENSG00000170903	6.72	7.24	6.33	6.47
LINC02442	ENSG00000256077	0	0	0	0
AC093433.2	ENSG00000287870	0.04	0.14	0.13	0
SEC61GP1	ENSG00000224219	0	0	0	0
CORT	ENSG00000241563	0.49	0.93	0.31	0.16
SRL	ENSG00000185739	0.01	0	0.03	0
AC023141.4	ENSG00000227015	0	0	0	0
AL445528.1	ENSG00000235226	0	0	0	0
ATP5MF	ENSG00000241468	530.47	515.17	375.99	513.21
LINC00708	ENSG00000232170	0	0	0	0
PDHA1	ENSG00000131828	133.91	244.35	286.5	308.59
MIR8060	ENSG00000278103	0	0	0	0
RPS3AP15	ENSG00000244674	0	0	0	0
AC008687.7	ENSG00000283251	0	0.26	0.26	0
PKP4	ENSG00000144283	36.23	51.6	50.56	35.35
CAMTA1-DT	ENSG00000237436	0.18	0	0.2	0
AC079926.1	ENSG00000207171	0	0	0	0
CCPG1	ENSG00000260916	16.85	9.26	8.22	9.8
SEC13P1	ENSG00000223899	0	0.06	0.18	0
SLC12A4	ENSG00000124067	10.95	9.04	12.19	8.63
RNU1-38P	ENSG00000199687	0	0	0	0
S100A11P2	ENSG00000236592	0	0	0	0
RNU6-665P	ENSG00000207369	0	0	0	0
SRBD1	ENSG00000068784	8.12	6.73	5.13	6.01
AP005131.5	ENSG00000267694	0	0	0	0
AC012640.2	ENSG00000259802	1.61	3.92	2.31	1.97
EIF4A1P13	ENSG00000225701	0	0	0	0
Z84488.1	ENSG00000285446	0	0	0	0
RNU6-299P	ENSG00000253032	0	0	0	0
DPPA4	ENSG00000121570	0	0	0	0
AC093732.1	ENSG00000233845	0.27	0	0	0
AC013733.1	ENSG00000225570	0	0	0	0
PTPRR	ENSG00000153233	3.53	15.97	6.14	6.29
KCNQ5-AS1	ENSG00000229154	0.03	0.02	0.08	0.03
AL080248.1	ENSG00000238102	0	0	0	0
TTC24	ENSG00000187862	0	0	0	0
AC021660.4	ENSG00000286602	0.17	0	0	0
CRH	ENSG00000147571	0	0	0	0
GUSBP14	ENSG00000253816	3.83	3.97	7.38	2.55
LOXHD1	ENSG00000167210	0	0	0	0
AC005787.1	ENSG00000252408	0	0	0	0
NHS-AS1	ENSG00000230020	0	0.25	0	0
TRAJ56	ENSG00000211835	0	0	0	0
RNF8	ENSG00000112130	19.52	23.69	30.27	30.51
TRAJ60	ENSG00000249446	0	0	0	0
AC011294.1	ENSG00000233539	0.36	0.14	0.13	0.54
AC023310.3	ENSG00000258797	0	0	0	0
PSME2P4	ENSG00000251332	0.16	0	0.09	0
MON2	ENSG00000061987	9.69	9.63	10.41	7.86
LGMNP1	ENSG00000214269	0.12	0.42	0.08	0.29
IL18R1	ENSG00000115604	1.71	1.21	2.29	2.35
ADD3	ENSG00000148700	18.92	3.54	4.62	4.05
AC011511.2	ENSG00000266978	0.08	0.12	0	0
TBC1D2	ENSG00000095383	39.47	12.92	26.83	27.69
GLRXP2	ENSG00000258544	0	0	0	0
FAT2	ENSG00000086570	0.3	0.02	0.08	0.03
KRT18P50	ENSG00000219941	0	0	0	0
AC092125.2	ENSG00000286653	0	0	0	0
AC093898.1	ENSG00000286046	0	0	0	0
SCYGR6	ENSG00000284725	0	0	0	0
AC104692.1	ENSG00000204894	0	0	0	0
C4orf51	ENSG00000237136	0	0.35	0	0
HMCN2	ENSG00000148357	0	0	0.1	0.01
PRC1	ENSG00000198901	148.59	127.64	94.31	98.37
DMC1	ENSG00000100206	2.87	0.53	0.02	0.65
RNU6-367P	ENSG00000252980	0	0	0	0
AC068722.1	ENSG00000259200	0	0	0	0
ATPAF1	ENSG00000123472	42.28	16.69	23.45	20.59
DPPA2P2	ENSG00000224129	0	0	0	0
AC103923.1	ENSG00000235545	0.2	0.22	0.21	0.09
AC112492.2	ENSG00000228345	0	0	0	0
AL445567.1	ENSG00000228438	0	0	0	0
OR8K4P	ENSG00000254947	0	0	0	0
MRPL58	ENSG00000167862	39.98	49.24	49.27	49.86
IFNA11P	ENSG00000231195	0	0	0	0
LINC02443	ENSG00000256115	0.1	0	0	0
AC114501.2	ENSG00000235421	0.12	0	0	0
AC073592.10	ENSG00000280444	0	0.11	0	0
RUNX3-AS1	ENSG00000229162	0	0	0	0
AL354892.2	ENSG00000232640	0.19	0.7	0.21	0
KLRC3	ENSG00000205810	0	1.46	1.76	0.12
RPL36AP15	ENSG00000235369	0	0	0	0
MPST	ENSG00000128309	10.1	23.64	29.16	21.23
AL157858.2	ENSG00000277826	0	0	0	0
NPAP1P4	ENSG00000236521	0	0	0	0
AC139491.2	ENSG00000248596	0	0	0	0
RN7SL808P	ENSG00000240637	0	0	0	0
AL139351.1	ENSG00000276923	0	0	0	0
CCDC149	ENSG00000181982	3.29	0	0	0
MACROD1	ENSG00000133315	14.29	32.1	33.13	21.36
AC108065.2	ENSG00000278151	0	0	0	0
RPL35AP32	ENSG00000243404	0	0	0	0
AC118758.1	ENSG00000233437	0	0	0	0
MIR6874	ENSG00000283419	0	0	0	0
Y_RNA	ENSG00000199715	0	0	0	0
AC069277.2	ENSG00000223719	0	0	0	0
CDPF1P1	ENSG00000227799	0.27	0.34	0.75	0.55
RAPGEF6	ENSG00000158987	5.68	4.53	3.29	3.73
SP3P	ENSG00000225530	0	0	0	0
CCNG1P1	ENSG00000218991	0	0	0	0
MTND4LP21	ENSG00000231582	0	0	0	0
AC021393.1	ENSG00000254775	0	0	0	0
RPL31P58	ENSG00000243053	0	0	0	0
AC025576.2	ENSG00000255817	0	0	0	0
OGFR	ENSG00000060491	50.5	42.09	45.59	43.51
AC025180.1	ENSG00000249899	0	0	0.16	0
EFNA3	ENSG00000143590	0.75	5.39	4.71	2.59
AC069503.2	ENSG00000256950	0.15	0.29	0.23	0.47
NR6A1	ENSG00000148200	1.97	1.08	1.68	1.19
ANK3	ENSG00000151150	1.63	8.25	8.79	5.75
AC096775.1	ENSG00000237551	0	0	0	0
AC010655.1	ENSG00000228700	0	0	0	0.41
RNU6-213P	ENSG00000206778	0	0	0	0
PYROXD2	ENSG00000119943	2.18	4.57	5.07	3.07
MIR3622B	ENSG00000265075	0	0	0	0
AC125793.1	ENSG00000260832	0	0	0	0
TMEM143	ENSG00000161558	2.94	5.53	4.03	2.58
AC024940.5	ENSG00000275097	0	1.58	0.28	0.31
ADCY3	ENSG00000138031	20.3	26.95	26.8	32.76
RTN4RL1	ENSG00000185924	0.12	10.21	6.87	4.32
AL627095.2	ENSG00000286747	0.06	0	0.07	0
MARF1	ENSG00000166783	7.52	7.05	18.92	12.24
LIMCH1	ENSG00000064042	14.62	37.93	24.95	24.72
MIR3163	ENSG00000266423	0	0	0	0
CTSL	ENSG00000135047	61.44	100.05	195.76	171.81
MFSD4BP1	ENSG00000250827	0	0	0	0
AL080274.1	ENSG00000271298	0	0	0	0
AC011611.3	ENSG00000257453	17.42	11.64	10.06	16.71
HSPA8P4	ENSG00000248610	0.07	0	0	0
AC079598.3	ENSG00000258179	0.95	0	0	0
AC087499.1	ENSG00000226096	0	0	0	0
RPS15AP36	ENSG00000213013	0	0	0	0
RN7SL561P	ENSG00000242348	0	0	0	0
AC005796.1	ENSG00000279617	0	0	0	0
AP004607.2	ENSG00000254803	0	0	0	0
SMR3B	ENSG00000171201	0	0	0	0
SCN1A	ENSG00000144285	0.01	0	0.12	0
MTCO3P1	ENSG00000235040	0	0	0	0
RPL26P37	ENSG00000235175	0	0	0	0
AC004836.1	ENSG00000280439	0	0	0	0
NACA	ENSG00000196531	1424.52	1009.14	977.53	1032.35
AC079331.3	ENSG00000288109	0	0	0	0
ESRRAP2	ENSG00000235438	0.2	0.03	0	0
RABGAP1L-IT1	ENSG00000223525	0	0	0	0
YY1	ENSG00000100811	84.14	96.7	80.18	80.24
C1QB	ENSG00000173369	0	0	0	0
NME2	ENSG00000243678	628.07	882.8	812.83	932.25
OR2L6P	ENSG00000232215	0	0.12	0.12	0
C19orf57	ENSG00000132016	0.91	0.86	1.11	0.26
PLEKHA8P1	ENSG00000134297	4.48	6.25	5.58	6.86
AL683813.1	ENSG00000232611	0.28	0.42	0.48	0.45
AC239585.2	ENSG00000279750	0	0	0	0
AC136475.2	ENSG00000254910	0	0.45	1.44	1.09
RNU7-172P	ENSG00000252934	0	0	0	0
LXN	ENSG00000079257	0	0	0	0.36
ZNF705E	ENSG00000214534	0.1	0.04	0.01	0.06
RBM5	ENSG00000003756	33.11	68.88	50.37	41.56
AP003499.4	ENSG00000278953	0	0	0	0
NME1	ENSG00000239672	212.22	312.8	177.9	294.38
MRGPRF-AS1	ENSG00000256508	0	0	0	0
DEFB104A	ENSG00000176782	0	0	0	0
TMEM94	ENSG00000177728	15.21	16.9	24.3	21.79
AC073140.2	ENSG00000286180	0.16	0.06	0.06	0.23
AC025881.1	ENSG00000253499	0	0	0	0
DLGAP4-AS1	ENSG00000232907	0.04	0.41	0.28	0.12
CGB1	ENSG00000267631	0	0	0	0.11
UMOD	ENSG00000169344	0	0	0	0
MIR4730	ENSG00000264961	0	0	0	0
TRBV20OR9-2	ENSG00000205274	0	0	0	0
RNU6-37P	ENSG00000199562	0	0	0	0
H2BC10	ENSG00000278588	0	0.31	0.15	0
CHRND	ENSG00000135902	0	0	0	0
AC004543.1	ENSG00000237921	0	0	0	0
AC188617.2	ENSG00000286764	0	0	0	0
AL590822.2	ENSG00000271806	0.03	0.05	0.04	0.02
LINC01858	ENSG00000261615	0	0	0	0
Y_RNA	ENSG00000207164	0	0	0	0
AL355916.1	ENSG00000232774	0.71	0.07	0.09	0.26
AC025283.2	ENSG00000285329	1.04	0	0.87	0
PTPRJ	ENSG00000149177	0.88	10.41	8.52	9.09
RRN3P1	ENSG00000248124	1.7	0.04	0.02	0
ALG12	ENSG00000182858	7.97	10.08	7.29	9
AL138808.1	ENSG00000237832	0	0	0	0
MTFR1	ENSG00000066855	19.51	22.35	21.15	22.11
GRXCR1	ENSG00000215203	0	0	0	0
SENP7	ENSG00000138468	2.92	2.59	2.9	1.71
RAC3	ENSG00000169750	9.61	34.63	32.63	35.35
ZNF299P	ENSG00000219368	0	0	0	0
HCG9	ENSG00000204625	0	0	0	0
RNF181	ENSG00000168894	90.52	76.93	68.49	71.5
AC023090.2	ENSG00000279077	0	0	0	0
FAM86LP	ENSG00000242731	0	0	0	0
TAS2R9	ENSG00000121381	0	0	0	0
EP400	ENSG00000183495	14.11	19	20.3	18.49
EXOSC8	ENSG00000120699	78.33	44.54	44.28	51.92
CSTP2	ENSG00000277975	0	0	0	0
C2orf91	ENSG00000205086	0	0	0	0
AC012462.2	ENSG00000228618	0	0	0	0
AC093298.1	ENSG00000276426	0	0	0	0
MIR5583-1	ENSG00000266148	0	0	0	0
EIF4A1P12	ENSG00000257662	0	0	0	0
RNU4-66P	ENSG00000202069	0	0	0	0
XIAP	ENSG00000101966	10.73	12.55	30.5	19.22
AC079054.1	ENSG00000253189	0	0	0	0
AC106894.1	ENSG00000249998	0	0	0	0
AC091515.1	ENSG00000257609	0	0	0	0
AC009878.1	ENSG00000278840	0	0	0	0
AL136442.1	ENSG00000285902	0	0	0	0
GPCPD1	ENSG00000125772	5.22	2.39	2.92	4.21
AC093648.1	ENSG00000279016	0	0	0	0
CCL16	ENSG00000275152	0	0	0	0
KRT16	ENSG00000186832	0.67	1.17	3.36	0.79
SNORA70	ENSG00000276094	0	0	0	0
AC015802.4	ENSG00000267546	0.39	1.14	1.28	0.53
FAUP1	ENSG00000235297	6.26	6.08	3.92	6.54
AL449105.4	ENSG00000285076	0	0	0	0
OR6P1	ENSG00000186440	0	0	0	0
RNVU1-22	ENSG00000199879	0	0	0	0
IGKV2D-36	ENSG00000253127	0	0	0	0
AL357079.3	ENSG00000288573	0.99	0.15	0.75	0.6
RNU6-742P	ENSG00000202159	0	0	0	0
AC103955.1	ENSG00000286927	0	0	0	0
DUX4L1	ENSG00000280757	0	0	0	0
RPSAP7	ENSG00000237032	0	0	0	0
RPL21P7	ENSG00000258613	0	0	0	0.15
SNORA70F	ENSG00000206869	0	0	0	0
SNORA70	ENSG00000202379	0	0	0	0
AC005790.1	ENSG00000274447	0	0	0	0
AC020611.2	ENSG00000255886	0	0	0	0
AC079298.1	ENSG00000278981	0	0.03	0	0
TCF7L1	ENSG00000152284	0.18	1.07	1.38	0.29
TGIF2P1	ENSG00000225401	0	0	0	0
AL022726.1	ENSG00000287138	0	0	0	0
LINC02303	ENSG00000258616	0	0	0	0
RBKS	ENSG00000171174	5.08	2.63	3.84	2.13
IAPP	ENSG00000121351	0	0.03	0	0
AC108047.1	ENSG00000233654	0.54	0.15	0.28	0.24
AC099063.4	ENSG00000284734	0	0.07	0.06	0
MIRLET7I	ENSG00000199179	0	0	0	0
GPS2	ENSG00000132522	93.72	48.17	23.89	41.56
GAS5	ENSG00000234741	219.28	748.62	550.84	532.86
UBE2A	ENSG00000077721	77.33	76.67	97.22	93.58
LEXM	ENSG00000162398	0	0	0	0
RNU4-7P	ENSG00000201628	0	0	0	0
AL450469.2	ENSG00000232121	0	0	0	0
MRGPRX13P	ENSG00000254546	0	0	0	0
RNU6-1024P	ENSG00000206926	0	0	0	0
AC010327.8	ENSG00000287170	0.02	0	0	0
SRP72P2	ENSG00000188451	0.02	0.03	0	0
AC044840.1	ENSG00000266696	0	0	0	0
LINC01999	ENSG00000267772	0	0	0	0
RPS10P9	ENSG00000227791	0	0	0	0
OR4D5	ENSG00000171014	0	0	0	0
UBE2L4	ENSG00000267741	0	0.18	0.16	0.17
HERC3	ENSG00000138641	2.45	6.02	11.11	7.46
TOMM22	ENSG00000100216	85.32	76.36	52.93	71.02
LINC01966	ENSG00000268580	0	0	0	0
AL353746.1	ENSG00000260412	0	0	0	0
MIR411	ENSG00000199109	0	0	0	0
SRSF3P1	ENSG00000257043	0.14	0	0	0
AL035446.1	ENSG00000234147	3.32	4.51	6.7	12.2
SPANXN1	ENSG00000203923	0	0	0	0
AC002383.1	ENSG00000227863	0	0	0	0
HDAC9	ENSG00000048052	50	10.16	11.31	11.02
AC027335.1	ENSG00000250001	0	0.13	0	0
MTCO2P17	ENSG00000233888	0	0	0	0
RPL35AP15	ENSG00000243758	0	0	0	0
AC005703.5	ENSG00000279660	0	0	0	0
OR2AS2P	ENSG00000271934	0	0	0	0
AC004024.1	ENSG00000257624	0	0	0	0.63
WDR41	ENSG00000164253	24.35	18.9	22.54	15.58
YWHABP1	ENSG00000237557	0	0	0	0
NEDD8-MDP1	ENSG00000255526	0.91	0	0	0
Y_RNA	ENSG00000199440	0	0	0	0
RNU6-938P	ENSG00000223217	0	0	0	0
LINC02140	ENSG00000261803	0	0	0	0
AC009135.1	ENSG00000257180	0	0	0	0
AC113139.1	ENSG00000271555	0	0	0	0
AL135929.1	ENSG00000233712	0	0	0	0
CASC4P1	ENSG00000238132	0	0	0	0.04
NELFB	ENSG00000188986	52.93	42.31	46.05	44
AC243967.2	ENSG00000268833	0	0	0	0
AC062022.1	ENSG00000226946	0	0	0	0
AL158212.2	ENSG00000233547	0.38	0.61	0.6	0.61
IBTK	ENSG00000005700	19.53	8.74	17.4	17.89
MAPKAPK3	ENSG00000114738	28.99	33.22	30.56	36.27
AC012531.6	ENSG00000277129	0	0	0	0
LINC02138	ENSG00000205015	0	0	0	0
SMG5	ENSG00000198952	50.08	41.21	43.04	51.98
STX11	ENSG00000135604	0.82	0.94	0.97	1.35
AP005597.1	ENSG00000254828	0	0	0	0
FAM106C	ENSG00000288235	0.04	0.13	0	0
AC114954.1	ENSG00000248148	0	0	0	0
BRICD5	ENSG00000182685	3.02	3.13	1.82	1.61
LINC01133	ENSG00000224259	0.1	2.34	5.13	1.64
TMEM86B	ENSG00000180089	1.69	1.17	1.48	1.03
ZNF804B	ENSG00000182348	0	0	0	0
AC006539.1	ENSG00000240673	0	0	0	0
AC084824.5	ENSG00000276148	0.74	0.2	0.2	0.6
AL033529.1	ENSG00000254553	0	0	0	0
DDX11	ENSG00000013573	54.75	24.99	14.33	21.53
TCP10L2	ENSG00000166984	0	0	0	0
TSPAN3	ENSG00000140391	91.82	115.79	114.23	106.93
AL645949.2	ENSG00000248843	0	0	0	0
RNA5SP160	ENSG00000201736	0	0	0	0
VMAC	ENSG00000187650	0.44	1.44	1.68	1.24
AC011455.2	ENSG00000269547	0	0	0	0
AC114802.1	ENSG00000286347	0	0	0	0
CDK2AP2P1	ENSG00000278647	0	0	0	0
LINC00424	ENSG00000226722	0	0	0	0
OR13C2	ENSG00000276119	0.06	0	0	0
AP001053.1	ENSG00000287507	0.07	0.33	0.08	0.16
UBE2V1	ENSG00000244687	127.78	128.09	194.84	188.01
KCNT1	ENSG00000107147	0.43	0	0.04	0
LINC01940	ENSG00000227744	0	0	0	0
TUBA3C	ENSG00000198033	0	0	0	0
IMP4	ENSG00000136718	74.34	72.77	54.69	70.81
KLK10	ENSG00000129451	0	0	0	0.02
AC023050.3	ENSG00000256372	0	0	0	0
AC108142.1	ENSG00000248266	0	0	0	0
ROCK1	ENSG00000067900	11.91	17.25	16.96	23.73
CAPRIN2	ENSG00000110888	12.59	4.55	4.71	4.4
ACOT9	ENSG00000123130	26.14	33.58	39.19	35.35
RNA5-8SP4	ENSG00000201966	0	0	0	0
STMN1	ENSG00000117632	585.6	614.61	459.64	627.75
SLC2A9-AS1	ENSG00000250413	0	0	0	0
AL357614.1	ENSG00000287696	0	0	0	0
LIMS4	ENSG00000256671	0.06	0	0.14	0
OR5D2P	ENSG00000254457	0	0	0	0
SLC17A8	ENSG00000179520	0	0.01	0	0.11
AL137847.3	ENSG00000273806	0	0	0	0
BCAT2	ENSG00000105552	17.68	27.5	28.55	24.28
CCDC125	ENSG00000183323	3.99	5.75	4.04	4.13
AC079600.1	ENSG00000257405	0	0	0	0
AC243964.1	ENSG00000224366	0	0	0	0
AC124861.3	ENSG00000286325	0	0	0	0
ZBED2	ENSG00000177494	2.98	0	0	0.07
AL355075.4	ENSG00000259001	0.14	0.16	0	0.12
ZNF324B	ENSG00000249471	2.51	1.78	2.03	2.04
Y_RNA	ENSG00000283691	0	0	0	0
AC122714.2	ENSG00000251352	0	0	0	0
AC084365.1	ENSG00000257995	0	0	0	0
AL606970.3	ENSG00000234647	0	0	0	0
Metazoa_SRP	ENSG00000278640	0	0	0	0
SDR42E1P1	ENSG00000273994	0.15	0	0	0
PTGES	ENSG00000148344	0.41	121.29	54.77	174.88
COL25A1	ENSG00000188517	0	0	0	0
UROD	ENSG00000126088	68.89	57.64	37.28	54.19
SP2	ENSG00000167182	11.14	9.57	10.78	12.34
AC116003.3	ENSG00000276993	0	0	0	0
SLC35F6	ENSG00000213699	12.41	9.8	14.79	14.25
ZFP69B	ENSG00000187801	3.17	2.04	1.79	2.1
AC107304.1	ENSG00000271671	0	0	0	0
AC245052.7	ENSG00000269524	0	0	0	0
WFDC12	ENSG00000168703	0	0	0.08	0.08
ATCAY	ENSG00000167654	0	0	0	0
AC117500.5	ENSG00000279455	0	0	0	0
AC004241.4	ENSG00000277173	0.05	0.05	0.1	0
AL450344.2	ENSG00000226599	0	0	0	0
AP000711.1	ENSG00000279586	0	0	0	0
AC104333.4	ENSG00000282718	0	0	0	0
AC015802.7	ENSG00000286750	0	0.14	0	0
HLA-DPA1	ENSG00000231389	13.76	0.23	0.39	0.12
ERRFI1	ENSG00000116285	47.91	24.08	29.05	47.64
ANKRD34C-AS1	ENSG00000259234	0	0.02	0	0
RPL7P16	ENSG00000242899	0	0	0	0
WDR83OS	ENSG00000105583	118.15	158.55	129.2	151.31
MYL2	ENSG00000111245	0.95	0.08	0	0.09
PKD1P6-NPIPP1	ENSG00000270580	2.58	2.87	4.78	4.39
MIR103A2	ENSG00000199024	0	0	0	0
RBM44	ENSG00000177483	0.07	0.43	0.26	0.46
AC003989.1	ENSG00000227948	0	0	0	0
LINC01544	ENSG00000260440	0	0	0	0
RPS15AP30	ENSG00000227560	0	0.23	0	0
AP5Z1	ENSG00000242802	20.58	6.31	8.44	7.47
SPANXB1	ENSG00000227234	0	0.17	0	0.16
AC073539.1	ENSG00000267872	0	0	0	0
TLR9	ENSG00000239732	0	0	0	0
AL033519.3	ENSG00000219023	1.17	0.86	1.41	2.64
KLF4P1	ENSG00000233186	0	0	0	0
AL591167.1	ENSG00000272371	0	0	0	0
SCP2D1-AS1	ENSG00000149443	0	0	0	0
ABR	ENSG00000159842	34.15	25.81	20.6	21.01
SGMS1-AS1	ENSG00000226200	0.23	0.27	0.2	0.09
MRPL9	ENSG00000143436	81.51	55.22	79.59	88.38
AL162574.2	ENSG00000278698	0	0	0	0
POLR2I	ENSG00000105258	109.94	68.47	47.04	53.46
RN7SKP285	ENSG00000222069	0.31	0	0.33	0
SULT1C2	ENSG00000198203	0.08	0.12	0.17	0.35
CLK2	ENSG00000176444	14.38	26.86	31.23	26.62
PPP1R27	ENSG00000182676	0	0	0	0.07
AP002793.1	ENSG00000285656	0	0	0	0
CYCSP38	ENSG00000259513	0	0	0	0
SMPD1	ENSG00000166311	18.96	6.35	5.12	4.13
ZFAT	ENSG00000066827	2.77	3.01	2.92	2.37
FCGR2B	ENSG00000072694	0	0.1	0.45	0.14
PTGES3P5	ENSG00000234544	0	0	0	0
TMEM116	ENSG00000198270	4.22	6.43	3.98	4.72
AC091152.3	ENSG00000271222	0	0	0	0
AC091730.1	ENSG00000234686	0	0	0	0
AP000619.2	ENSG00000256035	0	0	0	0
H3P30	ENSG00000227443	0	0	0	0
AC103810.8	ENSG00000272346	0	0	0	0
PAQR7	ENSG00000182749	9.02	13.19	16.82	18.15
AC009630.4	ENSG00000287535	0	0	0.03	0.03
MIR5000	ENSG00000263909	0	0	0	0
TMEM174	ENSG00000164325	0	0	0	0
LDB2	ENSG00000169744	0	1.89	0.98	0.84
MIR190A	ENSG00000211137	0	0	0	0
AL049839.1	ENSG00000259140	0	0	0	0
RPS15AP10	ENSG00000225447	0.21	0.47	0.23	0.23
PRKG1	ENSG00000185532	0.11	0.01	0	0.01
AC005104.2	ENSG00000288080	0	0	0	0
AC004987.1	ENSG00000231198	0	0	0	0
AC087465.1	ENSG00000259722	0	0	0	0
SAP130	ENSG00000136715	10.63	8.97	10.83	10.99
NLGN4X	ENSG00000146938	0	0	0	0
Y_RNA	ENSG00000238723	0	0	0	0
TTC19	ENSG00000011295	42.17	33.66	25.79	28.34
DOCK9-AS1	ENSG00000229918	0	0	0	0
AC005020.1	ENSG00000224448	0	0	0	0
TIMP2	ENSG00000035862	50.2	141.4	120.73	102.45
Y_RNA	ENSG00000202402	0	0	0	0
IGHV3-16	ENSG00000211944	0	0	0	0
AL391001.1	ENSG00000269887	0	0.88	0.25	0.77
AC103855.3	ENSG00000255041	0	0	0	0
YIPF6	ENSG00000181704	18.09	18.89	23.71	20.07
MIR1233-1	ENSG00000221649	0	0	0	0
AC009779.4	ENSG00000258921	0	0	0	0
RAP1A	ENSG00000116473	49.07	56.4	55.08	77.69
P2RY10	ENSG00000078589	0.08	0	0	0
RNU6-689P	ENSG00000206924	0	0	0	0
RNA5S7	ENSG00000202521	0	0	0	0
CGB3	ENSG00000104827	0	0	0	0
CLCP1	ENSG00000232305	0	0	0	0
ARGFXP1	ENSG00000240058	0	0	0	0
TAS2R31	ENSG00000256436	0.31	0.11	0.11	0.11
PSKH2	ENSG00000147613	0	0	0	0
AC008080.2	ENSG00000227481	0	0	0	0
ATP6V0A2	ENSG00000185344	10.07	8.39	11.87	8.51
PRKX-AS1	ENSG00000236188	0	0	0	0
MIR3613	ENSG00000264864	0	0	0	0
RN7SKP136	ENSG00000222859	0	0	0	0
AC008163.1	ENSG00000233491	0	0	0.08	0.01
DERA	ENSG00000023697	70.57	29.92	31.49	36.87
VPS51	ENSG00000149823	97.85	94.71	97.18	88.93
AC090114.2	ENSG00000273270	0.46	0.34	0.32	0.24
HTR3D	ENSG00000186090	0	0	0	0
PPIAP60	ENSG00000226961	0	0	0	0
CDC42SE1	ENSG00000197622	25.75	38.26	59.04	38.82
APOOL	ENSG00000155008	4.77	7.05	8.46	6.9
HK2P1	ENSG00000228612	0.05	0.02	0.12	0.14
TMIE	ENSG00000181585	0.09	0.39	0.37	0.19
FAM240C	ENSG00000216921	0	0	0.26	0
UBA5	ENSG00000081307	45.72	24.61	26.99	25.13
MIR3119-1	ENSG00000283340	0	0	0	0
RASSF2	ENSG00000101265	0.02	0.01	0.01	0
SLC30A2	ENSG00000158014	0.01	0	0	0
LRRTM3	ENSG00000198739	0	0.03	0	0.01
AC018680.1	ENSG00000251567	0	0	0	0
AC103764.1	ENSG00000251218	0	0	0	0
SLC66A3	ENSG00000162976	1.28	8.59	15.9	9.3
HMGN2P17	ENSG00000238249	0.15	0	0	0.08
TMEM171	ENSG00000157111	7.62	0.04	0	0
SLC25A6P5	ENSG00000228948	0.06	0	0	0
HSPE1P5	ENSG00000261395	0	0	0.48	0
RNU6-243P	ENSG00000212442	0	0	0	0
AL844908.1	ENSG00000272825	0.64	0.1	0.1	0.19
RNU4-47P	ENSG00000222808	0	0	0	0
AC061965.1	ENSG00000252868	0	0	0	0
IL1A	ENSG00000115008	4.98	0	1.92	0.25
CLSTN2	ENSG00000158258	0.07	0.04	0	0.04
AC018630.4	ENSG00000275778	5.87	1.1	1.85	0.49
RN7SL591P	ENSG00000240940	0	0	0	0
B3GNT7	ENSG00000156966	0.69	0.03	0.08	0.42
LRRC26	ENSG00000184709	0.52	1.2	0.52	1.08
AL137129.1	ENSG00000258964	2.82	5.81	9.49	4.46
MIR2052	ENSG00000283188	0	0	0	0
AF186192.1	ENSG00000254533	0	0	0	0
MKX	ENSG00000150051	0.41	0	0	0
MIR195	ENSG00000284112	0	0	0	0
HERC2P9	ENSG00000206149	9.62	9.9	9.5	7.66
OAZ1P1	ENSG00000226745	0	0	0	0
AL008628.1	ENSG00000261003	0	0	0	0
LZIC	ENSG00000162441	22.06	20.58	17.42	26.27
ZBTB40-IT1	ENSG00000237200	0	0	0	0
AL683826.1	ENSG00000280450	0	0	0	0
RBAKDN	ENSG00000273313	0	0	0.14	0.14
IGKV3-20	ENSG00000239951	0	0	0	0
AL133553.1	ENSG00000224691	0	0	0	0
AC008080.1	ENSG00000173862	0	0.05	0	0
CEP170	ENSG00000143702	20.19	14.8	20.39	17.79
RPS29P5	ENSG00000230777	0	0	0	0
SDCBP2-AS1	ENSG00000234684	3	6.8	3.93	3.57
RIT1	ENSG00000143622	9.5	14.06	19.13	22.43
AC073263.1	ENSG00000217702	0.34	0.15	0	0
NAE1	ENSG00000159593	72.62	145	101.89	136.8
DSCAS	ENSG00000265888	0	0	0.06	0.12
LINC02448	ENSG00000257230	0	0	0.11	0
SNORD12	ENSG00000212304	0	0	0	0
UGT1A4	ENSG00000244474	0	0.65	1.31	0.54
AC087272.1	ENSG00000253340	0	0	0	0
RGMA	ENSG00000182175	0.05	2	2.13	0.2
MIR146B	ENSG00000202569	0	0	0	0
FLJ42393	ENSG00000279891	0	0.02	0	0
AC113340.2	ENSG00000238745	0	0	0	0
AC005005.2	ENSG00000235573	0	0	0	0
C16orf46	ENSG00000166455	1.22	0.75	1.33	0.69
MIR4490	ENSG00000266703	0	0	0	0
SNRPGP20	ENSG00000271496	0	0	0	0
AL359510.1	ENSG00000227625	0	0	0	0
NAP1L4	ENSG00000205531	111.65	90.5	82.9	88.28
RNU6-933P	ENSG00000207153	0	0	0	0
AC068397.2	ENSG00000259650	0	0	0	0
XRCC3	ENSG00000126215	33.68	39.28	25.35	33.93
AC073263.2	ENSG00000279070	0	0	0	0.03
AC079602.2	ENSG00000256963	0.4	0	0	0
AC023310.1	ENSG00000258488	0.08	0	0	0
AL136172.1	ENSG00000269846	0.33	0.24	0.15	0.27
PHTF2	ENSG00000006576	10.49	30.97	31.53	26.74
Z98885.2	ENSG00000260613	0.03	0.06	0.06	0
PJA1	ENSG00000181191	11.7	5.85	10.35	8.65
AC007557.4	ENSG00000237479	0	0	0	0
AC087499.4	ENSG00000235546	0	0	0.13	0
AC063961.1	ENSG00000277563	0	0	0	0
AL353706.1	ENSG00000227072	0	0.15	0	0
FRG2GP	ENSG00000260291	0	0	0	0
AC006455.8	ENSG00000244550	0	0	0	0
OR52A1	ENSG00000182070	0	0	0.01	0
EHBP1L1	ENSG00000173442	48.76	20.97	33.34	31.35
PSG8-AS1	ENSG00000225877	0	0	0.08	0
C12orf75	ENSG00000235162	84.14	45.42	82.11	25.94
AC132872.3	ENSG00000275888	0.48	0.74	0.81	0.92
KCNJ12	ENSG00000184185	0	0.05	0	0.01
RMI2	ENSG00000175643	18.79	15.49	27.56	26.67
MYL7	ENSG00000106631	0	0	0	0
AC017007.2	ENSG00000234841	0.04	0.04	0	0.04
ZBTB48	ENSG00000204859	9.88	10.04	8.16	10.06
MIR3132	ENSG00000265252	0	0	0	0
ZNF316	ENSG00000205903	10.3	6.21	4.49	3.55
MIR3143	ENSG00000265565	0	0	0	0
SPIN2P1	ENSG00000237708	0	0	0	0
RPL36	ENSG00000130255	888.36	1466.03	1204.78	1316.88
AC087752.1	ENSG00000243979	0	0.13	0.12	0
NWD2	ENSG00000174145	0.01	0.04	0	0
FAM126A	ENSG00000122591	26.93	9.46	14.43	7.42
ATP6V0B	ENSG00000117410	102.25	77.87	55.13	100.38
AC017007.3	ENSG00000241002	0	0	0	0.18
AC113404.1	ENSG00000250348	0	0	0	0
AL136972.1	ENSG00000237874	0	0	0	0
AC245884.10	ENSG00000269873	0	0	0	0
AP005205.2	ENSG00000266441	0	0	0	0
AC116407.3	ENSG00000280020	0.26	0.1	0.14	0.29
ANKRD13D	ENSG00000172932	14.14	21.78	24.36	20.23
AC023283.1	ENSG00000287655	0.33	0.06	0	0.06
AC068790.2	ENSG00000269938	0.11	0.5	1.08	0.49
AC132807.2	ENSG00000274840	0	0	0	0
AC004080.16	ENSG00000278708	0	0	0.18	0
AL358334.1	ENSG00000258687	0	0	0	0
DDX4	ENSG00000152670	0	0.03	0	0
AC226119.3	ENSG00000288589	0	0	0	0
AL049779.4	ENSG00000286861	0.01	0.02	0.02	0.03
TERF1P1	ENSG00000173231	0	0	0	0
PDCD5	ENSG00000105185	309.04	180.02	152.48	194.4
RPS29P31	ENSG00000224279	0	0	0	0
AL360020.1	ENSG00000286834	0.38	0.09	0.12	0.05
KTN1-AS1	ENSG00000186615	3.9	6.34	7.68	6.32
LINC01620	ENSG00000168746	0	0	0	0
AC003986.3	ENSG00000236536	0	0	0	0
KCTD21-AS1	ENSG00000246174	2.24	2.37	1.62	1.45
CACUL1	ENSG00000151893	14.77	7.97	11.92	9.44
AL163193.1	ENSG00000237088	0	0	0	0
AC133555.5	ENSG00000279228	0	1.44	1.88	3.92
RPS7P14	ENSG00000213695	0	0	0.11	0.23
AC025576.3	ENSG00000287618	0	0	0.11	0
DNAJC19P5	ENSG00000225808	0.94	1.03	0.67	0.68
HDX	ENSG00000165259	0	0	0	0
AL161797.1	ENSG00000287015	0	0	0	0
LINC01618	ENSG00000250302	0.27	0	0	0
IFNL1	ENSG00000182393	2.24	0.08	4.24	0.23
AL356273.3	ENSG00000279838	0.09	0.1	0	0.08
AC087645.3	ENSG00000279886	0	0	0	0
RNU6-1331P	ENSG00000200528	0	0	0	0
LINC00943	ENSG00000189238	1.41	0.49	0.43	0.35
CRADD	ENSG00000169372	5.87	9.86	5.03	6.15
UBE2E1-AS1	ENSG00000223791	0	0.55	0.23	0.31
EIF1P3	ENSG00000231684	0.28	0	0.3	0
AL353765.1	ENSG00000270856	0	0	0	0
EFHB	ENSG00000163576	0.48	0.08	0.3	0.57
ZNF876P	ENSG00000198155	0.86	0.04	0.02	0
AC005863.1	ENSG00000205325	0	0	0	0
MIR933	ENSG00000215973	0	0	0	0
Y_RNA	ENSG00000207488	0	0	0	0
C7orf26	ENSG00000146576	20.12	6.43	6.13	6.89
EYA1	ENSG00000104313	2.41	0.25	0.06	0.05
SMU1P1	ENSG00000237842	0.06	0.07	0.17	0.03
NRAP	ENSG00000197893	0	0	0.01	0
AL133406.2	ENSG00000231628	0.42	0.37	0.44	0.27
MIR1302-4	ENSG00000221628	0	0	0	0
AC023511.2	ENSG00000276431	0	0	0	0
H3P34	ENSG00000255295	0	0	0	0
RNU6-261P	ENSG00000238697	0	0	0	0
AC025756.1	ENSG00000287790	0	0	0	0
PCBP3-AS1	ENSG00000205424	0	0	0	0
FAM236C	ENSG00000283594	0	0	0	0
AC005277.1	ENSG00000263707	0	0	0	0
MIR4744	ENSG00000263849	0	0	0	0
RNU6-575P	ENSG00000223258	0	0	0	0
KRT8P11	ENSG00000255815	0.42	0.36	0.42	0.44
AL353803.5	ENSG00000268615	0	0	0	0
AC090200.1	ENSG00000254357	0	0	0	0
EVI2B	ENSG00000185862	15.82	0.11	0.58	0.78
HMGN2P18	ENSG00000223452	0	0	0	0
ENC1	ENSG00000171617	30.25	7.55	6.78	6.17
ALDOAP2	ENSG00000214297	0	0	0	0
RPL7AP50	ENSG00000213609	0.86	0.93	0.38	0.79
SNAI1	ENSG00000124216	0.2	1.2	0.91	0.99
LINC01376	ENSG00000236204	0.19	0.7	0.83	0.4
PTHLH	ENSG00000087494	4.02	0.3	0.44	0.08
AC134312.3	ENSG00000260166	0	0	0.08	0
PLCB2-AS1	ENSG00000259307	0	0	0	0
GPR31	ENSG00000120436	0	0	0	0
CXCL9	ENSG00000138755	0.22	0	0.36	0
IGLV1-50	ENSG00000211645	0	0	0	0
LINC00328-2P	ENSG00000225016	0	0	0	0
MIPOL1	ENSG00000151338	4.78	3.84	3.44	3.34
LINC00167	ENSG00000233220	0.1	0.04	0.04	0.04
VPS13B	ENSG00000132549	1.3	3.51	4.57	2.72
AC027369.6	ENSG00000255551	0	0	0	0
KRTAP24-1	ENSG00000188694	0	0	0	0
AC124045.1	ENSG00000272077	0.68	1.7	0.33	1.03
AC019185.1	ENSG00000231896	0	0	0	0
RNU6-556P	ENSG00000199468	0	0	0	0
PRRX2	ENSG00000167157	0.04	0.59	0.96	0.24
MB	ENSG00000198125	1.1	2.33	1.16	1.33
ZNF705D	ENSG00000215343	0	0	0	0
AC092447.3	ENSG00000223740	0	0	0	0
AL021707.8	ENSG00000273096	0	0	0	0
AC105233.1	ENSG00000253881	0	0	0	0
BRCA2	ENSG00000139618	18.3	4.85	3.71	5.51
AL162414.1	ENSG00000227531	0	0	0	0
ZNHIT1P1	ENSG00000253421	0	0	0	0
CXorf49	ENSG00000215115	4.83	0.2	1.29	0.01
FP671120.1	ENSG00000275664	0	0	0	0
AC011700.1	ENSG00000274895	0.02	0	0	0
Y_RNA	ENSG00000252064	0	0	0	0
AC078850.2	ENSG00000248802	0	0	0	0
AL691432.4	ENSG00000286989	0	0	0	0
MAP3K7	ENSG00000135341	22.08	8.56	16.77	14.73
ZNF826P	ENSG00000231205	0	0	0	0
TBC1D26-AS1	ENSG00000233002	0	0	0	0
MTMR11	ENSG00000014914	1.99	3.88	8.96	5.91
RBMY2OP	ENSG00000234950	0	0	0	0
HENMT1	ENSG00000162639	20.13	9.54	9.94	12.72
GALE	ENSG00000117308	47.4	32.22	33.58	48.39
AL135926.1	ENSG00000285622	0	0	0	0
LINC00628	ENSG00000280924	0.62	0	0.04	0.04
LINC01975	ENSG00000263312	0	0	0	0
ENTPD5	ENSG00000187097	5.95	5.55	8.96	6.9
BTN3A2	ENSG00000186470	8.77	16	18.46	19.64
AL158011.1	ENSG00000286655	0.02	0	0.08	0
AC018709.1	ENSG00000272297	0	0	0	0
PPP1R12A-AS1	ENSG00000257557	0.97	1.01	0.72	1.05
Z82198.1	ENSG00000228622	0	0	0	0
AL442163.2	ENSG00000258505	0	0	0	0
SRMP1	ENSG00000215448	0	0	0	0
ZC3HAV1L	ENSG00000146858	1.76	0	0	0
TRAJ54	ENSG00000211836	0	0	0	0
AEBP1	ENSG00000106624	0.26	0.02	0	0.02
CYB561D1	ENSG00000174151	4.44	4.03	5.07	3.7
RNA5SP339	ENSG00000212289	0	0	0	0
AC016582.3	ENSG00000267640	0	0	0	0
AL356273.1	ENSG00000233583	0	0	0	0
ABCC10	ENSG00000124574	4.66	5.62	5.92	4.97
TRIM14	ENSG00000106785	27.23	10.79	17.03	12.2
OFD1	ENSG00000046651	10.7	8.5	6.3	10.44
OR2B11	ENSG00000177535	0	0	0	0
Y_RNA	ENSG00000199764	0	0	0	0
AL160287.1	ENSG00000236894	0	0	0	0
AL158032.2	ENSG00000277077	0	0	0	0
NACA3P	ENSG00000121089	0.09	0.61	0.1	0.29
DEFB107B	ENSG00000198129	0	0	0	0
CYP2A6	ENSG00000255974	0	0	0.09	0
AC130466.1	ENSG00000283213	0.07	0	0	0
AC009065.9	ENSG00000281010	0	0	0	0
AC125613.2	ENSG00000276074	0	0	0	0
RPS27P21	ENSG00000240759	0	0	0	0
CDK5RAP2	ENSG00000136861	28.15	23.93	19.03	22.61
AC067969.1	ENSG00000268055	0	0	0	0
C7orf33	ENSG00000170279	0	0	0	0
AC116353.5	ENSG00000283155	0	0	0	0
AC097504.2	ENSG00000272632	0	0	0	0
AC109642.1	ENSG00000287658	0	0	0	0
TBC1D31	ENSG00000156787	9.23	7.52	7.91	11.13
AL050343.1	ENSG00000212624	0	0	0	0
AL358072.1	ENSG00000271427	0.65	0.48	0.23	0.7
AC011467.3	ENSG00000268823	0	0	0	0
CDY9P	ENSG00000232899	0	0	0	0
AL390816.2	ENSG00000258903	0	0	0	0.02
RPL19P5	ENSG00000230580	0.27	0.45	0.29	0.71
SLC25A5P3	ENSG00000213673	0	0	0	0
POLD2	ENSG00000106628	201.78	153.61	129.58	158.89
MIR941-2	ENSG00000216141	0	0	0	0
TPGS1	ENSG00000141933	7.03	7.98	7.22	8.02
ZNF571	ENSG00000180479	0	2.15	1.7	0.99
AL121832.2	ENSG00000273619	4.76	7.07	8.99	12.05
IFT140	ENSG00000187535	2.37	6.09	14.34	9.6
C2CD4A	ENSG00000198535	0.04	0.1	0.22	0.13
ST13P12	ENSG00000248400	0	0	0	0
SMIM12P1	ENSG00000271284	0	0	0	0
RNU6-1056P	ENSG00000206723	0	0	0	0
PHKG1P3	ENSG00000236919	0	0	0	0
Y_RNA	ENSG00000201354	0	0	0	0
HNRNPA1P62	ENSG00000259228	0	0	0	0
AC004232.2	ENSG00000279031	0.37	0.27	0.26	0.8
AC109635.1	ENSG00000255001	0	0	0	0
FP236383.7	ENSG00000286054	3.57	0.5	0.49	0
CSPP1	ENSG00000104218	9.93	8.29	7.27	6.54
AL583722.1	ENSG00000258430	21.96	25.85	28.16	31.48
AC012506.3	ENSG00000233714	0	0	0	0
KIRREL3-AS1	ENSG00000257271	0	0	0	0
SERTM1	ENSG00000180440	0	0	0	0
LINC02419	ENSG00000256906	0	0	0	0
ACLY	ENSG00000131473	43.07	122.33	117.55	99.34
AC078795.2	ENSG00000270096	0	0.32	0.03	0.06
AC009969.1	ENSG00000234932	0	0	0	0
MIR217	ENSG00000207548	0	0	0	0
AC097511.1	ENSG00000287144	0	0	0	0
RNU7-102P	ENSG00000238808	0	0	0	0
NOP10	ENSG00000182117	126.33	210.64	160.9	215.36
MARCO	ENSG00000019169	0.23	0	0	0
NDUFC2-KCTD14	ENSG00000259112	3.78	1.46	1.39	3.77
CYB5AP2	ENSG00000214369	0	0	0	0
AC007998.4	ENSG00000275512	0	0	0	0
FP236383.1	ENSG00000274868	0	0	0	0
ABHD5	ENSG00000011198	17.75	14.02	11.46	14.28
TPMTP2	ENSG00000234562	0	0	0	0
C5orf64	ENSG00000178722	0	0	0	0
TBCE	ENSG00000284770	16.51	9.56	15.83	18.06
AL136140.2	ENSG00000279076	0	0	0	0
IGKV3-34	ENSG00000253860	0	0	0	0
TTC12	ENSG00000149292	2.09	10.24	12.59	12.39
RPL12P2	ENSG00000216412	0	0	0	0
TCEA1P4	ENSG00000236184	0.63	0.33	0.54	0.3
UBR2	ENSG00000024048	7.09	5.9	8.26	5.79
HMGB1P44	ENSG00000248956	0.11	0	0	0
KBTBD12	ENSG00000187715	0	0	0	0
AC003958.1	ENSG00000108516	0	0	0	0
LINC01730	ENSG00000275491	0.26	0.43	0.83	0.41
OR6W1P	ENSG00000179420	0	0	0	0
TRIB3	ENSG00000101255	46.45	27.12	93.36	53.69
ANGPTL8	ENSG00000130173	0.06	0	0	0
AC093579.1	ENSG00000233482	0	0	0	0
ANKRD33	ENSG00000167612	0	0	0	0
RN7SL722P	ENSG00000273940	0	0	0	0
AC022509.2	ENSG00000256234	0	0	0	0
HEXD-IT1	ENSG00000279066	0.03	0.03	0.05	0
SNRPCP5	ENSG00000255522	0	0	0	0
H3P18	ENSG00000249620	0	0	0	0
AP003461.1	ENSG00000254824	0	0	0	0
AC073114.2	ENSG00000278424	0	0	0	0
AC044792.1	ENSG00000269786	0	0	0	0
AL353608.1	ENSG00000225337	0	0	0	0
AC136944.2	ENSG00000261200	0	0.01	0.01	0.01
OR5H6	ENSG00000230301	0	0	0	0
FP236383.4	ENSG00000280614	182.4	191.3	295.43	218.46
HLA-Z	ENSG00000235301	0	0	0	0
ITPR1-DT	ENSG00000231249	0	0.35	0.2	0.2
Metazoa_SRP	ENSG00000273913	0	0	0	0
AL590229.1	ENSG00000200422	0	0	0	0
MCM3AP	ENSG00000160294	38.04	32.27	33.69	31.5
AL500522.2	ENSG00000235729	0	0	0	0
Y_RNA	ENSG00000206739	0	0	0	0
AC123912.4	ENSG00000268555	0	0	0	0
AL592464.2	ENSG00000233234	0	0	0	0
AC006111.2	ENSG00000263235	3.04	0.76	0.66	1.69
AL139393.2	ENSG00000233342	0	0	0	0
AL157687.1	ENSG00000258906	0	0	0	0
CNTFR	ENSG00000122756	0	0	0	0
AL022329.3	ENSG00000278960	0	0	0	0
LINC00892	ENSG00000233093	0	0	0	0
MRPL24	ENSG00000143314	67.66	92.86	101.91	103.58
AL161651.1	ENSG00000235679	0	0	0	0
TMEM14C	ENSG00000111843	124.74	131.13	178.53	149.87
PRYP1	ENSG00000224166	0	0	0	0
FOXP4-AS1	ENSG00000234753	0.77	12.23	6	3.88
AC006960.2	ENSG00000237400	0	0	0	0
LINC01665	ENSG00000235343	0	0	0	0
AL121974.1	ENSG00000235122	0	0	0	0
RN7SKP51	ENSG00000222713	0	0	0	0
SNX21	ENSG00000124104	4.3	1.49	1.57	2.03
RN7SKP212	ENSG00000222783	0	0	0	0
TMEM159	ENSG00000011638	9.07	9.15	23.27	13.29
PTS	ENSG00000150787	22.4	25.76	20.09	32.88
RN7SL574P	ENSG00000266075	0.72	0.79	0.39	0
AC025428.1	ENSG00000224504	0	0	0	0
MIR657	ENSG00000207736	0	0	0	0
AC231759.1	ENSG00000276474	0	0	0	0
AC009120.2	ENSG00000259972	6.99	14.51	10.73	9.49
CAP2P1	ENSG00000259151	0.04	0	0	0.04
FOXO6	ENSG00000204060	0.33	8.27	5.86	4.58
IGLC2	ENSG00000211677	0	0	0	0
MAT1A	ENSG00000151224	0	0	0	0
Y_RNA	ENSG00000202182	0	0	0	0
AC027277.1	ENSG00000256013	0	0	0	0.7
HCG25	ENSG00000232940	3.94	6.8	3.66	5.66
DNAJB2	ENSG00000135924	12.88	17.92	17.96	14.04
AC244453.1	ENSG00000227193	0	0	0	0
GBF1	ENSG00000107862	38.66	25.68	23.38	21.85
TPST2P1	ENSG00000260582	0	0	0	0
FRG2JP	ENSG00000259897	0	0	0	0
PFN2	ENSG00000070087	254.48	178.81	116.12	145.55
CENPF	ENSG00000117724	80.44	94.64	45.4	81.07
AC010627.1	ENSG00000248791	0	0	0	0
AC017116.2	ENSG00000285596	0.17	0.16	0.11	0.02
AK4	ENSG00000162433	32.18	29.37	16.6	33.61
CCNP	ENSG00000105219	0.16	0.2	0.33	0.24
AC004808.1	ENSG00000280958	0	0	0	0
AP002791.1	ENSG00000280093	0	0	0	0
UQCR10P1	ENSG00000237528	0	0	0	0
ZNF704	ENSG00000164684	1.34	6.29	11.75	5.37
DDO	ENSG00000203797	1.2	0.89	2.89	1.44
AL441943.1	ENSG00000226694	0	0	0	0
TOB1	ENSG00000141232	10.42	23.66	25.4	22.58
MTCYBP21	ENSG00000224747	0	0	0	0
PDE11A	ENSG00000128655	0.24	0	0	0
PCCB	ENSG00000114054	38.71	30.61	18.9	25.38
AL607077.1	ENSG00000219549	0	0	0	0
SLFN5	ENSG00000166750	5.55	3.6	10.58	1.79
ERVE-1	ENSG00000267259	0.02	0.22	0.07	0.13
AC095030.1	ENSG00000233099	0	0	0	0
TCERG1	ENSG00000113649	54.39	41.77	37.05	46.05
CLASP2	ENSG00000163539	9.29	17.03	19.9	14.36
MIR7846	ENSG00000283789	0	0	0	0
AC107982.1	ENSG00000250111	0	0	0	0
GMNN	ENSG00000112312	69.08	65.56	47.68	73.84
FAAP24	ENSG00000131944	3.68	3.23	2.61	4.2
RNF224	ENSG00000233198	0.53	0.17	0.19	0.16
AL133351.3	ENSG00000274855	0	0	0	0
AC018946.1	ENSG00000259177	0	0	0	0
AC009831.2	ENSG00000266105	0	0	0	0
AC113349.2	ENSG00000272139	0	0	0	0
AC124947.1	ENSG00000257252	0	0	0.05	0.3
RAC1P8	ENSG00000234033	0	0	0	0
RNU6-1163P	ENSG00000201386	0	0	0	0
AP000356.3	ENSG00000284128	0	0.45	0.19	0.52
ZNF771	ENSG00000179965	4.53	4.91	4.11	5.63
LINC02838	ENSG00000285536	0	0	0	0
OR6S1	ENSG00000181803	0	0	0	0
AC096633.1	ENSG00000229220	0	0	0	0
U8	ENSG00000201398	0	0	0	0
AL512625.2	ENSG00000229422	0.49	0.32	0.6	0.32
AC022098.2	ENSG00000267670	0	0	0	0
AL356102.1	ENSG00000276586	0	0	0	0
AC069023.1	ENSG00000235637	0	0	0	0
AC011840.3	ENSG00000263860	0	0	0	0
RGS9	ENSG00000108370	0.74	4.37	3.64	4.6
SLX1B-SULT1A4	ENSG00000260280	4.9	1.99	2.62	3.01
AC074133.1	ENSG00000249761	0	0	0	0
AC061708.1	ENSG00000286856	0	0	0	0
PRORSD1P	ENSG00000162997	0.48	0.33	0.45	0.53
AC092042.4	ENSG00000285766	0.08	0.09	0.09	0
CASP1P1	ENSG00000255430	0	0	0	0
AC005618.3	ENSG00000280026	0.23	0	0	0
YEATS2	ENSG00000163872	14.66	17.72	15.06	17.29
AL033384.2	ENSG00000271218	0	0.18	0.86	0.52
WDR72	ENSG00000166415	0	0	1.14	0.36
AC116609.1	ENSG00000223751	0	0	0	0
AL035413.2	ENSG00000286064	0	0.3	0.29	0.29
RANP9	ENSG00000253393	0	0	0	0
AP001024.1	ENSG00000240652	0.26	0	0	0.28
SYT17	ENSG00000103528	0.76	2.48	2.09	1.8
AC012306.1	ENSG00000204399	0	0	0	0
AL133173.2	ENSG00000277133	0	0	0	0
SLC25A15P5	ENSG00000249288	0	0	0	0
IGLV3-32	ENSG00000211657	0	0	0	0
DNAH12	ENSG00000174844	0.02	0.1	0.01	0.02
NCOR1P2	ENSG00000265019	0	0	0	0
REEP4	ENSG00000168476	25.95	30.14	24.78	20.11
FAM78B-AS1	ENSG00000203307	0	0.11	0	0
AC090453.1	ENSG00000243503	0	0	0	0
AC100834.2	ENSG00000287973	0	0	0	0
C11orf40	ENSG00000171987	0	0	0	0
AL365184.2	ENSG00000230015	0	0.19	0.36	0
AMD1P2	ENSG00000237801	0	0	0	0
RNF111	ENSG00000157450	9.95	9.39	8.85	7.97
BSPRY	ENSG00000119411	6.3	0	0	0.02
AC025164.2	ENSG00000287714	0	0	0	0
SLC16A4	ENSG00000168679	0.28	0.24	0.21	0.15
ARPC3P4	ENSG00000256898	0	0	0.13	0
NPEPL1	ENSG00000215440	8.37	17.21	22.85	18.94
RNU1-58P	ENSG00000199283	0	0	0	0
RN7SL822P	ENSG00000239545	0	0	0	0
ELOVL6	ENSG00000170522	14.74	28.61	17.21	16.82
RN7SL196P	ENSG00000274424	0	0	0	0
AC090358.1	ENSG00000265217	0	0	0	0
PMS2CL	ENSG00000187953	9	5.12	4.07	3.42
MIR7-3	ENSG00000207630	0	0	0	0
SFRP4	ENSG00000106483	0	0	0	0
AC008695.1	ENSG00000273217	0	0	0	0
Y_RNA	ENSG00000207404	0	0	0	0
Metazoa_SRP	ENSG00000268154	0	0	0	0
CLRN2	ENSG00000249581	0	0	0	0
PXK	ENSG00000168297	5.79	8.62	13.14	11.98
BEND7P1	ENSG00000230320	0	0	0	0
WASHC3P1	ENSG00000213747	0	0	0	0
Y_RNA	ENSG00000200605	0	0	0	0
MIR4720	ENSG00000284473	0	0	0	0
AL136309.2	ENSG00000237716	0	0	0	0
AC073641.1	ENSG00000228802	0	0	0.19	0.21
CYCSP11	ENSG00000229217	0	0	0	0
AL590632.1	ENSG00000223450	0	0	0	0
H2BC13	ENSG00000185130	0	1.23	0.59	1.05
AC008915.2	ENSG00000260136	2.77	1.54	1.55	0.92
PCDHGA8	ENSG00000253767	0.02	0.02	0.02	0
AL161912.1	ENSG00000232494	0	0	0	0
AC109635.5	ENSG00000286983	0	0	0.05	0
AC006378.1	ENSG00000278959	0.06	0.04	0.04	0.08
NBPF5P	ENSG00000243967	0	0	0	0
U3	ENSG00000212321	0	0	0	0
OR1H1P	ENSG00000228914	0	0	0	0
AC079781.5	ENSG00000284707	0.84	0.86	1.19	0.43
AC010323.2	ENSG00000268884	0	0	0	0
AL133480.1	ENSG00000233367	0	0	0	0
AC006924.1	ENSG00000275314	0	0	0	0
AC099811.1	ENSG00000236194	0.07	0.14	0.07	0.1
AL050305.1	ENSG00000215310	0	0	0	0
AP000547.3	ENSG00000283633	0.06	0	0	0
AC104042.1	ENSG00000254498	0	0	0	0
AL592431.1	ENSG00000235215	0	0	0	0
BMP7	ENSG00000101144	0.11	0	0	0
FP236383.11	ENSG00000286149	0.19	0	0.1	0.15
BTF3L4P2	ENSG00000213189	32.38	28.69	35.76	46.38
SNORA75B	ENSG00000206780	0	0	0	0
AC002456.1	ENSG00000223969	0.81	14.42	5.61	6.78
RAP2A	ENSG00000125249	8.76	5.39	7.99	6.66
RPS26P2	ENSG00000233278	0	0	0	0
BANF1P4	ENSG00000223828	0	0	0	0
EFCAB8	ENSG00000215529	0	0	0	0
TUBGCP5	ENSG00000275835	11.49	8.93	7.55	8.8
ABHD14A-ACY1	ENSG00000114786	0.23	1.06	0.38	0.48
LMOD2	ENSG00000170807	0	0	0	0
AP006216.1	ENSG00000226645	0	0	0	0
AC134026.1	ENSG00000271922	0	0	0	0
SEPHS1P4	ENSG00000230146	0	0.28	0.14	0.14
PPP2R5E	ENSG00000154001	20.05	28.54	26.27	23.71
AP001922.1	ENSG00000247867	0	0	0	0
MTCL1P1	ENSG00000226554	0	0	0	0
AC003009.1	ENSG00000262011	0	0	0	0
LINC00265-3P	ENSG00000233944	0	0	0	0
AL354893.2	ENSG00000229065	0.25	0.37	0.73	0
IGHV3OR16-8	ENSG00000271130	0	0	0	0
RPL38	ENSG00000172809	1193.65	1574.73	1384.49	1655.57
ACTN4P1	ENSG00000213493	0.3	0.15	0.18	0.07
EIF4A2P5	ENSG00000255490	0	0	0	0
LAP3P2	ENSG00000213500	0	0	0	0
AP002004.1	ENSG00000254569	0	0	0	0
[truncated: 58,619 more rows]
